# Supplementary material for: FGF13 is not secreted from mouse neurons
Source: JCI Insight. 2025 Nov 25;11(1):e195998. doi: 10.1172/jci.insight.195998 (PMC12890474; doi:10.1172/jci.insight.195998)
Supplement: Supplemental data set 1 [file jciinsight-11-195998-s142.xlsx]

## Sheet: TurboID
Genes	Peptides	Protein Description	Biotin4138	Biotin5631	Biotin6011	DMSO5623	DMSO5626	DMSO5885	ttest_p_value	ttest_p_value_adjusted	Log2 B/DMSO
Mtdh	1	Isoform of Q80WJ7, Protein LYRIC (Fragment)	1239220	1367360	1225990				1.80934e-05	0.0200538	4.11491
Psd3	14	PH and SEC7 domain-containing protein 3	844357	822940	677560	119033	138164	130529	2.55788e-05	0.0200538	2.59229
Map1a	92	Microtubule-associated protein 1A	8136520	8002310	5902570	973932	1079940	1124650	6.87001e-05	0.0216767	2.78128
Dctn4	13	Dynactin subunit 4	1891830	2344830	1681540	279992	250055	307406	6.90386e-05	0.0216767	2.81235
Psd3	1	Isoform of Q2PFD7, PH domain-containing protein	1594080	1018670	1610760				8.58709e-05	0.0216767	4.77542
Dock3	37	Dedicator of cytokinesis protein 3	2055510	1565130	1483840	329997	318069	305506	8.62763e-05	0.0216767	2.40597
Kiaa1107	5	AP2-interacting clathrin-endocytosis protein	499590	354067	483708				9.67712e-05	0.0216767	2.61566
Mink1	39	Misshapen-like kinase 1	4829470	3391120	3451300	377403	415958	514811	0.000119987	0.0235175	3.14999
Nos1ap	4	Carboxyl-terminal PDZ ligand of neuronal nitric oxide synthase protein	302772	264581	249584				0.000182847	0.0251268	1.8773
Map4	2	Isoform of P27546, Microtubule-associated protein (Fragment)	819020	807776	693496				0.000183376	0.0251268	3.64664
Rac3	1	Ras-related C3 botulinum toxin substrate 3	379332	422272	566896				0.000186223	0.0251268	3.14217
Pitpnm1	11	Membrane-associated phosphatidylinositol transfer protein 1	517997	571441	456506	129103	108548	144978	0.000192297	0.0251268	2.0185
Map4	5	Microtubule-associated protein 4	894072	697268	727292				0.00021395	0.0258056	3.26783
Dgkh	5	Diacylglycerol kinase eta	364949	372420	313008				0.000234051	0.0260293	2.93397
Itpr1	52	Isoform of P11881, Isoform 2 of Inositol 1,4,5-trisphosphate receptor type 1	949559	904469	897942	515736	589869	548249	0.000278222	0.0260293	0.736364
Map7d1	13	MAP7 domain-containing protein 1	892067	854750	795230	376412	416803	448002	0.000290522	0.0260293	1.03628
Actr10	7	Actin-related protein 10	641760	438699	410363				0.000293025	0.0260293	3.17358
Pdap1	4	28 kDa heat- and acid-stable phosphoprotein	442192	433633	306573				0.000298806	0.0260293	2.68491
Fxr1	3	Fragile X mental retardation syndrome-related protein 1	246775	213903	276307				0.000317528	0.0262044	1.93055
Ranbp2	39	E3 SUMO-protein ligase RanBP2	744022	1460820	1313930				0.000424868	0.0324866	3.55393
Edc3	13	Enhancer of mRNA-decapping protein 3	741099	706996	475545				0.000435089	0.0324866	3.13098
Epb41l3	1	Isoform of Q9WV92, Isoform 7 of Band 4.1-like protein 3	282326	350248	294208				0.000480068	0.0342157	2.78791
Exoc4	9	Exocyst complex component 4	696577	579327	577771	296310	277399	249529	0.000524487	0.0357563	1.16896
Agfg1	13	Arf-GAP domain and FG repeat-containing protein 1	3019890	2238400	1747370	172483	230253	309757	0.000586966	0.0361185	3.30237
Kcnb2	3	Potassium voltage-gated channel subfamily B member 2	896675	467475	982608				0.000603414	0.0361185	3.84507
Ncor2	9	Nuclear receptor corepressor 2	191210	191422	136366				0.000607918	0.0361185	1.75562
Igbp1	2	Immunoglobulin-binding protein 1	270385	205201	182272	67558.3			0.000621938	0.0361185	1.85532
Smarcb1	5	SWI/SNF-related matrix-associated actin-dependent regulator of chromatin subfamily B member 1	497903	1072070	615832				0.000686441	0.0370954	3.14511
Cplx2	5	Complexin-2	4584750	1594700	1521020				0.000712255	0.0370954	5.00017
Dock9	20	Dedicator of cytokinesis protein 9	771477	562029	381805				0.000859226	0.0370954	3.01358
Syndig1	2	Synapse differentiation-inducing gene protein 1	709757	669434	418019				0.000881027	0.0370954	2.49207
Dvl1	9	Segment polarity protein dishevelled homolog DVL-1	503906	432109	371019		82496.2		0.000900718	0.0370954	2.99372
Lsm11	5	U7 snRNA-associated Sm-like protein LSm11	501195	258332	293572				0.000917908	0.0370954	2.58847
Mapk8ip3	22	C-Jun-amino-terminal kinase-interacting protein 3	1324700	595078	939328				0.000920696	0.0370954	3.55687
Rnf214	9	RING finger protein 214	338330	259404	216894				0.000925315	0.0370954	2.05982
Rbm14	25	RNA-binding protein 14	2448770	4167000	3147890	788011	769736	859680	0.000944794	0.0370954	1.98162
Synrg	14	Isoform of Q5SV85, Isoform 2 of Synergin gamma	1957810	1142040	845815				0.000982909	0.0370954	4.74699
Fgf13	10	Isoform of P70377, Isoform 3 of Fibroblast growth factor 13	6204780	2147420	1810410				0.000987411	0.0370954	5.88359
Prmt1	4	Protein arginine N-methyltransferase 1	282824	435019	294124				0.00100332	0.0370954	2.68469
Hnrnpm	37	Heterogeneous nuclear ribonucleoprotein M	2576470	4693620	3198980	708438	715057	786024	0.00102872	0.0370954	2.20074
Kcnb1	13	Potassium voltage-gated channel subfamily B member 1	1365480	802615	1545040				0.00103512	0.0370954	4.25736
Cttnbp2	6	Cortactin-binding protein 2	412031	309180	262203	53251.6			0.00106282	0.0370954	2.29461
Snca	8	Alpha-synuclein	4683010	3997790	3790110	307094	279180	663163	0.00107344	0.0370954	3.42847
Stim2	13	Stromal interaction molecule 2	806400	604062	495380	91075.2		96408	0.00109631	0.0370954	3.02794
Ubap2l	13	Ubiquitin-associated protein 2-like	610746	1231970	729489				0.00110004	0.0370954	4.23557
Strn	6	Striatin	306395	316217	380022				0.00110057	0.0370954	1.52645
Smarcd1	6	SWI/SNF-related matrix-associated actin-dependent regulator of chromatin subfamily D member 1	265381	459564	283837				0.001126	0.0370954	2.25465
Get1	2	Guided entry of tail-anchored proteins factor 1	191488	162191	151639				0.00113557	0.0370954	2.033
Cnot2	3	CCR4-NOT transcription complex subunit 2	423968	387396	258456				0.00123014	0.0387017	2.73095
Sik3	6	Serine/threonine-protein kinase SIK3	366313	248793	339171				0.00126595	0.0387017	2.5662
Dip2a	29	Disco-interacting protein 2 homolog A	1132430	582369	495917				0.00128395	0.0387017	3.1543
Map6	48	Microtubule-associated protein 6	13294800	10330000	8927030	2386500	2874580	3539980	0.00130535	0.0387017	1.88592
Akap8	8	A-kinase anchor protein 8	477154	1298010	843105				0.00130816	0.0387017	3.50664
Map2	84	Microtubule-associated protein 2	7216220	12368700	7209860	2016050	2139780	2062780	0.00138755	0.0391786	2.05875
Gspt1	9	Eukaryotic peptide chain release factor GTP-binding subunit ERF3A	552906	367959	263250				0.00139062	0.0391786	2.49835
Spag9	14	C-Jun-amino-terminal kinase-interacting protein 4	751728	604198	427614				0.00140989	0.0391786	3.2669
Eml2	2	Echinoderm microtubule-associated protein-like 2	321160	181207	213472				0.00142422	0.0391786	2.15656
Dync1h1	147	Cytoplasmic dynein 1 heavy chain 1	1831410	1725750	1811840	1088100	1198640	1290900	0.0015042	0.039643	0.588682
Pitpnm2	14	Membrane-associated phosphatidylinositol transfer protein 2	553809	440022	411857			139615	0.0015111	0.039643	2.25596
Eif4g2	12	Eukaryotic translation initiation factor 4 gamma 2	623723	791534	516517	180987	107648	144458	0.00151695	0.039643	2.16717
Pip4k2b	11	Phosphatidylinositol 5-phosphate 4-kinase type-2 beta	946363	615084	731051	142629	163953	231163	0.00157482	0.0399485	2.09956
Sncb	4	Beta-synuclein	5336890	3729060	2756210	307679	245264	562401	0.00157959	0.0399485	3.44531
Ttc3	7	E3 ubiquitin-protein ligase TTC3	215170	195817	171289				0.00165638	0.0411866	1.76271
Ppp1r1b	5	Protein phosphatase 1 regulatory subunit 1B	219307	259856	329099				0.00170366	0.0411866	1.91911
Cct8	36	T-complex protein 1 subunit theta	5546480	11746100	6775910	1477310	1069680	1123140	0.00170735	0.0411866	2.6528
Otud7a	6	OTU domain-containing protein 7A	296387	214799	310664				0.00173968	0.0413306	2.25186
Mlf2	7	Myeloid leukemia factor 2	1878520	2616000	1600580	539955	570868	690690	0.00178484	0.0417412	1.73577
Apob	1	Apolipoprotein B-100	399196	527458	359228				0.00181021	0.0417412	2.45432
Tdrp	4	Testis development-related protein	359405	217959	216377				0.0018743	0.0422395	2.29805
Mbnl1;Mbnl2	1	Muscleblind-like protein 2	456658	597020	638832	250149	192608	224738	0.00191043	0.0422395	1.33588
Nbea	41	Neurobeachin	1348550	916187	815985	345480	325885	304578	0.00195607	0.0422395	1.62591
Hnrnph1	12	Heterogeneous nuclear ribonucleoprotein H	3141960	2375190	3494880	1186450	1017570	1261750	0.00198582	0.0422395	1.36592
Dvl3	4	Segment polarity protein dishevelled homolog DVL-3	431572	332661	442297				0.0019933	0.0422395	2.7996
C2cd4c	11	C2 calcium-dependent domain-containing protein 4C	1069690	427268	483587				0.00199345	0.0422395	3.21441
Psd	6	Isoform of Q5DTT2, Isoform 2 of PH and SEC7 domain-containing protein 1	640072	584853	513030		134577		0.00206535	0.0431795	2.80596
Asap1	17	Arf-GAP with SH3 domain, ANK repeat and PH domain-containing protein 1	1559600	849038	837081				0.00210225	0.0433728	4.38503
Farp1	11	FERM, ARHGEF and pleckstrin domain-containing protein 1	660213	387543	699522			126491	0.00216027	0.0439909	2.68168
Rbfox3	2	RNA binding protein fox-1 homolog 3	460483	1211210	862104				0.00219401	0.0441053	3.07909
Tnik	12	Traf2 and NCK-interacting protein kinase	692634	468644	498054				0.00222632	0.0441881	3.17676
Tbc1d8	2	TBC1 domain family member 8	163215	213572	154304				0.00231815	0.0449101	1.49012
Edc4	14	Enhancer of mRNA-decapping protein 4	705772	679626	534873			137334	0.00234189	0.0449101	2.80502
Sec16a	10	Protein transport protein Sec16A	423462	375408	323084				0.0023812	0.0449101	2.0209
Rtn1	2	Isoform of Q8K0T0, Reticulon (Fragment)	7695660	5960250	5945420	2602620	3223760	3251080	0.0024034	0.0449101	1.10719
Pura	7	Transcriptional activator protein Pur-alpha	3665230	3627420	4375190	2336390	2096950	2465320	0.00246353	0.0449101	0.755948
Rap1gap	10	Rap1 GTPase-activating protein 1	446640	252522	275632	68101.6			0.00246487	0.0449101	2.20994
Mapt	1	Isoform of P10637, Isoform Tau-D of Microtubule-associated protein tau	1448380	612168	582728			112345	0.00249097	0.0449101	3.21113
Cnot1	26	CCR4-NOT transcription complex subunit 1	831588	790547	468676	166581	138255		0.00249182	0.0449101	2.37047
Map4	30	Isoform of P27546, Isoform 4 of Microtubule-associated protein 4	2552430	1857680	1680650	633451	799542	801533	0.00258597	0.0452269	1.43167
Tnks1bp1	25	182 kDa tankyrase-1-binding protein	833547	490426	424691				0.00259616	0.0452269	3.3058
Gabra6	8	Gamma-aminobutyric acid receptor subunit alpha-6	1647910	598242	615673			95762.6	0.00264051	0.0452269	3.69913
Stim1	13	Stromal interaction molecule 1	2278130	1554460	1508070	129241		146180	0.00265412	0.0452269	4.2811
Pak1	3	Serine/threonine-protein kinase PAK 1	494130	289609	285434				0.00266744	0.0452269	2.85565
Hnrnph2	6	Heterogeneous nuclear ribonucleoprotein H2	2030800	1316350	1823950	702088	515398	577243	0.00269684	0.0452269	1.51497
Maged1	4	Melanoma-associated antigen D1	636447	250583	280594				0.00275723	0.0452269	3.06649
Slc4a10	37	Isoform of Q5DTL9, Isoform 2 of Sodium-driven chloride bicarbonate exchanger	10441500	3423360	10025700	377791	585505	644273	0.0028601	0.0452269	3.76538
Dnajc13	14	J domain-containing protein	483506	381014	267117				0.00287709	0.0452269	2.60788
Rbfox1	10	RNA binding protein fox-1 homolog 1	907967	1496310	1411310	441494	448884	382329	0.00289068	0.0452269	1.5538
Elavl4	6	ELAV-like protein 4	280350	560127	681631	85083.4			0.00290265	0.0452269	2.95213
Wdr20	2	WD repeat-containing protein 20	599334	415233	379580				0.00290545	0.0452269	2.56423
Ktn1	12	Kinectin	306687	642834	606111				0.00292272	0.0452269	2.72202
Araf	2	Isoform of P04627, Non-specific serine/threonine protein kinase	709979	299278	300535				0.00296538	0.0452269	2.79814
Arid1a	7	AT-rich interactive domain-containing protein 1A	287750	239221	154904				0.00296918	0.0452269	2.41285
Fyttd1	5	UAP56-interacting factor	282397	411722	349976	173716	168365	160551	0.0029709	0.0452269	1.03843
Itsn1	25	Intersectin-1	1057170	451425	350758				0.00304115	0.0452662	3.16536
Kcnd2	9	Potassium voltage-gated channel subfamily D member 2	1883620	538986	888011	93271.7			0.00304435	0.0452662	3.90237
Rtn1	13	Reticulon-1	3426640	2429680	2447940	950347	1178520	1242910	0.00307475	0.0452662	1.29063
Krt71	11	Keratin, type II cytoskeletal 71	584838	860933	641652	328719	320220	287103	0.00308896	0.0452662	1.13941
Dgkd	8	Diacylglycerol kinase delta	396730	596003	388424				0.00322808	0.0468669	2.42658
Tmem121b	5	Transmembrane protein 121B	793282	328148	567045				0.00328172	0.0469621	3.19758
Atp9a	8	Probable phospholipid-transporting ATPase IIA	501948	242083	397245		88683		0.00330024	0.0469621	2.34725
Ap3b2	20	AP-3 complex subunit beta-2	966771	670184	729997	298237	294615	384458	0.00333005	0.0469621	1.26917
Ddx17	12	Probable ATP-dependent RNA helicase DDX17	506834	497420	608785	292213	198449	216945	0.00335628	0.0469621	1.20293
Dock7	38	Dedicator of cytokinesis protein 7	1458950	760323	673997			155807	0.00340296	0.0469621	3.33584
Tanc1	20	Protein TANC1	757745	326644	264461				0.00341433	0.0469621	3.12706
Alg2	11	Alpha-1,3/1,6-mannosyltransferase ALG2	1023530	763966	946787	521995	490535	533501	0.00346085	0.047188	0.812716
Fam120c	13	Constitutive coactivator of PPAR-gamma-like protein 2	588766	1317550	938931	216374	221451	193621	0.00358281	0.0484297	2.09825
Sptb	67	Spectrin beta chain, erythrocytic	1604340	872665	761676	211213	259060	252074	0.00366636	0.0491355	2.09089
Nfia	6	Nuclear factor 1 A-type	376611	667353	474172				0.00371385	0.0493501	3.67521
Map7d2	5	MAP7 domain-containing protein 2	371326	274100	261949				0.00385101	0.0503009	2.62403
Lsm12	1	Protein LSM12 homolog	183652	250239	157100				0.00385523	0.0503009	2.04317
Tmx2	2	Thioredoxin-related transmembrane protein 2	137203	189566	146126		85614.9	87697.1	0.00388164	0.0503009	0.883495
Ahcyl1	23	S-adenosylhomocysteine hydrolase-like protein 1	4475280	1722370	2308900	428010	302245	484931	0.00397782	0.0510682	2.71607
Slc27a4	4	Long-chain fatty acid transport protein 4	275615	178671	264746				0.00402219	0.0510682	1.66941
Abr	20	Active breakpoint cluster region-related protein	2499000	1177570	1285430	340107	376758	397587	0.00404107	0.0510682	2.07143
Ddx3x	28	ATP-dependent RNA helicase DDX3X	2542630	1967720	1865530	1105970	959714	794642	0.00407112	0.0510682	1.15602
Pitpnm3	6	Membrane-associated phosphatidylinositol transfer protein 3	323261	306563	221735				0.00419099	0.0521545	1.82906
Celf2	5	CUGBP Elav-like family member 2	309426	740248	590197				0.00425279	0.0525068	2.64437
Eps15l1	11	Epidermal growth factor receptor substrate 15-like 1	1338850	449388	416387			65644.9	0.00437174	0.0532886	3.27491
Smarca2	22	Probable global transcription activator SNF2L2	499567	687703	419894	230419	166507	177275	0.00438408	0.0532886	1.46889
Nfix	8	Isoform of P70257, Isoform NFIX1 of Nuclear factor 1 X-type	684396	2397860	1611060			156482	0.00442582	0.0533822	4.0208
D430041D05Rik	5	Isoform of A0A2R8VKG2, RIKEN cDNA D430041D05 gene	1082020	304339	898689				0.00447084	0.0534034	3.64961
Usp7	9	Ubiquitin carboxyl-terminal hydrolase 7	211764	361664	220143		100899		0.00450733	0.0534034	1.55027
Ampd2	1	AMP deaminase 2	430909	213079	232587				0.00453472	0.0534034	2.307
Dgki	13	Isoform of D3YWQ0, Diacylglycerol kinase	1481190	868670	1028860				0.00456381	0.0534034	3.54878
Coro7	12	Coronin-7	509201	647502	463050	205802			0.0046599	0.0539446	2.01789
Usp9x	31	Probable ubiquitin carboxyl-terminal hydrolase FAF-X	635963	434939	454270	261160	209505	218404	0.00470521	0.0539446	1.13146
Habp4	4	Intracellular hyaluronan-binding protein 4	187632	450969	270425				0.00471327	0.0539446	2.69312
Puf60	8	Poly(U)-binding-splicing factor PUF60	232501	293594	252062				0.00480058	0.0545457	2.29523
Atxn2	9	Ataxin-2	231711	356388	274423				0.00487792	0.0550258	2.43767
Gnaz	5	Guanine nucleotide-binding protein G(z) subunit alpha	1150670	326750	788718				0.00501155	0.055381	3.01163
Nudt10;Nudt11	1	Diphosphoinositol polyphosphate phosphohydrolase 3-alpha	242906	201129	302649				0.00506607	0.055381	2.41244
Ank3	5	Isoform of G5E8K5, Ankyrin-3 (Fragment)	1964860	426671	877548				0.0050796	0.055381	3.54986
Pak2	8	Serine/threonine-protein kinase PAK 2	1035140	438218	365846				0.00507999	0.055381	3.26965
Chmp4b	3	Charged multivesicular body protein 4b	469141	281974	253681				0.00508601	0.055381	1.9969
Praf2	3	PRA1 family protein 2	853340	635735	661506	284640	397646	282301	0.00521699	0.0559007	1.16315
Wipi2	2	WD repeat domain phosphoinositide-interacting protein 2	874489	436427	613565		194494		0.0052236	0.0559007	2.15811
Cdk5	10	Cyclin-dependent-like kinase 5	2349200	1630030	1839970	845129	845457	1074460	0.00527348	0.0559007	1.06603
Dnm2	1	Isoform of P39054, Dynamin GTPase (Fragment)	722267	509520	486075	230068	275970	279157	0.00527634	0.0559007	1.11173
Dclk2	6	Serine/threonine-protein kinase DCLK2	772446	284754	462210				0.00543817	0.0570963	2.84406
Gabrd	6	Gamma-aminobutyric acid receptor subunit delta	626050	230894	369785				0.00546202	0.0570963	2.36783
Pnmal2	3	PNMA-like 2	330762	261298	346002	158121	119325	169209	0.00566273	0.0587626	1.07585
Luzp1	16	Leucine zipper protein 1	595122	424892	411493	182316	156691	236806	0.00569637	0.0587626	1.31436
Cdkl5	27	Cyclin-dependent kinase-like 5	2143900	611270	883001		99361.7	152065	0.0058025	0.0594662	3.36221
Arhgef7	16	Rho guanine nucleotide exchange factor 7	2518590	1215940	1244130	300125	356216	464760	0.00591449	0.0602202	2.08694
Tigar	5	Fructose-2,6-bisphosphatase TIGAR	684380	379994	311740	118593		111519	0.00602156	0.0608431	1.8479
Plaa	8	Phospholipase A-2-activating protein	352490	406174	332510	158342	133042	80953.9	0.00610918	0.0608431	1.60099
Palm2	12	Paralemmin-2	2801150	727557	1766180				0.00612594	0.0608431	4.76145
Grm5	23	Metabotropic glutamate receptor 5	1797660	466973	919810				0.00613088	0.0608431	3.93003
Gsk3b	14	Glycogen synthase kinase-3 beta	2179920	1720370	2002380	1069280	1122150	1340850	0.00625368	0.0609493	0.740886
C2cd2l	11	Phospholipid transfer protein C2CD2L	904618	403731	569173	154942	114681	176276	0.00628319	0.0609493	2.01746
Prune1	8	Exopolyphosphatase PRUNE1	621792	300270	345448				0.00628919	0.0609493	2.52788
Ksr1	5	Isoform of Q61097, Isoform 2 of Kinase suppressor of Ras 1	642463	256063	301616	72645.4	89251.8	80611.2	0.00632723	0.0609493	2.18963
Scn8a	11	Sodium channel protein type 8 subunit alpha	1339160	337414	821058			91916.1	0.00633593	0.0609493	3.28164
Sf1	6	Splicing factor 1	126056	458002	271369				0.00643608	0.0615352	3.0677
Mtdh	12	Protein LYRIC	2566590	2311680	1937260	943587	422248	484434	0.00647735	0.0615544	1.96535
Coro1c	9	Coronin-1C	872462	539494	383860	177513	125314	144191	0.00654714	0.0618428	1.93861
Hnrnpa0	10	Heterogeneous nuclear ribonucleoprotein A0	867484	1350510	1233270	591118	468186	476278	0.00666022	0.0621818	1.15145
Champ1	13	Chromosome alignment-maintaining phosphoprotein 1	391798	539480	351322				0.00672493	0.0621818	2.47393
Hspa8	37	Heat shock cognate 71 kDa protein	25031600	17491600	16314700	9620320	6532540	7768990	0.00672807	0.0621818	1.2903
Vps18	3	Vacuolar protein sorting-associated protein 18 homolog	547835	267355	332565				0.00675986	0.0621818	2.0739
Prrc2c	17	Protein PRRC2C	230343	684069	433296				0.00680334	0.0621818	2.74657
Rab11fip2	6	Rab11 family-interacting protein 2	308298	118659	187244				0.00682096	0.0621818	2.14094
Pcbp1	10	Poly(rC)-binding protein 1	3048740	3907900	3397430	2022820	1406670	1882130	0.00699574	0.0634065	0.972677
Rufy3	13	Protein RUFY3	1040560	694554	803491	397625	433239	474010	0.00706238	0.0636426	0.943389
Pcbp2	6	Poly(rC)-binding protein 2	1680890	2789750	2012100	1045120	938482	958026	0.00717281	0.0641665	1.10929
Dgkb	8	Diacylglycerol kinase beta	809557	489062	608623	300030	273047	222646	0.00723822	0.0641665	1.24123
Eef1a2	6	Elongation factor 1-alpha 2	1843470	1483400	1417590	921753	997085	1063380	0.00724328	0.0641665	0.662625
Camsap2	6	Calmodulin-regulated spectrin-associated protein 2	507333	378301	478296				0.00731984	0.0644804	2.89374
Eif4b	14	Eukaryotic translation initiation factor 4B	2195780	2085400	1461110	508938	146049	286853	0.00746136	0.0653598	2.76455
Eftud2	29	116 kDa U5 small nuclear ribonucleoprotein component	306197	1309940	969177				0.00766585	0.0655095	3.31412
Itpr3	1	Inositol 1,4,5-trisphosphate receptor type 3	930565	882856	691816	494641	544301	507529	0.00767825	0.0655095	0.685466
Ppp1cb	9	Serine/threonine-protein phosphatase PP1-beta catalytic subunit	1917340	896752	1137610	441690	331239	378581	0.00768248	0.0655095	1.71406
Elmo2	12	Engulfment and cell motility protein 2	1031750	705389	810100			217988	0.00768641	0.0655095	2.98072
Map2k1	12	Dual specificity mitogen-activated protein kinase kinase 1	1247630	942359	896044	540496	583758	629750	0.00768734	0.0655095	0.802177
Abi2	5	Abl interactor 2	635391	192658	304646				0.00824589	0.0678708	2.69528
Rab3gap1	3	Rab3 GTPase-activating protein catalytic subunit	319214	210409	190046				0.00826862	0.0678708	2.06222
Map1b	64	Microtubule-associated protein 1B	3892770	1995850	2929150	546647	615425	1074800	0.00831508	0.0678708	1.99196
Bcr	18	Breakpoint cluster region protein	1271880	722397	601695	222958	213514	302497	0.00832116	0.0678708	1.75423
Jph3	7	Junctophilin-3	916608	345548	448697			134748	0.00833147	0.0678708	2.39444
Madd	22	Isoform of Q80U28, Isoform 14 of MAP kinase-activating death domain protein	1201470	685870	648793	308763	306622	320360	0.00834588	0.0678708	1.37992
Mical3	58	[F-actin]-monooxygenase MICAL3	2137190	672595	792788			184716	0.00841096	0.0678708	3.4491
Kcnj3	8	G protein-activated inward rectifier potassium channel 1	1104040	245131	494837				0.00844897	0.0678708	3.22289
Map7	5	Isoform of O88735, Isoform 2 of Ensconsin	195828	604075	367283				0.00847208	0.0678708	2.87205
Ccsap	4	Centriole, cilia and spindle-associated protein	462805	419486	440309	229756	315452	222087	0.0084778	0.0678708	0.802965
Dock4	19	Dedicator of cytokinesis protein 4	559567	457961	417655			142275	0.00856389	0.0678708	2.69756
Spata2	15	Spermatogenesis-associated protein 2	813771	247684	305203			78950	0.00858582	0.0678708	2.8897
Xrn1	8	5'-3' exoribonuclease 1	180501	340648	217788				0.00860627	0.0678708	1.98068
Actr1b	12	Beta-centractin	1877320	1302390	1283540	595822	634424	827589	0.0086326	0.0678708	1.10884
Gga3	4	ADP-ribosylation factor-binding protein GGA3	299698	214211	172382				0.00868231	0.0678708	1.37796
Plcb1	13	1-phosphatidylinositol 4,5-bisphosphate phosphodiesterase beta-1	684326	627887	443568		94619	214311	0.00869934	0.0678708	2.29046
Rprd2	16	Regulation of nuclear pre-mRNA domain-containing protein 2	189452	938069	568503				0.00870027	0.0678708	3.47536
Lmtk3	5	Serine/threonine-protein kinase LMTK3	528654	543056	315746				0.00879601	0.0682779	2.70763
Numbl	7	Numb-like protein	1490360	420174	507431				0.00892186	0.0687809	3.15959
Hspa2	10	Heat shock-related 70 kDa protein 2	955747	446072	476535	145425	151539	205203	0.00894854	0.0687809	1.82982
Atp6v1h	16	V-type proton ATPase subunit H	1657360	1348320	1441910	999055	1086200	884654	0.00902202	0.0690075	0.582307
Mapt	20	Microtubule-associated protein tau	9034080	3342440	3012750	533574	494075	986274	0.00910028	0.069029	2.81691
Ago2	11	Protein argonaute-2	252649	523582	414241				0.00911288	0.069029	2.69731
Rps29	1	40S ribosomal protein S29	595742	360208	237594				0.00919922	0.0693479	2.12798
Arhgef9	7	Rho guanine nucleotide exchange factor 9	1090540	288200	465808				0.00933058	0.0697117	2.63697
Gabra1	19	Gamma-aminobutyric acid receptor subunit alpha-1	9147540	2150440	6047440	253990	336544	739296	0.0093993	0.0697117	3.62614
Dynll1	6	Dynein light chain 1, cytoplasmic	6816510	3469620	4375970	1622590	1929190	1855920	0.00941388	0.0697117	1.385
Hspa4l	10	Heat shock 70 kDa protein 4L	572915	334984	423637	223482	179530	189242	0.00942531	0.0697117	1.14021
Ddx6	4	Probable ATP-dependent RNA helicase DDX6	619971	651262	493260	368900	303376	251677	0.0095382	0.0700307	0.940626
Pde10a	9	cAMP and cAMP-inhibited cGMP 3',5'-cyclic phosphodiesterase 10A	433412	435811	388854		91057.9	154906	0.00955776	0.0700307	2.24123
Dip2b	7	Disco-interacting protein 2 homolog B	461764	227247	241315				0.0097124	0.0708327	1.74637
Mast3	15	Microtubule-associated serine/threonine-protein kinase 3	918925	322367	485979				0.00990268	0.071493	2.95849
Sh2d5	9	SH2 domain-containing protein 5	739512	383402	438722		107752	122634	0.00991948	0.071493	2.59888
Fry	20	Protein furry homolog	459481	566884	371897	237232	270170	207447	0.00995975	0.071493	0.955018
Ngef	7	Ephexin-1	684390	531344	774676	323726	389982	388159	0.010037	0.071493	0.841076
Mark3	11	MAP/microtubule affinity-regulating kinase 3	820140	263429	356641			101261	0.0100505	0.071493	2.49808
Rasal1	10	RasGAP-activating-like protein 1	645418	371960	429157	159272	209447	218023	0.0100765	0.071493	1.27478
Pdcd6ip	14	Programmed cell death 6-interacting protein	1335320	849959	912030	528226	381348	487933	0.0101527	0.0717094	1.13221
Ptk2b	14	Protein-tyrosine kinase 2-beta	989545	602768	783092	260579	277969	409610	0.0102718	0.0722252	1.32555
Clasp2	39	CLIP-associating protein 2	3775640	3065410	2320970	1330720	1596630	1087010	0.0103519	0.0722732	1.17998
Camk4	4	Calcium/calmodulin-dependent protein kinase type IV	344509	400403	243238	153447			0.0103708	0.0722732	1.64452
Txn	4	Thioredoxin	6009690	4677360	3745780	1805950	623390	930813	0.0105405	0.0725414	2.21691
Ppp6r2	4	Serine/threonine-protein phosphatase 6 regulatory subunit 2	366008	199911	228561				0.0105473	0.0725414	1.93155
Map2	1	Isoform of P20357, Microtubule-associated protein (Fragment)	445112	888330	696592		163450	125470	0.0105637	0.0725414	2.68827
Akap8l	9	A-kinase anchor protein 8-like	434689	340094	298800			103600	0.0106106	0.0725414	2.94715
Sestd1	8	SEC14 domain and spectrin repeat-containing protein 1	1397730	238654	630068				0.0106406	0.0725414	3.49653
Ykt6	3	Synaptobrevin homolog YKT6	324030	144864	138875	55250			0.0107168	0.0727443	1.87436
Dnm1	2	Isoform of P39053, Isoform 6 of Dynamin-1	1398700	1386520	1438950	834238	1081540	1037720	0.0110164	0.0744383	0.525179
Srgap3	16	SLIT-ROBO Rho GTPase-activating protein 3	436233	206749	207389				0.0110613	0.0744383	1.9223
Slc12a5	32	Solute carrier family 12 member 5	13074500	4324650	7775520	867346	985929	2018160	0.0111279	0.0745663	2.66431
Cds2	6	Phosphatidate cytidylyltransferase 2	1127520	1183000	1302770	756042	745906	512510	0.0112263	0.074906	0.862643
Calb2	6	Calretinin	842276	554401	499703			219811	0.0114155	0.0756853	2.50707
Abhd16a	6	Phosphatidylserine lipase ABHD16A	723849	540115	582785	384624	247396	307576	0.011486	0.0756853	0.986902
Atp6ap1	2	V-type proton ATPase subunit S1	1597620	361160	484555				0.0114879	0.0756853	2.96056
Ryr2	58	Ryanodine receptor 2	655329	457593	359951		121325	99896.4	0.0115516	0.075786	2.65228
Atp2a2	41	Sarcoplasmic/endoplasmic reticulum calcium ATPase 2	4225700	2819510	4184110	2140030	1981090	1920050	0.0116356	0.0760193	0.871495
Srsf11	5	RRM domain-containing protein	516288	1001310	581073	254681	274174	181903	0.011733	0.0761898	1.52125
Amer2	11	APC membrane recruitment protein 2	1432260	575695	662390			189050	0.0117589	0.0761898	3.43127
Ap3d1	35	AP-3 complex subunit delta-1	1717700	933989	982121	449867	433697	540318	0.012061	0.0778255	1.30057
Ank1	69	Isoform of Q02357, Isoform 6 of Ankyrin-1	5259820	1725410	1508190	324239	321421	511988	0.0121195	0.0778827	2.66764
Shisa9	4	Protein shisa-9	605321	292979	550364				0.0122584	0.0784539	2.78323
Htt	7	Huntingtin	146704	140080	150967	116212	129213	112839	0.0123525	0.0787062	0.290872
Gucy1a2	7	Guanylate cyclase	382850	169403	213981				0.0124327	0.0787062	1.72936
Gas7	5	Growth arrest-specific protein 7	770073	274929	328188				0.0124484	0.0787062	2.45707
Dab2ip	13	Isoform of Q3UHC7, Isoform 4 of Disabled homolog 2-interacting protein	727896	184612	310859				0.0125698	0.0791547	2.59987
Git1	26	ARF GTPase-activating protein GIT1	2149770	757372	823939	170399	220376	297533	0.0126662	0.0794422	2.30257
Znf365	5	Protein ZNF365	697921	209252	378871				0.0129215	0.0805036	2.41386
Grm1	23	Metabotropic glutamate receptor 1	2469490	806436	1503160		130559	345383	0.0129381	0.0805036	3.17568
Csnk2a2	6	Casein kinase II subunit alpha'	456497	397711	339241				0.0130371	0.0807153	2.27335
Ralgapb	10	Ral GTPase-activating protein subunit beta	442246	219726	180799				0.0131418	0.0807153	1.90803
RtcA	2	RNA 3'-terminal phosphate cyclase	136583	146070	208030				0.0131594	0.0807153	1.36598
Rtn3	26	Reticulon-3	3739880	1909760	1967030	778141	1055690	703390	0.0132772	0.0807153	1.53457
Cyp46a1	4	Cholesterol 24-hydroxylase	585840	333129	318818				0.0132923	0.0807153	2.23461
Gabrb3	5	Gamma-aminobutyric acid receptor subunit beta-3	2075550	507794	1467220			217300	0.013311	0.0807153	3.46348
Pip4k2a	3	Phosphatidylinositol 5-phosphate 4-kinase type-2 alpha	384496	160205	216107				0.0133324	0.0807153	2.01178
Phgdh	6	D-3-phosphoglycerate dehydrogenase	1430870	1166610	1083900	820089	875380	736663	0.0134566	0.0807347	0.591512
Lypla2	7	Acyl-protein thioesterase 2	3427570	2311000	1669550	771244	277725	580831	0.0134879	0.0807347	2.24399
Rps27	3	40S ribosomal protein S27	3105970	3280440	1916740	1119510	1157440	669581	0.0134901	0.0807347	1.49748
Actr1a	2	Alpha-centractin	539968	287178	284227			117028	0.013673	0.0813878	1.96836
Tubb5	3	Tubulin beta-5 chain	16344300	12030700	17811300	9460270	9142350	8872260	0.013703	0.0813878	0.730112
Upf1	46	Regulator of nonsense transcripts 1	1103000	3647920	2346570	570168	390187	310772	0.0138507	0.0819541	2.36448
Dtna	8	Dystrobrevin alpha	1037150	342631	378494		96925.3	128839	0.0139065	0.0819637	2.46952
Rtn4	18	Reticulon-4	1939660	910538	1009570	413950	385836	496635	0.0139568	0.0819637	1.49683
Myef2	12	Myelin expression factor 2	712812	1259950	1431370	431738	445692	454304	0.0140193	0.0820232	1.29276
Ppp2r5d	2	Serine/threonine-protein phosphatase 2A 56 kDa regulatory subunit	360238	229556	174855	107313	89366.5	100554	0.0142558	0.083097	1.30212
Amph	19	Amphiphysin	2081280	602210	573667	171040	115687	160575	0.0146249	0.0849329	2.60736
Them6	7	Protein THEM6	760356	1001210	672392	461654	516355	416276	0.0147563	0.0853795	0.788978
Wasl	9	Neural Wiskott-Aldrich syndrome protein	1180340	648585	569263	163010		285353	0.0149115	0.085744	2.15759
Gabrg2	10	Gamma-aminobutyric acid receptor subunit gamma-2	4993960	1040790	3062860	97085.7		413720	0.0149286	0.085744	4.0719
Atxn2l	14	Isoform of Q7TQH0, Isoform 2 of Ataxin-2-like protein	410704	825236	542285	154145			0.0149884	0.0857556	2.91916
Dpysl4	8	Dihydropyrimidinase-related protein 4	639858	390912	331732		187070		0.01504	0.0857556	2.02618
Hcfc1	27	Host cell factor 1	774559	2962650	1597470	290605	156227		0.0151567	0.0861075	3.4279
Kcnc3	6	Potassium voltage-gated channel subfamily C member 3	2972060	623558	886752		103741	208792	0.0152366	0.0862493	3.37362
Camk2d	2	Calcium/calmodulin-dependent protein kinase type II subunit delta	1677440	311369	469851				0.0153244	0.0864341	3.24797
Csde1	7	Cold shock domain-containing protein E1	624387	485207	518520	225845			0.0154777	0.0867752	2.17427
Pigu	1	Phosphatidylinositol glycan anchor biosynthesis class U protein	373083	308212	270774			130518	0.0154956	0.0867752	2.18058
Csnk1a1	6	Casein kinase I isoform alpha	912026	365215	477802	184512	189597	149490	0.0155993	0.0870453	1.64251
Ddx5	26	Probable ATP-dependent RNA helicase DDX5	3966420	8272310	5891840	2594570	2010550	1499530	0.0156682	0.0871194	1.54242
Cadps	26	Isoform of Q80TJ1, Isoform 2 of Calcium-dependent secretion activator 1	1100820	634417	559537	308858	326386	313304	0.0158384	0.0876411	1.2097
Clint1	5	Clathrin interactor 1	454882	362148	205714	137980	70643.6		0.0158738	0.0876411	1.8224
Scyl2	4	SCY1-like protein 2	501409	216415	195412				0.0159386	0.0876901	1.80854
Ank3	90	Isoform of G5E8K5, Death domain-containing protein (Fragment)	6190530	1300590	2333540	262285	320591	535960	0.0160918	0.0880327	2.90118
Arfgap1	6	ADP-ribosylation factor GTPase-activating protein 1	492359	225880	334479				0.0161131	0.0880327	1.78038
Araf	10	Serine/threonine-protein kinase A-Raf	2482660	1344660	1383650	663904	302914	557327	0.0162554	0.0885016	1.78833
Fam98a	2	Protein FAM98A	246287	147569	213247				0.016404	0.0890018	1.82595
Tardbp	10	TAR DNA-binding protein 43	614609	1306480	1100760	436661	318323	292094	0.0165939	0.0894348	1.48142
Lrch1	6	Leucine-rich repeat and calponin homology domain-containing protein 1	660707	346912	236628				0.0165979	0.0894348	2.47175
Ank3	67	Ankyrin-3	11288600	2420690	4226270	457347	630081	1006820	0.0168035	0.0902323	2.87894
Cul4b	6	Cullin-4B	101589	206644	135408	66523.9			0.0169216	0.0902333	1.29463
Snrk	13	SNF-related serine/threonine-protein kinase	472218	123305	247381				0.0169348	0.0902333	2.25428
Cttn	12	Src substrate cortactin	1983880	936107	1124160	540501	438954	538844	0.0169763	0.0902333	1.34316
Ckap5	13	Cytoskeleton-associated protein 5	247994	259004	212275	154266	172538	119961	0.0171714	0.0909621	0.698105
Pde1b	4	Calcium/calmodulin-dependent 3',5'-cyclic nucleotide phosphodiesterase 1B	237391	254044	265938		138530		0.0172714	0.0911838	1.71316
Ehd1	7	EH domain-containing protein 1	1171630	349186	253973				0.0173534	0.0913091	2.6331
Vsnl1	10	Visinin-like protein 1	1594080	806859	1161670	408700	408123	591283	0.0175131	0.0918412	1.30707
Itsn2	7	Intersectin-2	536289	148482	238198				0.0179128	0.0927226	2.41161
Vps51	6	Vacuolar protein sorting-associated protein 51 homolog	601382	428535	446350	318091	316088	254429	0.0180489	0.0927226	0.722947
Prpf4b	11	Serine/threonine-protein kinase PRP4 homolog	301175	681622	431407				0.0181177	0.0927226	2.67667
Arhgef2	19	Rho guanine nucleotide exchange factor 2	616878	867900	823194	433916	449922	288517	0.0181348	0.0927226	0.989333
Sars1	8	Serine--tRNA ligase, cytoplasmic	732937	753113	721286	532471	417019	576006	0.0181476	0.0927226	0.546076
Rapgef2	25	Rap guanine nucleotide exchange factor 2	633230	313711	406976	184086	145961	209012	0.0181681	0.0927226	1.28252
Brsk2	8	Serine/threonine-protein kinase BRSK2	769855	460402	440453		187721	202327	0.018179	0.0927226	1.87721
Prmt8	7	Protein arginine N-methyltransferase 8	652129	325223	414076				0.0182416	0.0927226	2.48825
Akap5	13	A-kinase anchor protein 5	1194460	436061	846100			208907	0.0182677	0.0927226	2.85787
Ppme1	4	Protein phosphatase methylesterase 1	430537	317252	301543	207361	137365	198843	0.0182834	0.0927226	0.954114
Nf1	21	Neurofibromin	815898	504608	436629	294396	220623	179843	0.0183695	0.0927226	1.31463
Cep170	22	Centrosomal protein of 170 kDa	957423	639296	611715			252708	0.0185384	0.0927226	3.00143
Mrtfb	4	Myocardin-related transcription factor B	506827	183691	229262	100128			0.0186835	0.0927226	2.15207
Smap1	2	Stromal membrane-associated protein 1	1487850	567980	548437	228336			0.0187073	0.0927226	3.03856
Arfgef3	7	Brefeldin A-inhibited guanine nucleotide-exchange protein 3	263597	284212	299676	135637	135532		0.0187262	0.0927226	1.42619
Cnot3	2	CCR4-NOT transcription complex subunit 3	232194	232303	123107				0.0187375	0.0927226	1.44844
Scyl1	3	N-terminal kinase-like protein	287179	144294	171029				0.0187905	0.0927226	1.69149
Prrc2a	31	Protein PRRC2A	568218	2314770	1215650		248503		0.018813	0.0927226	3.57477
Vcpip1	20	Deubiquitinating protein VCIP135	442994	241100	259998	124795	55111.2	108153	0.0188956	0.0927226	1.74079
Pgm2l1	13	Glucose 1,6-bisphosphate synthase	551988	459390	515546	378378	323411	404046	0.0189239	0.0927226	0.46758
Khdrbs1	6	KH domain-containing, RNA-binding, signal transduction-associated protein 1	943817	392635	639398	232204		174537	0.0189981	0.0927226	1.96347
Nudt21	11	Cleavage and polyadenylation specificity factor subunit 5	245594	3412540	1475050				0.0190006	0.0927226	4.47688
Keap1	6	Kelch-like ECH-associated protein 1	519537	204275	317572				0.0190413	0.0927226	2.11975
Cdk17	8	Cyclin-dependent kinase 17	1030220	241215	416574			103580	0.0192087	0.0932486	3.07973
Pgbd5	4	PiggyBac transposable element-derived protein 5	433002	158173	203231				0.0193047	0.093425	2.17253
Dnm1	44	Isoform of P39053, Isoform 3 of Dynamin-1	7132590	4840260	4726380	2788130	3448600	3198930	0.019454	0.0937477	0.802449
Tuba8	7	Tubulin alpha-8 chain	30054000	24689500	33062300	20725800	21661600	19713400	0.0196263	0.0937477	0.490299
Nacc1	4	Nucleus accumbens-associated protein 1	205333	391056	220360				0.0196403	0.0937477	2.09903
Camkv	16	CaM kinase-like vesicle-associated protein	851620	382408	607949	226084	191674	267256	0.0196412	0.0937477	1.36518
Dnm1l	1	Isoform of Q8K1M6, Dynamin-1-like protein	131948	160803	101221				0.019678	0.0937477	1.19956
Kcnma1	27	Calcium-activated potassium channel subunit alpha-1	3171980	526544	1857480			229026	0.0197301	0.0937477	4.05369
Wrnip1	18	ATPase WRNIP1	232726	1845430	826062				0.0198034	0.0938121	3.47288
Rbm39	10	RNA-binding protein 39	972399	1656870	1517000	791323	647817	624228	0.0199114	0.0940394	0.97772
Arhgap32	60	Rho GTPase-activating protein 32	3242720	996047	1738750	247944	248045	594071	0.0200626	0.0944689	2.42136
Gas7	1	Isoform of Q60780, Growth arrest-specific protein 7	1015890	269132	333759				0.0202023	0.094842	2.65338
Wasf1	5	Wiskott-Aldrich syndrome protein family member 1	777202	240628	380115		136089		0.0203531	0.0950116	1.99952
Crmp1	15	Dihydropyrimidinase-related protein 1	2613960	1965950	2761600	1492880	1410620	1730690	0.0204087	0.0950116	0.653731
Galc	1	Galactocerebrosidase	485891	242121	380119				0.0204202	0.0950116	2.67217
Smarca4	8	Transcription activator BRG1	248375	480747	368072		165656		0.020555	0.0952885	2.03656
Trio	17	Triple functional domain protein	464649	203318	330616				0.0206013	0.0952885	2.34918
Ahnak	21	PDZ domain-containing protein	3104410	785071	1037240	317571	182693	285320	0.0207554	0.095719	2.41822
Prkcb	26	Isoform of P68404, Isoform Beta-II of Protein kinase C beta type	3495730	2202980	2446420	1320340	1393610	1717810	0.0209754	0.0964501	0.858472
Dctn1	12	Dynactin subunit 1	502777	281357	333191	189768	198474	182838	0.0211184	0.0968236	0.924972
Ppm1e	4	Protein phosphatase 1E	345004	188718	284662	142783	139111	113628	0.0216724	0.0988441	1.01257
Cnot9	3	CCR4-NOT transcription complex subunit 9	251940	221627	123593				0.0216852	0.0988441	1.27617
Kiaa1549	23	UPF0606 protein KIAA1549	2441310	788665	1312030			443780	0.0218537	0.0992385	2.83542
Prkaca	4	cAMP-dependent protein kinase catalytic subunit alpha	417795	164024	372878		117987		0.0220076	0.0992385	1.69261
Celsr2	6	Cadherin EGF LAG seven-pass G-type receptor 2	585286	145038	684342				0.0220102	0.0992385	3.04254
Usp31	16	USP domain-containing protein	467713	162054	223168		45638.7	98311.4	0.0220334	0.0992385	2.10831
Snph	13	Syntaphilin	1109820	577111	731334	272999	372929	399492	0.0220882	0.0992385	1.17522
Rheb	9	GTP-binding protein Rheb	817515	467992	660375	346803	347712	357199	0.022301	0.0999083	0.850759
Dgkz	18	Diacylglycerol kinase zeta	603645	1075140	726019		201464	202378	0.0224178	0.100146	2.63097
Arpc1a	15	Actin-related protein 2/3 complex subunit 1A	4956400	3279050	2641100	1761060	1892110	1684770	0.0225156	0.100179	0.978239
Ppp3ca	17	Serine/threonine-protein phosphatase 2B catalytic subunit alpha isoform	5476840	2823550	3372740	1388040	1631400	2012540	0.0226337	0.100179	1.1722
Rit2	1	GTP-binding protein Rit2	269906	228916	232142			137182	0.022701	0.100179	1.25709
Mars1	7	Methionine--tRNA ligase, cytoplasmic	192020	486309	232609	116939			0.0227565	0.100179	1.83646
Rab11fip5	11	Rab11 family-interacting protein 5	698265	291173	509344			200069	0.0227666	0.100179	2.13565
2410002F23Rik	4	RIKEN cDNA 2410002F23 gene	1338560	1073560	828970		302041	347426	0.0228227	0.100179	2.32125
Rps9	17	40S ribosomal protein S9	6056230	7318810	5895950	4497360	3759040	2732150	0.0229299	0.100179	0.833425
Wdr37	15	WD repeat-containing protein 37	1392690	639910	749052	241219	224651	426392	0.0229365	0.100179	1.61751
Araf	1	Isoform of P04627, Non-specific serine/threonine protein kinase	662807	210047	260405				0.0231808	0.100962	1.99361
Epb41l1	30	Band 4.1-like protein 1	5546670	2058320	2318140	716044	671424	1172950	0.0232545	0.100962	1.85083
Mapre3	4	Microtubule-associated protein RP/EB family member 3	2217110	1232890	1278410	720147	727364	825749	0.0233089	0.100962	1.00473
Dpysl5	6	Dihydropyrimidinase-related protein 5	467900	399584	469380	279845	252290	357685	0.0234037	0.101094	0.599018
Rbbp6	24	E3 ubiquitin-protein ligase RBBP6	122516	872267	469185				0.023555	0.101468	3.03443
Nos1	24	Nitric oxide synthase, brain	955813	946665	702517		185598	246231	0.0237019	0.101821	2.76206
Tuba1a	5	Tubulin alpha-1A chain	86192500	64345600	90011400	53788800	55288300	54536300	0.0238994	0.101907	0.540672
Agpat1	2	1-acyl-sn-glycerol-3-phosphate acyltransferase alpha	301942	197836	157240			101626	0.0239109	0.101907	1.52665
Hdac2	9	Histone deacetylase 2	399923	1449320	953082	234399	102190		0.0239603	0.101907	2.91449
Trim3	12	Tripartite motif-containing protein 3	868523	509794	670753	224736	361054	356752	0.0239819	0.101907	1.11963
Dctn2	7	Dynactin subunit 2	666703	211432	287580		123908		0.0240862	0.101947	2.05068
Cep170b	36	Centrosomal protein of 170 kDa protein B	1203030	549557	699361	304444	175151	334612	0.024219	0.101947	1.56521
Fnbp1l	8	Formin-binding protein 1-like	521877	162347	232486				0.024332	0.101947	2.12695
Csnk1e	6	Casein kinase I isoform epsilon	928866	305444	463012		184144		0.0243596	0.101947	2.61345
R3hdm2	1	R3H domain-containing protein 2	502785	270793	162691				0.0243803	0.101947	2.32051
Rcc2	2	Protein RCC2	237603	299594	194274				0.0244092	0.101947	1.78468
Mark2	25	Serine/threonine-protein kinase MARK2	2045790	684138	1087150	268279	335662	434415	0.0244465	0.101947	1.76051
Gabrb2	13	Isoform of P63137, Isoform 2 of Gamma-aminobutyric acid receptor subunit beta-2	5988280	1465970	3458440		196586	524445	0.024861	0.103276	4.2634
Plppr2	6	Isoform of Q8VCY8, Isoform 2 of Phospholipid phosphatase-related protein type 2	805755	116716	466084				0.0248969	0.103276	2.91199
Cand1	31	Cullin-associated NEDD8-dissociated protein 1	1140590	1145530	979986	743518	808300	545581	0.0251218	0.10393	0.65512
Plppr4	22	Phospholipid phosphatase-related protein type 4	2501130	479440	1461240			293336	0.0251872	0.10393	3.30586
Cpsf7	12	Cleavage and polyadenylation specificity factor subunit 7	209258	1834120	1034370	84484.3			0.0252651	0.103935	3.46672
Cacng8	7	Voltage-dependent calcium channel gamma-8 subunit	825314	150301	760151				0.0253209	0.103935	2.84487
Usp14	3	Ubiquitin carboxyl-terminal hydrolase 14	186066	145004	134856	90116.9		106117	0.025517	0.104258	0.836764
Drg2	7	Developmentally-regulated GTP-binding protein 2	841065	601496	582971	426590	406180	466927	0.0255585	0.104258	0.62201
Sptbn4	134	Spectrin beta chain	7659690	1373790	2880690	251599	373571	725643	0.0255991	0.104258	2.93196
Hnrnpll	7	Heterogeneous nuclear ribonucleoprotein L-like	267422	253878	196622	172259	134498	163979	0.0260817	0.105948	0.604334
Fbxl16	4	F-box/LRR-repeat protein 16	803220	431123	629586	210326	249162	356183	0.0264065	0.106991	1.18199
Dagla	9	Diacylglycerol lipase-alpha	797675	238842	463990			156896	0.0265153	0.107155	2.10526
Rbm25	22	RNA-binding protein 25	661464	3676180	1970690	332907	305824	259613	0.0267282	0.107737	2.50075
Safb	8	Scaffold attachment factor B1	283753	1270660	864478	193833			0.0268686	0.108026	2.67105
Kctd12	7	BTB/POZ domain-containing protein KCTD12	3170030	560995	1323560			329786	0.0277841	0.111421	3.48057
Actr3b	9	Actin-related protein 3B	1414430	1036740	847236	573028	700753	609870	0.027963	0.111773	0.780961
Bin1	16	Myc box-dependent-interacting protein 1	1986910	667418	641807	192403		270156	0.0280228	0.111773	2.58867
Basp1	5	Brain acid soluble protein 1	488405	148098	163237				0.0280859	0.111773	2.40235
Prpf40b	25	Isoform of Q80W14, Isoform 3 of Pre-mRNA-processing factor 40 homolog B	358871	2189350	1081190		213957		0.0281899	0.11179	3.72594
Cbarp	7	Voltage-dependent calcium channel beta subunit-associated regulatory protein	726476	168593	267057				0.0283223	0.11179	2.10108
Rap1gap2	4	Rap1 GTPase-activating protein 2	324743	225885	179458				0.0283682	0.11179	1.6417
Arpc4	6	Actin-related protein 2/3 complex subunit 4	4291090	3032030	2459190	1922800	1847360	1592830	0.0284418	0.11179	0.833182
Gtf2i	9	General transcription factor II-I	129792	711670	454333				0.0286026	0.11179	2.46617
Atp6v0c	1	V-type proton ATPase 16 kDa proteolipid subunit	1186900	189152	269344				0.0287309	0.11179	2.89353
Kcnc1	11	Isoform of P15388, Isoform 2 of Potassium voltage-gated channel subfamily C member 1	4939070	594215	818981			228492	0.0287391	0.11179	3.89187
Dclk1	24	Serine/threonine-protein kinase DCLK1	2190070	953799	1479290	476775	637455	701288	0.0287639	0.11179	1.28593
Grk2	9	Beta-adrenergic receptor kinase 1	1085500	578523	554807		138018	187338	0.0288448	0.11179	2.94365
Csnk2b	4	Casein kinase II subunit beta	856340	702340	670661			337289	0.0288765	0.11179	2.78402
Gda	19	Guanine deaminase	3098140	1091630	1697620	613052	191201	470321	0.0289912	0.11179	2.23415
Prph	11	Peripherin	855573	217067	468340		147311		0.0290211	0.11179	2.87426
Prkar2a	9	cAMP-dependent protein kinase type II-alpha regulatory subunit	519253	150816	239870				0.0291813	0.11179	1.75796
Ccdc88a	7	Girdin	194738	123329	158879				0.0292013	0.11179	1.03911
Septin5	1	Isoform of Q9Z2Q6, Septin-5	1822170	504142	666580			282156	0.0292731	0.11179	2.90142
Dlg3	38	Disks large homolog 3	4407320	731847	1785590		97406.7	414367	0.0294023	0.11179	3.75504
Dnajc6	20	Putative tyrosine-protein phosphatase auxilin	1692840	650234	798820	147293	286547	377238	0.0294574	0.11179	1.92909
Dgkg	7	Diacylglycerol kinase gamma	499544	401853	399395		167364	165055	0.0294912	0.11179	1.95546
Ddx46	47	Probable ATP-dependent RNA helicase DDX46	960696	5791670	2873750	455315	407869	469896	0.0296158	0.11179	2.50585
Nono	14	Non-POU domain-containing octamer-binding protein	1007320	2082630	1648930	856948	578130	566930	0.0296567	0.11179	1.20749
Cyfip2	40	Cytoplasmic FMR1-interacting protein 2	2827190	1226690	1509940	701709	753450	797813	0.0296669	0.11179	1.21133
Gsk3a	6	Glycogen synthase kinase-3 alpha	681987	433126	548505	321025	331933	378056	0.029722	0.11179	0.669286
Kif21a	7	Kinesin-like protein KIF21A	290413	149379	181986	90904.5		112678	0.02973	0.11179	1.16261
Tppp	8	Tubulin polymerization-promoting protein	1653010	619503	616835	170447	251286	335263	0.0298767	0.111987	1.81969
Cmtr1	33	Cap-specific mRNA (nucleoside-2'-O-)-methyltransferase 1	415948	2903470	1539180	219739	182690	139230	0.0300365	0.111987	2.79251
Dhx15	23	Pre-mRNA-splicing factor ATP-dependent RNA helicase DHX15	521410	1474570	1259940	402268	281791	285895	0.0300955	0.111987	1.63389
Rps2	18	40S ribosomal protein S2	2878560	2445030	2570420	2086920	1528210	1279680	0.0302246	0.111987	0.716067
Cyld	34	Ubiquitin carboxyl-terminal hydrolase CYLD	6804150	974714	2409520			526077	0.0303519	0.111987	4.36672
Endod1	3	Endonuclease domain-containing 1 protein	470922	159320	205339		105999		0.0303829	0.111987	1.95631
Pcnp	5	PEST proteolytic signal-containing nuclear protein	120407	921208	550130				0.0304038	0.111987	2.90675
Dhx30	9	ATP-dependent RNA helicase DHX30	337984	446462	349015	237636	149900	95120	0.0304097	0.111987	1.3194
Srrm2	63	Serine/arginine repetitive matrix protein 2	3047960	11360200	9970590	1665090	1918980	1719360	0.03048	0.111987	1.99121
Epb41l1	19	Isoform of Q9Z2H5, FERM domain-containing protein	2510560	757936	794278	259869	255758	386136	0.0304965	0.111987	1.95999
Gabbr1	24	Gamma-aminobutyric acid type B receptor subunit 1	2420090	345737	872995			197732	0.0308979	0.112686	3.39474
U2surp	33	U2 snRNP-associated SURP motif-containing protein	474253	2629250	1397430	290584	204874	177480	0.0308985	0.112686	2.4552
Tubal3	1	Tubulin alpha chain-like 3	964655	684111	814452	568696	542709	616633	0.0309288	0.112686	0.499275
Smarcc2	18	SWI/SNF complex subunit SMARCC2	808110	1554060	939061	329258		299988	0.0309744	0.112686	2.43873
Btbd17	7	BTB/POZ domain-containing protein 17	1923260	475689	680320			266723	0.0311425	0.113036	3.31416
Camkk2	5	Calcium/calmodulin-dependent protein kinase kinase 2	1324380	315331	548849		193418		0.0312662	0.113223	3.13802
Stk39	10	STE20/SPS1-related proline-alanine-rich protein kinase	682475	345478	480702	229697	241752	278401	0.0315987	0.113566	0.95803
Csnk2a1	8	Casein kinase II subunit alpha	1145610	912274	767209		150918	318079	0.0316211	0.113566	2.90934
Chd4	27	Chromodomain-helicase-DNA-binding protein 4	195281	912314	539102	134132			0.0316331	0.113566	2.30256
Farsa	9	Phenylalanine--tRNA ligase alpha subunit	918733	777388	898104	658319	573020	417409	0.0317591	0.113566	0.675443
Diras1	3	GTP-binding protein Di-Ras1	828178	690330	744267	609796	605443	654342	0.0318492	0.113566	0.272228
Grid2ip	19	Delphilin	1233340	230557	351348				0.0318723	0.113566	2.53828
Eno2	4	Gamma-enolase	403880	468861	307611	262313	205354	259834	0.0319292	0.113566	0.685734
Map1lc3a	2	Microtubule-associated proteins 1A/1B light chain 3A	992959	695193	925903	439156	422735	643726	0.0319452	0.113566	0.806358
Prpf40a	13	Pre-mRNA-processing factor 40 homolog A	260688	1172320	779015	166250			0.0320128	0.113566	2.79499
Dpysl3	7	Dihydropyrimidinase-related protein 3	347170	333399	453015	283370	266205	228886	0.0324338	0.114799	0.534199
Prpf4	8	U4/U6 small nuclear ribonucleoprotein Prp4	156368	812706	519148			43307.8	0.0325782	0.11493	2.59433
Cdipt	6	CDP-diacylglycerol--inositol 3-phosphatidyltransferase	1499550	1916580	1502480	1070550	1136720	716638	0.0326174	0.11493	0.769288
Agap2	38	Arf-GAP with GTPase, ANK repeat and PH domain-containing protein 2	5148360	1433670	2149290	517106	638324	915352	0.0328614	0.115531	1.9048
Ilf2	13	Interleukin enhancer-binding factor 2	583789	3574550	2021170	314745	306342	242956	0.0329478	0.115575	2.49741
Ccar2	29	Cell cycle and apoptosis regulator protein 2	544942	4101400	2909410	305100	255952	154075	0.0330277	0.115597	3.026
Arhgef33	31	Rho guanine nucleotide exchange factor 33	4369890	662065	1810450			447168	0.0334982	0.116656	3.19326
Tubb3	16	Tubulin beta-3 chain	57588600	40011500	53167200	34506800	35579700	34642000	0.0335613	0.116656	0.508759
Dynll2	3	Dynein light chain 2, cytoplasmic	6103080	5468730	4516470	2438540	4086700	2660160	0.0335654	0.116656	0.835824
Sbf1	34	Myotubularin-related protein 5	1354660	511590	683514			258860	0.0336614	0.116656	3.13441
Sf3b3	16	Splicing factor 3B subunit 3	263685	834408	567618	205020			0.0337024	0.116656	2.57545
Ndrg3	4	Protein NDRG3	381545	298855	221475		104718	157172	0.0342448	0.118273	1.62196
Tuba4a	24	Tubulin alpha-4A chain	50953000	35174400	49313900	31141400	28923200	31263200	0.0345927	0.118999	0.550054
Phactr1	17	Phosphatase and actin regulator 1	3091210	976583	1308390	440317	515409	598357	0.0346067	0.118999	1.62077
Gfod1	4	Glucose-fructose oxidoreductase domain-containing protein 1	424825	173417	103475		58178.8		0.0347238	0.11914	2.03337
Arpc5l	4	Actin-related protein 2/3 complex subunit 5-like protein	1961390	1338570	981943	736107	749839	704518	0.0349214	0.119342	0.909644
Hsph1	8	Heat shock protein 105 kDa	663744	393976	490364	306010	166835	267374	0.0349722	0.119342	1.07724
Rps24	3	40S ribosomal protein S24	919252	1229950	1004980	751746	619407	431147	0.035011	0.119342	0.83359
Sptb	5	Isoform of P15508, Spectrin beta chain	869380	510690	471429		192506	169462	0.03519	0.119692	2.44553
Gabbr2	24	Gamma-aminobutyric acid type B receptor subunit 2	3790100	571680	1569950			374946	0.0352776	0.11973	3.29632
Hip1r	13	Huntingtin-interacting protein 1-related protein	486075	307624	297114	227398	156731	113202	0.0355866	0.120518	1.15365
Rps6	9	40S ribosomal protein S6	4376480	4729940	4328630	3418110	2507850	1790370	0.0356933	0.120619	0.848532
Rtn3	1	Isoform of Q9ES97, Isoform 3 of Reticulon-3	1506660	895995	886721	386248	651988	541715	0.0358002	0.12072	1.04445
Son	38	Protein SON	1132050	7712250	3617330	622434	586844	417514	0.0358899	0.120763	2.56469
Map6d1	6	MAP6 domain-containing protein 1	2890320	990464	1729650	511053	626046	736580	0.0360205	0.120942	1.46436
Wdr7	26	WD repeat-containing protein 7	1313280	709153	1082010	407556	453231	646281	0.0361374	0.121076	1.02581
Gria1	20	Glutamate receptor 1	1898570	189969	635685				0.0363201	0.12114	3.10482
Pcm1	14	Pericentriolar material 1 protein	426097	427404	381863		151252	195427	0.0363375	0.12114	1.84034
Ak1	4	Adenylate kinase isoenzyme 1	1000600	559934	759642	344088	252856	480505	0.0364139	0.12114	1.11591
Edc4	1	Isoform of Q3UJB9, Enhancer of mRNA-decapping protein 4	410318	327915	256429				0.0364655	0.12114	2.2662
Arhgap44	5	Rho GTPase-activating protein 44	594741	170820	359667				0.0368758	0.121923	2.00397
Sltm	6	SAFB-like transcription modulator	366214	164380	118346				0.036888	0.121923	1.70685
Tmem266	11	Transmembrane protein 266	883653	185574	328639				0.0369346	0.121923	2.48191
Gprin1	41	G protein-regulated inducer of neurite outgrowth 1	4405000	704201	2100550	93566.2	130532	525657	0.0371034	0.122223	3.32906
Rps6ka5	20	Ribosomal protein S6 kinase alpha-5	334858	1965280	1030600	160952	203342	168557	0.0371924	0.122259	2.31395
Epb41l3	44	Band 4.1-like protein 3	6176460	1727380	1918400	668829	726093	898843	0.0372835	0.122302	1.8504
Smap2	6	Stromal membrane-associated protein 2	716556	431751	449475	351974	262834	238346	0.0375196	0.12282	0.885614
Cacna1a	46	Voltage-dependent P/Q-type calcium channel subunit alpha-1A	2198870	319591	837226			230043	0.037929	0.123651	3.33487
Acin1	18	Apoptotic chromatin condensation inducer in the nucleus	112962	1174940	590614	49809.6	59631.6	42770.3	0.0379311	0.123651	3.08975
Rpl10	9	60S ribosomal protein L10	4358740	5093790	5072100	3780420	2619930	2018000	0.0381431	0.124084	0.831411
Rps23	4	40S ribosomal protein S23	3518050	4098810	3508850	2745900	2069980	1394670	0.0383002	0.124337	0.891387
Trip12	5	E3 ubiquitin-protein ligase TRIP12	172474	264043	131900				0.0385827	0.124995	1.1837
Ppp2r2a	5	Serine/threonine-protein phosphatase 2A 55 kDa regulatory subunit B alpha isoform	2006070	634401	1141150	356336	360549	482074	0.038675	0.125036	1.51714
Dnm1l	22	Dynamin-1-like protein	1316890	1245510	797776	637408	661501	402229	0.0390436	0.125848	0.982578
Rps26	4	40S ribosomal protein S26	5230830	7980150	6158140	4445720	3368850	2392240	0.0390866	0.125848	0.947638
Nhsl2	12	NHS-like protein 2	712638	212306	272028			142986	0.0394601	0.126706	1.82313
Ywhah	6	14-3-3 protein eta	1315380	727733	986347	586744	422009	598381	0.0395149	0.126706	0.890614
Tceal5	6	Transcription elongation factor A protein-like 5	223826	1591320	913626		144353	109720	0.0397521	0.127178	2.58613
Cul5	7	Cullin-5	437441	297095	374770	248112	139525	217456	0.0398241	0.127178	0.897927
Osbpl6	4	Oxysterol-binding protein-related protein 6	482887	228534	352110				0.040302	0.128109	2.17941
Dmxl2	21	DmX-like protein 2	652444	332742	427812	165999	203708	285674	0.0403243	0.128109	1.0884
Atp6v1e1	2	V-type proton ATPase subunit E 1	461313	170159	298334		95173	137711	0.0403886	0.128109	1.64889
Kif5c	7	Kinesin heavy chain isoform 5C	577751	262836	293717	122979		188035	0.0405242	0.128109	1.5637
Xab2	24	Pre-mRNA-splicing factor SYF1	346363	2005830	1073210	182863	173704		0.0405244	0.128109	3.04917
Mtss2	4	Protein MTSS 2	767139	234860	261046		91861		0.0407011	0.128409	2.18674
Mib1	1	E3 ubiquitin-protein ligase MIB1	271847	135500	226516	91647.1		115013	0.0408695	0.128681	1.26945
Tubb4a	25	Tubulin beta-4A chain	63165100	39471500	53312500	32653700	31585200	36007800	0.0410396	0.128958	0.613203
Snrnp200	48	U5 small nuclear ribonucleoprotein 200 kDa helicase	261391	1384360	920998	184927	138003		0.0414496	0.129946	2.59677
Snap91	16	Clathrin coat assembly protein AP180	5042130	1303710	1368830	539313	502615	623473	0.0415198	0.129946	1.91149
Taok2	2	Serine/threonine-protein kinase TAO2	188111	93390.1	162620				0.0418426	0.130102	1.40538
Dctn5	3	Dynactin subunit 5	534309	386489	439613	291534	267460	363753	0.0418626	0.130102	0.559463
Mpp1	2	55 kDa erythrocyte membrane protein	652519	220634	222369				0.0418715	0.130102	1.7512
Neurl4	3	Neuralized-like protein 4	166976	148560	89753.5		77989.2		0.0419016	0.130102	0.907798
Atp11b	1	Isoform of Q6DFW5, Phospholipid-transporting ATPase (Fragment)	2075470	502152	1391820			425837	0.042036	0.130262	3.23309
Dpysl2	28	Dihydropyrimidinase-related protein 2	9465630	4235800	3945480	2193370	2212590	2606950	0.0422966	0.130811	1.21476
Agap1	16	Arf-GAP with GTPase, ANK repeat and PH domain-containing protein 1	1362110	325325	510672		103723	216376	0.042469	0.130853	2.57311
Gria2	33	Isoform of P23819, Isoform 4 of Glutamate receptor 2	2321580	272639	825968			166060	0.0424798	0.130853	2.77337
Rps11	11	40S ribosomal protein S11	3240490	3579280	2942960	2552600	1967580	1428820	0.0425605	0.130853	0.749978
Grb2	5	Growth factor receptor-bound protein 2	440253	242134	115085				0.0426767	0.130953	1.74158
Sf3b1	41	Splicing factor 3B subunit 1	876738	4753160	2568930	432131	303548		0.0427842	0.131027	3.59133
Coro2b	7	Coronin-2B	396683	174410	169557		108329		0.0428968	0.131115	2.07618
Rbm17	11	Splicing factor 45	278248	2363990	1262430	167770	153128	109486	0.0430199	0.131236	2.73523
Gprasp1	20	G-protein coupled receptor-associated sorting protein 1	901881	454420	370602	92594.7	253615	190172	0.043267	0.131733	1.69596
Pde1a	5	Calcium/calmodulin-dependent 3',5'-cyclic nucleotide phosphodiesterase 1A	423008	340286	394897	216844	233047	326400	0.0434328	0.131982	0.594997
Cacna1e	32	Voltage-dependent R-type calcium channel subunit alpha-1E	2548160	540036	1245530	228716		313872	0.0435778	0.132166	2.90873
Ube2v1	5	Ubiquitin-conjugating enzyme E2 variant 1	1482460	1055100	1215780	847551	602013	911579	0.0438394	0.132703	0.677192
Arhgap26	8	Rho GTPase-activating protein 26	663133	173406	341725		102680	127929	0.0439257	0.132708	1.88877
Fus	8	RNA-binding protein FUS	365021	1923840	1093870	273722	153807	204998	0.044022	0.132743	2.15861
Serbp1	12	Plasminogen activator inhibitor 1 RNA-binding protein	234583	543655	385894	166728			0.0441982	0.133019	1.73253
Fbxo41	25	F-box only protein 41	4364710	959443	2122380	280621	359491	804237	0.0443433	0.133107	2.25847
Eif4g1	20	Eukaryotic translation initiation factor 4 gamma 1	375800	915547	613082	329051	84962.9		0.0445993	0.133107	2.05114
Ogt	30	UDP-N-acetylglucosamine--peptide N-acetylglucosaminyltransferase 110 kDa subunit	2415220	891349	1412840		214157	403864	0.0446228	0.133107	3.35093
Ppig	4	Peptidyl-prolyl cis-trans isomerase G	468879	675084	780595	198083		239978	0.0446528	0.133107	2.27916
Hnrnpl	15	Heterogeneous nuclear ribonucleoprotein L	430044	792386	1087200	401127	239559	223768	0.0447103	0.133107	1.36893
Actr2	15	Actin-related protein 2	4257480	3227810	2202190	1901530	1808990	1513520	0.0447368	0.133107	0.846414
Camsap1	6	Calmodulin-regulated spectrin-associated protein 1	470313	151510	196651				0.0451971	0.133996	1.53699
Dcaf7	5	DDB1- and CUL4-associated factor 7	698770	180318	344148				0.0453723	0.133996	2.42605
Kalrn	33	Kalirin	1835810	283306	756533		86853.5	230952	0.045554	0.133996	2.61679
Kcnq2	31	Isoform of Q9Z351, Isoform 13 of Potassium voltage-gated channel subfamily KQT member 2	6005970	773857	1790610			525294	0.0455768	0.133996	3.82753
Epb41	9	Protein 4.1	576388	259048	260052	171560			0.0455796	0.133996	2.12617
Braf	5	Serine/threonine-protein kinase B-raf	480050	281934	310958	175494	179544		0.0456137	0.133996	1.39668
Hnrnpa1	16	Heterogeneous nuclear ribonucleoprotein A1	1255360	13883700	8016780	678903	679194	573575	0.0456588	0.133996	3.01507
Nmt1	6	Glycylpeptide N-tetradecanoyltransferase 1	320670	723924	463427	230880			0.0457192	0.133996	3.01378
Otud4	4	OTU domain-containing protein 4	134511	400853	196719				0.0458522	0.134135	1.47654
Cacnb4	14	Voltage-dependent L-type calcium channel subunit beta-4	1801340	424138	870534			329696	0.0461321	0.134702	3.53576
Sstr3	1	Somatostatin receptor type 3	323249	105458	307708				0.0464961	0.135318	2.1597
Acot7	7	Cytosolic acyl coenzyme A thioester hydrolase	1738050	1565750	1603440	1340180	1157490	1468160	0.0465157	0.135318	0.312686
Ube2d3	4	Ubiquitin-conjugating enzyme E2 D3	1026450	812087	787186	730919	570003	538937	0.0466151	0.135356	0.515711
Cldn11	4	Claudin-11	516423	699508	352501	245278	323329	191732	0.0467304	0.135379	1.022
Prkca	1	Isoform of P20444, Protein kinase C	446075	340417	323181	253434	270621	288347	0.0467956	0.135379	0.437081
Scn3a	5	Sodium channel protein type 3 subunit alpha	765646	201671	673687			196807	0.046955	0.13559	2.79537
Trim9	10	Isoform of Q8C7M3, Isoform 3 of E3 ubiquitin-protein ligase TRIM9	1538360	354603	894373	146280	187669	303364	0.0471921	0.136024	1.95748
Arpc2	12	Actin-related protein 2/3 complex subunit 2	2081350	1420610	1145410	957631	930664	805521	0.0472984	0.13608	0.746009
Cnksr2	33	Connector enhancer of kinase suppressor of ras 2	3904630	684451	1439390	146444	234791	533577	0.0474711	0.136088	2.57067
Slc4a4	20	Electrogenic sodium bicarbonate cotransporter 1	3754270	718451	1260510	445393	323974	355209	0.0474746	0.136088	2.01722
Uchl1	4	Ubiquitin carboxyl-terminal hydrolase isozyme L1	987896	481203	723088	220852	249892	459901	0.0477555	0.136622	1.25316
Ankrd28	2	Serine/threonine-protein phosphatase 6 regulatory ankyrin repeat subunit A	121782	114464	96694.2				0.0478351	0.136622	0.839861
Shank2	61	Isoform of Q80Z38, Isoform 2 of SH3 and multiple ankyrin repeat domains protein 2	10564700	880940	4051870			788249	0.0484619	0.13816	4.51003
Surf6	8	Surfeit locus protein 6	206963	704280	271918	136174		115486	0.0486125	0.138338	1.53624
Cdkl5	2	Isoform of Q3UTQ8, Protein kinase domain-containing protein	824368	188221	356774				0.0487514	0.138482	2.17007
Coro1a	3	Coronin-1A	539813	238663	273882	165073	120915	173874	0.0490631	0.138912	1.11528
Rgs7	10	Regulator of G-protein signaling 7	1192080	123458	594304				0.0490798	0.138912	2.86942
Prkar2b	16	cAMP-dependent protein kinase type II-beta regulatory subunit	2913920	782166	1487330	495564	331297	611394	0.049178	0.138939	1.69257
Ubr4	12	E3 ubiquitin-protein ligase UBR4	377403	287398	320598	217952	160178	258846	0.0494599	0.139342	0.648047
Map2k7	2	Dual specificity mitogen-activated protein kinase kinase 7	250056	139283	172759				0.0494983	0.139342	1.30423
Prpf8	69	Pre-mRNA-processing-splicing factor 8	240446	1430420	1071590	194847	118385	134926	0.0497993	0.139938	2.29592
Kif2a	18	Kinesin-like protein KIF2A	2250140	840633	1410200	463066	535303	754589	0.0500154	0.140294	1.27799
Phyhip	11	Phytanoyl-CoA hydroxylase-interacting protein	2092660	886020	1565080	630964	493246	820414	0.0501151	0.140322	1.16885
Hnrnpc	10	Heterogeneous nuclear ribonucleoproteins C1/C2	1708510	1837290	2210700	877381	230744		0.0502816	0.140538	3.01041
Wars1	12	Isoform of P32921, Isoform 2 of Tryptophan--tRNA ligase, cytoplasmic	1593920	1370400	1516780	1016390	976154	1343000	0.0504612	0.140789	0.438031
Snta1	5	Alpha-1-syntrophin	725026	210127	359853		65990.2	191679	0.0507939	0.141465	2.0513
Pik3r4	4	Phosphoinositide 3-kinase regulatory subunit 4	257626	175113	88155.2				0.0509053	0.141524	1.54368
U2af1	4	Splicing factor U2AF 35 kDa subunit	883857	714656	803409	582936	369867	221695	0.0511565	0.141971	1.13609
Srrm1	5	Serine/arginine repetitive matrix protein 1	487247	449566	582625		172913	268212	0.0513274	0.142193	1.87088
Sorbs1	5	Isoform of Q62417, Sorbin and SH3 domain-containing protein 1 (Fragment)	963088	208856	453558			190393	0.0518252	0.143319	2.12177
Slc25a25	5	Isoform of A2ASZ8, Isoform 4 of Calcium-binding mitochondrial carrier protein SCaMC-2	423384	157595	297132	105055		146771	0.0521541	0.143956	1.34047
Kctd16	17	BTB/POZ domain-containing protein KCTD16	3660240	335268	1487940		60377.3	227957	0.0522391	0.143956	3.18372
Fxr2	2	Fragile X mental retardation syndrome-related protein 2	155810	207463	251907				0.052402	0.144151	1.58835
Agpat3	3	1-acyl-sn-glycerol-3-phosphate acyltransferase gamma	402991	368201	301633	242648	199480	105682	0.0525709	0.144174	1.04307
Sirpa	11	Isoform of P97797, Isoform 2 of Tyrosine-protein phosphatase non-receptor type substrate 1	4796490	384029	1351510			312607	0.0525942	0.144174	3.58117
Slc25a18	5	Mitochondrial glutamate carrier 2	1177840	486275	970361	207698	353289	439000	0.0527939	0.144469	1.3696
Flot2	11	Flotillin-2	1284560	144268	398833				0.0530653	0.144959	2.51814
Gpr158	27	Probable G-protein coupled receptor 158	3876810	287202	925160			217435	0.0533494	0.145429	3.29442
Scn2a	54	Sodium channel protein type 2 subunit alpha	14107100	1768360	4576320	395638	462920	1539880	0.053423	0.145429	2.88701
Rundc3a	3	RUN domain-containing protein 3A	320616	143543	182656				0.053568	0.145571	1.30639
Gdap1l1	4	Ganglioside-induced differentiation-associated protein 1-like 1	647960	380798	595548	256720	298551	378302	0.0536957	0.145659	0.780479
Ipo9	11	Importin-9	259028	538585	442215		179285	188770	0.0537862	0.145659	1.60469
Rasal2	33	Isoform of E9PW37, RAS protein activator-like 2	1927910	409587	831329		164651	301357	0.0541753	0.14646	2.67004
Arhgdia	2	Rho GDP-dissociation inhibitor 1	332276	197433	172763	124789			0.0543741	0.146603	1.66738
Grid2	24	Glutamate receptor ionotropic, delta-2	2823490	400364	1843050			436779	0.0544561	0.146603	3.49207
Rpl23	7	60S ribosomal protein L23	4024020	3686720	3338990	2991930	1941580	1426740	0.0545815	0.146603	0.859786
FAM120A	24	Constitutive coactivator of PPAR-gamma-like protein 1	469969	1769640	1061780	403989	317774	253596	0.0546022	0.146603	1.58717
Cracdl	17	DUF4592 domain-containing protein	746046	362635	380211		174638	269743	0.0548441	0.147001	1.53552
Txnl1	6	Thioredoxin-like protein 1	315050	992111	760769	327192			0.0551589	0.147247	2.33306
Ccar1	20	Cell division cycle and apoptosis regulator protein 1	256876	2285080	1104000	188409	161163		0.0552121	0.147247	2.71788
Prkar1b	4	cAMP-dependent protein kinase type I-beta regulatory subunit	1438660	338624	586844	186711	191506	248948	0.0552178	0.147247	1.66842
Dnm3	10	Dynamin-3	721776	448647	401664	278826	291499	344963	0.0554374	0.147582	0.737941
Ckb	9	Creatine kinase B-type	2642710	1150840	1544200	623709	618121	1068700	0.0555576	0.147651	1.17027
Slc25a22	8	Mitochondrial glutamate carrier 1	2437380	1129060	2380250	953496	816242	1034570	0.0560113	0.148598	1.00806
Rps8	11	40S ribosomal protein S8	5650260	6662010	5194680	4601390	3825750	2627550	0.0561035	0.148598	0.69326
Sptan1	183	Spectrin alpha chain, non-erythrocytic 1	31418400	8794170	12336200	3629750	4832240	6748030	0.0562927	0.148848	1.61596
Cdc37	1	Hsp90 co-chaperone Cdc37	208802	143032	130126	106637	85671.5		0.0565711	0.14901	1.03354
Snap47	17	Synaptosomal-associated protein 47	1355170	516184	600193	212377	348651	361394	0.0565735	0.14901	1.32391
Cpeb3	10	Cytoplasmic polyadenylation element-binding protein 3	650947	179329	345772	113328	93921.4	155947	0.0566392	0.14901	1.53463
Tubb4b	1	Tubulin beta-4B chain	12912600	7092300	10071000	5795380	5322010	6756940	0.0571702	0.149875	0.715284
Septin6	6	Septin-6	2596020	288377	401443			176184	0.0574062	0.149875	2.94093
Rap1gds1	4	Isoform of E9Q912, RAP1, GTP-GDP dissociation stimulator 1	284439	168541	231373	138278	161806	138516	0.0574467	0.149875	0.613183
Actl6b	7	Actin-like protein 6B	524018	791297	538028		274595		0.0575324	0.149875	3.09975
Arhgap33	12	Rho GTPase-activating protein 33	733232	135754	404542				0.0576373	0.149875	2.19545
Hnrnpf	7	Heterogeneous nuclear ribonucleoprotein F	645787	768016	1023150	475749		138300	0.0577091	0.149875	2.32627
Klc1	6	Kinesin light chain 1	417865	140885	201365				0.0577821	0.149875	1.55738
Syt7	4	Isoform of Q9R0N7, Synaptotagmin-7	1289030	186324	298449			84003.7	0.0578977	0.149875	2.41801
Atp2b2	45	Plasma membrane calcium-transporting ATPase 2	4572470	1546750	3968010	604756	738964	1663610	0.0580431	0.149875	1.7461
Hnrnpul2	9	Heterogeneous nuclear ribonucleoprotein U-like protein 2	322784	745764	761063	345832	169427	168812	0.0580972	0.149875	1.40372
Relch	9	RAB11-binding protein RELCH	223049	150967	94062.8	75781.7	83786.9		0.0581646	0.149875	1.03293
Bcas3	13	Breast carcinoma-amplified sequence 3 homolog	729898	185049	261168				0.0581652	0.149875	2.24434
Atg2b	5	Autophagy-related protein 2 homolog B	156084	78756.6	104971				0.0582105	0.149875	1.11623
Dzank1	16	Double zinc ribbon and ankyrin repeat-containing protein 1	1045820	396840	532346		234739	264314	0.0584481	0.15024	1.84475
Cyth3	5	Cytohesin-3	3256800	704811	1321130	274807		601616	0.0588271	0.150967	2.39864
Speg	14	Striated muscle-specific serine/threonine-protein kinase	484338	181726	212550				0.0590078	0.151183	1.59478
Wnk2	7	Serine/threonine-protein kinase WNK2	396432	104045	215236				0.0595481	0.151945	1.59847
Coil	7	Coilin	309922	2032510	1519770	161304	243124	227058	0.0596195	0.151945	2.24945
Hnrnpa3	17	Heterogeneous nuclear ribonucleoprotein A3	1598030	6758460	4353620	1563750	893772	868903	0.0596557	0.151945	1.75832
Hnrnpd	5	Heterogeneous nuclear ribonucleoprotein D0	572118	944812	1044280	564679	275973	410790	0.0596925	0.151945	1.04681
Pkm	26	Isoform of P52480, Isoform M1 of Pyruvate kinase PKM	3156970	2396340	2243410	1659040	1481970	2134780	0.0598643	0.152135	0.564371
Pdxp	7	Pyridoxal phosphate phosphatase	590026	507632	568691	407779	352967	500099	0.0605214	0.153546	0.414224
Purb	8	Transcriptional activator protein Pur-beta	664432	949982	1208640	610381	563186	566134	0.0606155	0.153546	0.656956
Hnrnpk	22	Isoform of P61979, Isoform 3 of Heterogeneous nuclear ribonucleoprotein K	1633840	12528300	7129900	1318260	998640	940199	0.0612898	0.155004	2.29385
Pacsin1	1	Protein kinase C and casein kinase substrate in neurons protein 1	97768.4	102433	101439				0.0622715	0.157233	1.29551
Atp2b3	26	Isoform of Q0VF55, Calcium-transporting ATPase	2427740	632298	1425920	264289	187250	667787	0.0623742	0.157239	2.0165
Lpgat1	2	Acyl-CoA:lysophosphatidylglycerol acyltransferase 1	241536	149017	133107	118290	68484.2	44361.2	0.0627578	0.157715	1.24559
Pip4k2c	6	Phosphatidylinositol 5-phosphate 4-kinase type-2 gamma	462164	109342	263423				0.0628743	0.157715	1.62645
Eif2a	7	Eukaryotic translation initiation factor 2A	458500	391834	268918	241325			0.0629188	0.157715	2.39013
Ccdc177	11	Coiled-coil domain-containing protein 177	1018790	227471	485777			231351	0.0629653	0.157715	2.27704
Mapk1	10	Mitogen-activated protein kinase 1	789118	412637	360293	258256	257388	274924	0.0631696	0.157974	0.894168
Ppp2r2c	4	Serine/threonine-protein phosphatase 2A 55 kDa regulatory subunit B gamma isoform	1006970	153745	413741				0.0632892	0.158022	2.13631
Crmp1	2	Isoform of P97427, Amidohydro-rel domain-containing protein	520225	348592	381319	147758	212245	318679	0.0633913	0.158025	0.930201
Cyfip1	11	Cytoplasmic FMR1-interacting protein 1	789432	351810	486826	229514	246696	330163	0.0640635	0.159447	0.951508
Pacs1	22	Phosphofurin acidic cluster sorting protein 1	2385900	949528	1307230	422485	470523	926910	0.0643754	0.159568	1.33551
Nebl	10	Isoform of Q0II04, LIM zinc-binding domain-containing Nebulette	1203230	323627	537216	172778	84488.9	280541	0.064381	0.159568	1.89157
Thrap3	31	Thyroid hormone receptor-associated protein 3	946242	7015790	4087560	572345	720974	678030	0.064579	0.159568	2.19991
Magi1	6	Membrane-associated guanylate kinase, WW and PDZ domain-containing protein 1	387618	99145.4	151760				0.0645794	0.159568	1.81557
Khsrp	15	Far upstream element-binding protein 2	743606	2578660	1635460	606756	263698		0.0646208	0.159568	2.76556
Camk2g	3	Isoform of Q923T9, Protein kinase domain-containing protein (Fragment)	13247600	2122900	4479160	801186	1098740	1769820	0.0648408	0.15963	2.11242
Atp6v1c1	15	V-type proton ATPase subunit C 1	1325950	685572	840555	473467	512686	628593	0.0648496	0.15963	0.774713
Eif4a1	5	Eukaryotic initiation factor 4A-I	529419	300386	373590	292379	221691	218374	0.0659272	0.16195	0.689831
Adck1	3	AarF domain-containing protein kinase 1	222177	67036	181556				0.0660127	0.16195	1.54176
Arhgap21	40	Rho GTPase-activating protein 21	1527720	186107	334514		92547.6	112974	0.066102	0.16195	2.3134
Elfn2	19	Protein phosphatase 1 regulatory subunit 29	4468310	303745	1789340			337827	0.066614	0.16295	3.28772
Rpl18a	12	60S ribosomal protein L18a	6344710	6812130	4431510	4357640	3386360	2254940	0.0668938	0.163017	0.841696
Clasp1	12	Isoform of Q80TV8, Isoform 2 of CLIP-associating protein 1	301493	340234	206127		209281		0.0668973	0.163017	1.25564
Agfg2	3	Arf-GAP domain and FG repeat-containing protein 2	140754	83593.9	124844	70664.5			0.0669532	0.163017	1.05612
Ahi1	9	Jouberin	679105	221049	249262	119354	159100		0.0675287	0.16408	1.73574
Hook3	2	Protein Hook homolog 3	225055	146926	178911				0.0675992	0.16408	1.38477
Tbc1d24	4	TBC1 domain family member 24	204650	201023	221722				0.0678354	0.164228	0.779923
Pde4b	7	Isoform of B1AWC9, Phosphodiesterase	930454	503961	676893			446164	0.0679385	0.164228	2.62482
Qars1	12	Glutamine--tRNA ligase	479728	371599	193139	209455			0.0679747	0.164228	1.93633
Nckap1	37	Nck-associated protein 1	2466720	911063	1362450	698450	637861	769233	0.0681838	0.16448	1.05313
Cdc42bpb	10	Serine/threonine-protein kinase MRCK beta	383183	165612	285720			179162	0.068327	0.164573	1.16151
Luc7l3	3	Luc7-like protein 3	311247	241847	167690	168318	134937	107753	0.0685733	0.164683	0.788916
Tle5	3	TLE family member 5	396572	235508	81382.4				0.0685831	0.164683	1.72476
Dlg2	49	Disks large homolog 2	20761100	1153330	5689640	149551	159920	1433800	0.068899	0.165189	3.98533
Rnps1	4	RNA-binding protein with serine-rich domain 1	196647	853147	382070	150866			0.0690924	0.1654	2.3326
Camk2g	3	Isoform of Q923T9, Protein kinase domain-containing protein (Fragment)	2568040	505011	840664		283861	353575	0.0693458	0.165753	2.3463
Arf4	8	ADP-ribosylation factor 4	5863560	3512090	5015590	3566990	2876590	2952290	0.0696094	0.165891	0.589875
Wdfy3	5	WD repeat and FYVE domain-containing protein 3	1633100	103324	1818260				0.0696373	0.165891	3.43014
Ankrd63	6	Ankyrin repeat domain-containing protein 63	591591	186173	235646		168380		0.069973	0.165891	1.62451
Prpf3	24	U4/U6 small nuclear ribonucleoprotein Prp3	354041	3383740	1737690	294686	236661	201036	0.0700017	0.165891	2.4047
Tubb2b	8	Tubulin beta-2B chain	36768500	25239300	39752800	23516800	22541200	24421400	0.0700027	0.165891	0.503599
Phf24	4	PHD finger protein 24	304944	122277	145698		59995.1	35118.1	0.0700384	0.165891	1.52288
Bud13	13	BUD13 homolog	453010	2441810	1197440	290743	344081		0.0705068	0.166658	2.5711
Picalm	14	Isoform of Q7M6Y3, Isoform 5 of Phosphatidylinositol-binding clathrin assembly protein	1165480	389581	537710	296299	179672	306829	0.070592	0.166658	1.30058
Vamp2	3	Vesicle-associated membrane protein 2	1332850	272731	490727			280697	0.0706808	0.166658	2.3099
Efr3b	11	Protein EFR3 homolog B	581017	128880	244232		98467.1		0.0713481	0.167651	1.77309
Adgrb3	25	Adhesion G protein-coupled receptor B3	2824630	235934	1249080			292865	0.0713772	0.167651	3.08943
Vps16	5	Vacuolar protein sorting-associated protein 16 homolog	417966	279454	247475		240000		0.0714229	0.167651	1.24368
Uso1	9	General vesicular transport factor p115	848283	1054260	877240	726175	690401	438073	0.0716508	0.167935	0.612251
Inpp4a	1	Isoform of Q9EPW0, Inositol polyphosphate-4-phosphatase type I A	775447	436417	384095		372398		0.0719545	0.168153	1.6369
Gphn	36	Gephyrin	6983620	996246	2088820	441418	279841	921066	0.0719583	0.168153	2.33232
Diras2	7	GTP-binding protein Di-Ras2	2410220	1697230	2325740	1442510	1449400	1766520	0.0721415	0.16833	0.45503
Aak1	14	AP2-associated protein kinase 1	1370210	735606	701436	379541		373952	0.0724269	0.168745	2.01019
Ak5	6	Adenylate kinase isoenzyme 5	429789	169571	186255		60482.1	140264	0.0725808	0.168853	1.33938
Snrpf	2	Small nuclear ribonucleoprotein F	154551	864484	313995	129818	74708		0.0727663	0.169033	1.83108
Ap2m1	24	AP-2 complex subunit mu	9203730	3209410	5412330	2011530	1822190	3312160	0.0732268	0.169081	1.23968
Caskin1	24	Caskin-1	843300	211671	283725			187465	0.0732332	0.169081	1.76758
Add2	17	Beta-adducin	2716180	718851	850418		252895	422763	0.0732389	0.169081	2.84772
Rpl34	7	60S ribosomal protein L34	2823580	3735740	2571460	2473240	1445400	1058700	0.0732911	0.169081	0.947114
Smpd3	3	Sphingomyelin phosphodiesterase 3	228507	91210.6	205003				0.0733799	0.169081	1.34511
Hspa12a	21	Heat shock 70 kDa protein 12A	1958660	733508	1116890	429229	526714	706426	0.0735611	0.169081	1.10957
Snrpd3	4	Small nuclear ribonucleoprotein Sm D3	603281	4096550	2051620	529886	422946	366982	0.0735924	0.169081	1.982
Sfxn5	9	Sideroflexin-5	1369790	453820	814989	321098	212389	453129	0.0736494	0.169081	1.34505
Rictor	3	Rapamycin-insensitive companion of mTOR	133456	113287	167827				0.0738999	0.169408	0.992826
Pfn2	5	Profilin-2	3499370	855647	1803260	631806	396698	805045	0.0744608	0.170445	1.58066
Scn1a	35	Sodium channel protein type 1 subunit alpha	8900110	527294	1315610		105593	475793	0.0747651	0.170892	4.03251
Rpl24	6	60S ribosomal protein L24	3141610	5209070	3754980	3107430	1993850	1420650	0.074935	0.171031	0.934502
Sptan1	3	Isoform of P16546, Spectrin alpha chain, non-erythrocytic 1	2387390	765961	1049820	231982	396846	716450	0.0750922	0.17114	1.62108
Vps52	5	Vacuolar protein sorting-associated protein 52 homolog	378430	255146	353197	206348	187494		0.0752778	0.171314	1.18258
Tanc2	53	Protein TANC2	4346930	387745	1392850			493426	0.0758408	0.172345	3.51806
Ap3s2	2	AP-3 complex subunit sigma-2	379691	130762	226933			127387	0.0760477	0.172566	1.38433
Ppfia3	36	Liprin-alpha-3	2722890	505367	1045280	249503	280805	478411	0.076252	0.172779	1.80778
Cyria	5	CYFIP-related Rac1 interactor A	478384	477025	381275	354394	338057	221958	0.0767305	0.17343	0.570053
Matr3	31	Matrin-3	1067200	4294290	3819350	1006600	958868	667406	0.0767604	0.17343	1.58802
Septin11	12	Septin-11	2844900	422200	798283	190456	129195	391356	0.077095	0.173935	2.21255
Mast1	18	Microtubule-associated serine/threonine-protein kinase 1	801080	242527	426282		149612	171891	0.0773579	0.174039	2.25378
Arpc3	6	Actin-related protein 2/3 complex subunit 3	3138810	2370430	1635540	1395550	1639500	1238340	0.0773632	0.174039	0.700879
Atp2b4	1	Isoform of Q6Q477, Calcium-transporting ATPase	832024	431526	615798			442077	0.0776064	0.174337	2.27735
Dlg1	19	Disks large homolog 1	3836450	413252	1312250	231665	171364	398885	0.0777343	0.174374	2.34587
Ywhaq	8	14-3-3 protein theta	2762740	829824	1810190	625672	474939	868039	0.077992	0.174656	1.336
Ppp3cb	6	Serine/threonine-protein phosphatase 2B catalytic subunit beta isoform	490869	194720	313874		140744	181642	0.0780829	0.174656	1.39706
Agap3	11	Arf-GAP with GTPase, ANK repeat and PH domain-containing protein 3	3128800	672008	1281330	411512	406087	607407	0.0785178	0.175379	1.57673
Evi5l	2	Rab-GAP TBC domain-containing protein	142337	63032.8	106457				0.0787693	0.175439	0.923048
Prkcg	34	Protein kinase C gamma type	10211900	3356150	5236530	1975230	2304140	3242640	0.0788788	0.175439	1.20139
Mfn2	7	Mitofusin-2	336670	100204	252400			108858	0.0791314	0.175439	1.41684
Palm	12	Paralemmin-1	2902070	290905	919195			391196	0.0792681	0.175439	3.3729
Cntn1	13	Contactin-1	1228660	311169	427041	199402		252410	0.0793166	0.175439	1.57322
Vkorc1l1	3	Vitamin K epoxide reductase complex subunit 1-like protein 1	389615	231316	302718	213189	175292	224131	0.0793308	0.175439	0.567884
Septin5	15	Septin-5	3186150	586401	1128150	310660	227379	573692	0.0793385	0.175439	1.90027
Srgap2	3	SLIT-ROBO Rho GTPase-activating protein 2	311931	196080	146078		157052		0.079526	0.175439	1.59365
Kcna3	5	Potassium voltage-gated channel subfamily A member 3	2330970	222652	718106			190608	0.0795517	0.175439	2.47095
Pdk3	4	[Pyruvate dehydrogenase (acetyl-transferring)] kinase isozyme 3, mitochondrial	631713	232182	369486			266878	0.0797523	0.175634	1.95682
Septin7	17	Septin-7	3934800	820600	1161860	414496	325319	699544	0.0799963	0.175739	1.77121
Sptbn1	154	Spectrin beta chain, non-erythrocytic 1	21709100	5617480	8237320	2591830	3582780	4907820	0.0802623	0.175739	1.4874
Camk2g	17	Calcium/calmodulin-dependent protein kinase type II subunit gamma	26473900	4623410	8911470	1762960	2428640	4493020	0.0804448	0.175739	1.94176
Gnb5	7	Guanine nucleotide-binding protein subunit beta-5	804006	174367	383960	91244.6	82682.2	193661	0.0805474	0.175739	1.73443
Ythdf3	6	YTH domain-containing family protein 3	291472	440881	308861	155844		166003	0.0805703	0.175739	1.86281
Sh3gl2	7	Endophilin-A1	2138340	1022960	792886	419285	396039		0.0806028	0.175739	2.58464
Gls	5	Glutaminase kidney isoform, mitochondrial	420172	205833	298730			222285	0.0807073	0.175739	1.72423
Rpl27a	6	60S ribosomal protein L27a	11161200	11354800	10260600	9974210	6810460	5401240	0.0808399	0.175739	0.608483
Arhgap23	23	Rho GTPase-activating protein 23	1554010	184703	511033			215171	0.0809326	0.175739	2.68896
Sccpdh	7	Saccharopine dehydrogenase-like oxidoreductase	606495	262173	485920	176525	168634	298586	0.0811588	0.175739	1.03994
Dlgap3	38	Disks large-associated protein 3	14208500	715415	4179550	156308	171098	1008770	0.0813409	0.175739	3.54031
Dlgap4	37	Isoform of B1AZP2, Isoform 2 of Disks large-associated protein 4	7889160	620461	2399580	219439	268128	690117	0.0813422	0.175739	2.72542
Hspa1a;Hspa1b	5	Heat shock 70 kDa protein 1B	783571	496841	514178	471387	232234	317550	0.0813684	0.175739	0.84188
Apc	7	Adenomatous polyposis coli protein	360559	103071	278426				0.081453	0.175739	1.43857
Wdr33	7	pre-mRNA 3' end processing protein WDR33	65416.6	604921	281673				0.0814812	0.175739	2.29242
Csnk1d	1	Casein kinase I isoform delta	440579	136970	136780	87556			0.0819294	0.176463	1.55479
Pip5k1c	13	Phosphatidylinositol 4-phosphate 5-kinase type-1 gamma	1218170	488516	683440		217483	391614	0.0822901	0.176997	2.16322
Tmem33	6	Transmembrane protein 33	1138870	1222820	890164	870981	675802	422870	0.0827539	0.177751	0.772095
Fermt2	9	Fermitin family homolog 2	789029	440338	529623	421997	280778	366726	0.083287	0.178444	0.694097
Rpl38	3	60S ribosomal protein L38	1217030	869443	1060770	916449	548380	454712	0.0833519	0.178444	0.765414
Efhd2	5	EF-hand domain-containing protein D2	505653	139866	252700	121023		88528.2	0.083418	0.178444	1.2736
Usp5	8	Ubiquitin carboxyl-terminal hydrolase 5	867134	573519	648947	486678	132350	315883	0.0837089	0.178822	1.32916
Snrpb	6	Small nuclear ribonucleoprotein-associated protein B	476337	2798370	1494980	471175	374150	275454	0.084048	0.179233	1.78629
Mapk10;Mapk9	3	Mitogen-activated protein kinase 10	873345	473920	527123	404107	311447	412732	0.0841299	0.179233	0.690135
Plp1	6	Myelin proteolipid protein	8120780	3795150	5670530	2796350	3114670	3878630	0.0844237	0.179615	0.790362
Septin3	9	Neuronal-specific septin-3	2158510	279778	472209		124144	239861	0.0847015	0.179962	2.58687
Prkca	5	Protein kinase C alpha type	276063	175127	240126	101976		153177	0.085085	0.180247	1.43019
Macf1	124	Isoform of Q9QXZ0, Isoform 2 of Microtubule-actin cross-linking factor 1	1756840	698966	894030	450776	612120	550076	0.0851266	0.180247	0.951533
Ppfia2	35	Liprin-alpha-2	2126550	289687	764171		162704	306321	0.0851806	0.180247	2.37804
Sart3	37	Squamous cell carcinoma antigen recognized by T-cells 3	503815	5272650	2694270	415359	441128	319957	0.0856105	0.180874	2.31058
Hdac11	6	Histone deacetylase 11	227760	120844	160084				0.0857168	0.180874	0.780094
Fn3k	2	Fructosamine-3-kinase	345567	104557	209008				0.0858229	0.180874	1.16033
Atat1	6	Alpha-tubulin N-acetyltransferase 1	785460	351383	559917	194770	289038	365227	0.0860966	0.181207	0.96999
Gnai2	5	Guanine nucleotide-binding protein G(i) subunit alpha-2	334187	120101	168584			132129	0.0864058	0.181614	1.44194
Atp2b1	21	Plasma membrane calcium-transporting ATPase 1	3058700	1202740	3025410	614719	692040	1518380	0.0866169	0.181814	1.36897
Add3	12	Gamma-adducin	1068550	275526	347819		150702	243517	0.086853	0.182066	1.57804
Sfpq	16	Splicing factor, proline- and glutamine-rich	255949	973479	594185	312047	143288	129558	0.0870326	0.182183	1.55855
Gsn	32	Isoform of P13020, Isoform 2 of Gelsolin	10288400	6108930	7321620	3558780	5085740	5935830	0.0872875	0.182183	0.69958
Camk2b	23	Calcium/calmodulin-dependent protein kinase type II subunit beta	82137000	13870400	24472000	5293860	7226590	13393200	0.0873139	0.182183	1.92196
Ncam1	39	Neural cell adhesion molecule 1	33358200	1831140	6364470	421429	440161	2293750	0.0873823	0.182183	3.27853
Cyrib	5	CYFIP-related Rac1 interactor B	537142	301818	334902			303033	0.0875637	0.182183	2.04189
Shisa7	14	Isoform of Q8C3Q5, Isoform 2 of Protein shisa-7	2831120	346881	974974			400305	0.0876061	0.182183	2.69729
Eif4g3	33	Eukaryotic translation initiation factor 4 gamma 3	1080020	2412210	1582480	547351	557363		0.0877634	0.182269	2.68247
Hpca	6	Neuron-specific calcium-binding protein hippocalcin	799572	288782	631526	223912	174593	330842	0.0880895	0.182357	1.16499
Prickle2	28	Prickle-like protein 2	3900800	358284	1357190		113860	507714	0.0881331	0.182357	2.89171
Gsn	1	Gelsolin	225130	242122	199546		189377		0.0881548	0.182357	1.42181
Lzts1	11	Leucine zipper putative tumor suppressor 1	906013	170448	340687			132958	0.088373	0.182496	2.26472
Spire1	6	Protein spire homolog 1	748294	175330	378483			105294	0.0884548	0.182496	1.95955
Myo6	15	Isoform of Q64331, Unconventional myosin-6	2937490	888661	1282140	489107	659035	801122	0.0888495	0.18307	1.23203
Psmd3	20	26S proteasome non-ATPase regulatory subunit 3	809873	692097	814141	727826	586334	589762	0.0893736	0.183908	0.286166
Myo5a	1	Isoform of Q99104, Unconventional myosin-Va	5579720	7678310	4758770	3301870	4959940	2642430	0.0898044	0.184552	0.745366
Elp3	3	Elongator complex protein 3	124656	156034	138142				0.0899911	0.184692	1.27772
Baiap2	34	Isoform of Q8BKX1, Isoform 2 of Brain-specific angiogenesis inhibitor 1-associated protein 2	7656700	296445	1748660			248431	0.0901081	0.184692	3.47333
Iqsec2	59	IQ motif and SEC7 domain-containing protein 2	10716200	376958	2520950		86346.6	625219	0.0904472	0.185145	3.98899
Nckipsd	15	NCK-interacting protein with SH3 domain	1720120	517896	781593	297962	373783	494403	0.0908714	0.185771	1.22017
Bclaf1	17	Bcl-2-associated transcription factor 1	503969	4566230	2693000	506151	444100	289282	0.0910246	0.185842	2.19149
Rock2	9	Rho-associated protein kinase 2	898465	421617	387454	337714		135005	0.0913811	0.186118	2.06285
Chtop	2	Chromatin target of PRMT1 protein	186390	150819	180492	154657	54577.6		0.0913971	0.186118	1.25975
Atp6v0a1	21	V-type proton ATPase 116 kDa subunit a1	3337730	699263	1015740	477769	437805	495220	0.0918704	0.186839	1.50547
Stx1b	11	Syntaxin-1B	2530780	437603	911053	169256	170428	527849	0.0921201	0.18693	2.01672
Iqsec1	3	Isoform of Q8R0S2, SEC7 domain-containing protein	3255720	205004	863072			292846	0.0922217	0.18693	3.15009
Adam22	18	Disintegrin and metalloproteinase domain-containing protein 22	1886780	204235	337240				0.0922729	0.18693	2.33484
Cdc42bpa	10	Serine/threonine-protein kinase MRCK alpha	78550	233042	118205				0.092633	0.187356	1.18989
Ralgapa1	8	Ral GTPase-activating protein subunit alpha-1	323867	159975	81904.5				0.0927222	0.187356	1.39432
Septin4	8	Septin-4	5820050	875881	1502140	315373	371462	898877	0.0930095	0.187604	2.06141
Zc3h4	8	Zinc finger CCCH domain-containing protein 4	93242.2	669515	321953				0.093084	0.187604	2.03844
Camk2a	29	Calcium/calmodulin-dependent protein kinase type II subunit alpha	320741000	53120000	111291000	22280400	28044100	58964500	0.0932754	0.187748	1.89518
Nop56	4	Nucleolar protein 56	225091	248104	116572	139114			0.093504	0.187967	1.3055
Kcnq3	8	Potassium voltage-gated channel subfamily KQT member 3	720445	106978	254608				0.0938858	0.188227	2.00302
Afdn	32	Afadin	1405100	232544	510615	120717		227653	0.0940476	0.188227	1.74113
Mark1	15	Serine/threonine-protein kinase MARK1	1119510	381980	585645		224109	379019	0.0941521	0.188227	1.71891
Lrrc7	70	Leucine-rich repeat-containing protein 7	10248900	473091	3674900			981956	0.094203	0.188227	4.11919
Wdr47	35	WD repeat-containing protein 47	2492680	343136	982781	200630	206250	376441	0.0942335	0.188227	1.91797
Pi4ka	21	Phosphatidylinositol 4-kinase alpha	654526	231594	358992	163270	169563	237046	0.0948574	0.189232	1.01725
Cit	80	Citron Rho-interacting kinase	5930420	212619	1544550			322519	0.0951791	0.189375	3.50209
Mog	10	Myelin-oligodendrocyte glycoprotein	1722240	391555	795350		160561	442648	0.0952674	0.189375	2.45019
Ube3c	4	Ubiquitin-protein ligase E3C	265546	300941	167882	203737	47491.1		0.0952915	0.189375	1.58365
Myo6	45	Unconventional myosin-VI	6192310	1637340	2650620	809384	1140470	1653960	0.0956235	0.189614	1.37924
Gnl1	4	Guanine nucleotide-binding protein-like 1	429866	409709	365242		211536	252497	0.0956533	0.189614	1.45723
Arhgap39	34	Rho GTPase-activating protein 39	2225560	193964	857565		79280.5	289208	0.0961232	0.190305	2.67654
Arfgef2	6	Brefeldin A-inhibited guanine nucleotide-exchange protein 2	247114	240141	195209	181602	170120	99501.6	0.0966957	0.190713	0.637985
Ywhaz	13	14-3-3 protein zeta/delta	8294500	3080690	4934340	2877680	1731760	2913870	0.096826	0.190713	1.03939
Snrpe	4	Small nuclear ribonucleoprotein E	574958	3266630	1553350	640763		373419	0.0970534	0.190713	2.2803
Pcdhgc5	3	Pcdhgc5 protein	477616	73054.9	363432			96610.8	0.0970591	0.190713	1.97889
Acsl6	10	Long-chain-fatty-acid--CoA ligase 6	714356	380577	535878	270682	327613	405397	0.0971479	0.190713	0.672936
Ywhae	5	14-3-3 protein epsilon	1292930	532184	767589	523498	232514	434068	0.0971671	0.190713	1.10714
Ilf3	21	Interleukin enhancer-binding factor 3	382008	2691350	1670350	423276	326447	239855	0.0972478	0.190713	1.89844
Ehd3	16	EH domain-containing protein 3	1899300	627921	538423	512552	237653	259752	0.0973024	0.190713	1.44768
Dlgap2	43	Disks large-associated protein 2	9207420	362311	2842120			735599	0.0974967	0.190855	4.35333
Slc25a4	21	ADP/ATP translocase 1	58700300	18712600	43026400	12685400	13913700	22406100	0.0976779	0.190971	1.19301
Znf512	8	Zinc finger protein 512	158621	509963	282507	169522	123410	68578.9	0.0978244	0.19102	1.33116
Syt2	4	Synaptotagmin-2	1071440	353799	532339		155394	383459	0.0982909	0.191476	1.94197
Camk2d	17	Isoform of Q6PHZ2, Isoform 4 of Calcium/calmodulin-dependent protein kinase type II subunit delta	30847800	5234180	8228210	2288330	2930390	4845200	0.0983023	0.191476	1.78456
Stxbp1	38	Syntaxin-binding protein 1	31186400	4776880	7244010	2126070	2265830	4340660	0.0985339	0.191689	1.89652
Snap25	15	Synaptosomal-associated protein 25	7129100	901946	2822810		336115	1190730	0.0994682	0.193227	3.08712
Bcas1	4	Breast carcinoma-amplified sequence 1 homolog	317771	180773	315357		76263.8	222986	0.0998255	0.193227	1.15582
Eprs1	21	Bifunctional glutamate/proline--tRNA ligase	345922	654006	452833	405754	135620	135348	0.0998271	0.193227	1.26063
Ncam1	2	Isoform of P13595, Neural cell adhesion molecule 1 (Fragment)	9220710	287964	1147450			450549	0.0998888	0.193227	3.89085
Camk2b	2	Isoform of P28652, Calcium/calmodulin-dependent protein kinase	3857170	865381	1091790	355184	510665	756908	0.100218	0.193227	1.57679
Brsk1	11	Serine/threonine-protein kinase BRSK1	1029210	552663	1072170	277272	489729	599786	0.100249	0.193227	0.968198
Mapre2	9	Microtubule-associated protein RP/EB family member 2	1513240	1178370	1327590	1113130	1065040	702161	0.100254	0.193227	0.502613
Phf21b	1	PHD finger protein 21B	326454	298100	242767			231875	0.10031	0.193227	1.33879
Mon2	9	Protein MON2 homolog	150958	297357	135799	98015.5	128960		0.100516	0.193386	0.871681
Rbmx2	7	RNA-binding motif protein, X-linked 2	127060	966272	546685	104737	131856	99331.9	0.100817	0.193677	1.87086
Unc80	5	Protein unc-80 homolog	362775	111846	135002				0.101013	0.193677	1.28226
Syt7	16	Isoform of Q9R0N7, Isoform 4 of Synaptotagmin-7	2344390	232293	720355			318424	0.101038	0.193677	2.80992
Sult4a1	5	Sulfotransferase 4A1	418152	308726	349336	200993	207043	332757	0.101235	0.193817	0.567808
Rac1	7	Ras-related C3 botulinum toxin substrate 1	2591920	1275750	2363690	1260110	903295	1357800	0.101839	0.194736	0.779439
Ube2n	4	Ubiquitin-conjugating enzyme E2 N	858444	784623	807550	790145	512089	586539	0.102084	0.194789	0.398845
Add1	21	Alpha-adducin	2634680	622410	888571	309963	375166	606693	0.102196	0.194789	1.45611
Nedd4l	17	E3 ubiquitin-protein ligase NEDD4-like	1953310	244468	665927	203919		232778	0.102239	0.194789	2.32557
Adgrl1	15	Adhesion G protein-coupled receptor L1	987579	92592.6	598425			165219	0.10309	0.196172	2.69518
Acta2	8	Actin, aortic smooth muscle	5366980	9024760	4780780	4338680	4116950	3596690	0.103293	0.196189	0.616581
Cplx1	3	Complexin-1	363594	145311	107401				0.10335	0.196189	1.12952
Rab21	8	Ras-related protein Rab-21	813378	402358	632782	276061	299498	471618	0.10352	0.196275	0.802987
Synpo	4	Synaptopodin	383475	170794	148992		122385		0.104512	0.197916	1.13149
Rbbp5	2	Retinoblastoma-binding protein 5	81763.3	272441	183371				0.105545	0.199318	1.13654
Syngap1	69	Ras/Rap GTPase-activating protein SynGAP	42380500	1689490	11546200	324341	457578	3357360	0.105577	0.199318	3.56542
Atp6v0d1	9	V-type proton ATPase subunit d 1	2342730	294602	708104		237328	281396	0.105633	0.199318	2.23975
Dbn1	23	Drebrin	7300270	2821710	3117210	1848470	2658920	1599190	0.106625	0.200708	1.01009
Tom1l2	3	TOM1-like protein 2	743397	135622	316075		83117.7	161056	0.106626	0.200708	1.61042
Nefm	55	Neurofilament medium polypeptide	79329500	13166100	34746500	6925150	11034600	14478200	0.107157	0.201276	1.67857
Ina	34	Alpha-internexin	105014000	16904900	39750500	8813670	14224400	17040900	0.107184	0.201276	1.68191
Iqsec1	44	IQ motif and SEC7 domain-containing protein 1	17672300	1761260	5308400	764723	925230	2276950	0.107372	0.201313	2.22677
Sipa1l1	45	Signal-induced proliferation-associated 1-like protein 1	1580050	402250	581716	238854	381376	279632	0.107461	0.201313	1.28648
Nefl	35	Neurofilament light polypeptide	116143000	19286900	48347100	9948010	15636400	21323600	0.108259	0.202041	1.67635
Gpx4	8	Phospholipid hydroperoxide glutathione peroxidase	4064130	1616060	2348900	1583300	1054620	1483530	0.108456	0.202041	0.879574
Fau	2	Isoform of P35545, 40S ribosomal protein S30	1841090	1840650	1112760	4078340	2754660	1883490	0.108462	0.202041	-0.829449
Ap3m2	6	AP-3 complex subunit mu-2	794546	343336	623634	212063	270261	416290	0.108497	0.202041	0.944672
Ap2b1	30	AP-2 complex subunit beta	2635900	931990	1655070	894115	687713	939545	0.108556	0.202041	0.938376
Rnf14	2	E3 ubiquitin-protein ligase RNF14	103521	78939.5	160119			73483.7	0.108623	0.202041	0.967836
Actb	2	Isoform of P60710, Actin, cytoplasmic 1 (Fragment)	977819	296533	423567	126058	279495	244877	0.109181	0.202839	1.27713
Sorbs2	37	Sorbin and SH3 domain-containing protein 2	3226820	891047	1197300	593989	808394	604833	0.109518	0.203223	1.18907
Dhx9	31	ATP-dependent RNA helicase A	328906	933514	1439440	437393	236381	199969	0.110016	0.203907	1.47265
Plec	258	Isoform of Q9QXS1, Isoform PLEC-0,1C of Plectin	9533240	2352800	3688840	1611690	1961150	2010800	0.110305	0.204202	1.23416
Myo5a	133	Unconventional myosin-Va	31082600	43075400	30148200	19066000	31227800	14529100	0.110628	0.204505	0.740755
Zc2hc1a	4	Zinc finger C2HC domain-containing protein 1A	707770	310259	519552	270351	295131	318521	0.11073	0.204505	0.722148
Dlgap1	29	Disks large-associated protein 1	10175800	406610	2728800		159518	760444	0.111034	0.20461	3.78163
Crip2	2	Cysteine-rich protein 2	916773	438489	926388	288116		430762	0.111048	0.20461	1.8436
Pabpc1	16	Polyadenylate-binding protein 1	781405	1645590	1889760	1141090	247873	268786	0.111239	0.204721	1.66611
Ywhag	8	14-3-3 protein gamma	4807550	1718410	2750580	1771860	1065850	1573580	0.112683	0.206898	0.978264
Iqsec3	22	IQ motif and SEC7 domain-containing protein 3	1251150	227770	368056		169662	210866	0.112686	0.206898	1.88723
Arhgap35	7	Rho GTPase-activating protein 35	497352	240929	145557				0.112962	0.207163	1.61816
Grin1	34	Glutamate receptor ionotropic, NMDA 1	12039200	474543	3952920		124319	1141140	0.11313	0.207228	3.73298
Necap1	5	Adaptin ear-binding coat-associated protein 1	960939	528090	826328	377904	421851	627087	0.113463	0.207596	0.689508
Ap2a2	27	AP-2 complex subunit alpha-2	2257930	821901	1114610	708316	564947	773603	0.113634	0.207667	0.91342
Bub3	3	Mitotic checkpoint protein BUB3	192820	565694	382599	183793	212022		0.114363	0.20863	0.982387
Plekha5	28	Pleckstrin homology domain-containing, family A member 5	1970930	244976	794253	127338	154447	336045	0.114427	0.20863	1.95287
Lzts3	18	Leucine zipper putative tumor suppressor 3	1212020	213558	527246		186469	217851	0.114741	0.208959	2.11247
U2af2	6	Splicing factor U2AF 65 kDa subunit	283192	674916	415023	297368			0.114889	0.208987	2.05315
Flot1	18	Flotillin-1	1349000	202232	505631	180737		212431	0.115202	0.209313	2.01076
Clcn3	3	H(+)/Cl(-) exchange transporter 3	512009	517246	581470	146028		466493	0.115573	0.209455	1.7819
Ap2a1	37	AP-2 complex subunit alpha-1	3875480	1572130	2342140	1144800	1012920	1829070	0.115633	0.209455	0.916732
Thy1	4	Thy-1 membrane glycoprotein	2614950	267473	1495350			602172	0.115681	0.209455	3.32902
Ppp1ca	2	Serine/threonine-protein phosphatase PP1-alpha catalytic subunit	303564	163412	193640	178941		83667.9	0.116011	0.209811	1.2935
Adap1	12	ArfGAP with dual PH domains 1	859250	595646	913770	409040	445650	704896	0.11619	0.209891	0.621267
Arf1;Arf3	6	ADP-ribosylation factor 3	7647140	4402280	6284140	4078700	3349970	4856120	0.117089	0.211272	0.557608
Rabl6	15	Rab-like protein 6	1414550	297484	644510	162800	154055	406497	0.11725	0.211319	1.57783
Sugp2	54	SURP and G-patch domain-containing protein 2	699576	8271050	4441000	720431	775024	519648	0.117743	0.211916	2.15622
Zfr	13	Zinc finger RNA-binding protein	89721.3	666781	475030	131394			0.117851	0.211916	1.90394
Nrgn	1	Neurogranin	653480	340187	794351	313766	301212	382987	0.11892	0.213592	0.762161
Kndc1	2	Kinase non-catalytic C-lobe domain-containing protein 1	168750	182219	65208.2				0.119278	0.213991	1.04043
Atp2b4	11	Plasma membrane calcium-transporting ATPase 4	856076	347573	573358	321851	266294	379831	0.120092	0.214997	0.796574
Nefh	43	Neurofilament heavy polypeptide	123073000	16785800	43296500	7978290	12410700	20802700	0.120359	0.214997	1.81348
Mta2	8	Metastasis-associated protein MTA2	144362	953612	501884	71803.5		231160	0.120361	0.214997	1.8947
Clu	6	Clusterin	607229	274263	538366	292379	194944	296051	0.120404	0.214997	0.803214
Dmtn	12	Dematin	3123100	921423	1566030	534386	781662	1018510	0.120539	0.214997	1.135
Shank1	69	SH3 and multiple ankyrin repeat domains protein 1	10473000	251266	3071640			755395	0.120662	0.214997	4.06742
Scn7a	4	Sodium channel protein	1499050	150702	294615				0.121281	0.215856	2.03354
Anks1b	23	Ankyrin repeat and sterile alpha motif domain-containing protein 1B	16405000	693556	4671280	228820	215957	1499830	0.121614	0.216203	3.16202
Prpf19	9	Pre-mRNA-processing factor 19	414418	2952090	1663280	626699	260967		0.122072	0.216771	2.63387
Vars1	24	Valine--tRNA ligase	293042	769309	369863	383506			0.122481	0.217217	1.64262
Ank2	141	Isoform of Q8C8R3, Isoform 2 of Ankyrin-2	17768800	3229140	6763890	1490530	1970740	4275070	0.1226	0.217217	1.64992
Acsbg1	8	Long-chain-fatty-acid--CoA ligase ACSBG1	370575	261217	351175		127986	286272	0.122952	0.217595	1.3349
Rpl14	7	60S ribosomal protein L14	7061060	8238720	5365940	5927120	4150270	2557360	0.123104	0.217617	0.770315
Rpl36a	5	60S ribosomal protein L36a	3023980	3700900	2893190	3019270	1828360	1268830	0.123757	0.218526	0.736246
Synj1	35	Synaptojanin-1	1776380	912808	815185	686774	624127	730048	0.124014	0.218733	0.69288
Cpne6	5	Copine-6	922511	413945	650263	360597	238304	479744	0.124191	0.2188	0.863524
Grin2b	56	Glutamate receptor ionotropic, NMDA 2B	14049100	414795	4652360			1336360	0.12463	0.219326	4.12579
Grin2a	39	Glutamate receptor ionotropic, NMDA 2A	4860200	188564	1524620			427653	0.124986	0.219706	3.16671
Vapa	7	Vesicle-associated membrane protein-associated protein A	1568460	588524	968816	580744	249122		0.125364	0.220123	2.53756
Appl1	6	DCC-interacting protein 13-alpha	719612	310148	397577			418064	0.126	0.220749	1.83134
Rptor	10	Regulatory-associated protein of mTOR	519511	178315	392847	92816.9		223629	0.126002	0.220749	1.14268
Gmfb	3	Glia maturation factor beta	570416	426362	619283	364038	200742	449436	0.12959	0.226782	0.732382
Trappc9	8	Trafficking protein particle complex subunit 9	515655	94050.8	217754				0.129933	0.22713	1.39475
Rasgrf2	15	Ras-specific guanine nucleotide-releasing factor 2	1157710	478649	483350	220009	424308		0.130111	0.227188	2.0027
Snrpd1	4	Small nuclear ribonucleoprotein Sm D1	334224	1588200	938863	493675	222398	226747	0.131349	0.228946	1.44109
Pafah1b2	1	Platelet-activating factor acetylhydrolase IB subunit beta	384642	218323	240856	206202	84089.6	179944	0.13141	0.228946	0.898849
Vps45	5	Vacuolar protein sorting-associated protein 45	343357	114556	98039.3				0.131577	0.228982	1.15231
Ctnnd2	41	Catenin delta-2	4599750	323430	1772020		111259	778739	0.132357	0.230084	2.88433
Anxa7	8	Annexin A7	451741	349409	332997	355030	209218	254611	0.132991	0.230931	0.49156
Hecw2	12	E3 ubiquitin-protein ligase HECW2	591641	96236.3	207146				0.133482	0.231526	1.57859
Inpp4a	9	Inositol polyphosphate-4-phosphatase type I A	505544	336150	270904	161524	326748	170016	0.134714	0.233406	0.786375
Ywhab	4	14-3-3 protein beta/alpha	1505120	694571	1001720	724291	391230	698831	0.137449	0.237797	0.800935
Rpl32	8	60S ribosomal protein L32	4596750	4642690	3874660	4220610	3200840	2535080	0.137552	0.237797	0.423904
Mprip	46	Isoform of P97434, Isoform 2 of Myosin phosphatase Rho-interacting protein	2048730	1688550	1101370	702831	1455510	601137	0.137814	0.237988	0.877091
Gnb1	8	Guanine nucleotide-binding protein G(I)/G(S)/G(T) subunit beta-1	2203020	634489	1101310	596403	343872	719423	0.138173	0.238345	1.12772
Shank3	82	SH3 and multiple ankyrin repeat domains protein 3	20355800	423268	5318050		190586	1314480	0.138497	0.238641	4.13426
Ddx1	7	ATP-dependent RNA helicase DDX1	507762	331907	360281	395035	150915	141908	0.138849	0.238748	0.947794
Abcf1	2	ATP-binding cassette sub-family F member 1	416307	328002	244966	329782			0.138884	0.238748	1.27899
Atl1	16	Atlastin-1	1687650	825310	1310450	626427	646744	1037610	0.139016	0.238748	0.706112
Rtn4	1	Isoform of Q99P72, Isoform C of Reticulon-4	894488	321176	422165	335312		199391	0.139425	0.239188	1.75051
Hacd3	6	Very-long-chain (3R)-3-hydroxyacyl-CoA dehydratase 3	1407710	1622490	1331170	1209420	1017200	453936	0.140241	0.240326	0.814925
Elavl1	5	ELAV-like protein 1	344205	477044	496268	420327	245537	202452	0.140638	0.240743	0.654492
Mtor	15	Serine/threonine-protein kinase mTOR	197842	300225	198205	169288	179331		0.141047	0.241179	0.726461
Capza1	9	F-actin-capping protein subunit alpha-1	7969390	3005650	3445930	1680270	2737950	2712000	0.141797	0.242197	0.908631
Mycbp2	5	E3 ubiquitin-protein ligase MYCBP2	173364	106581	86071.5				0.142217	0.242651	0.839622
Myh11	1	Isoform of O08638, Isoform 2 of Myosin-11	561796	242903	427940			398359	0.142961	0.243655	1.7684
Reep5	2	Receptor expression-enhancing protein 5	1419120	467046	494892	211432	335910	455578	0.143128	0.243675	1.11388
Ap1s1	4	AP-1 complex subunit sigma-1A	394536	313350	360149	346668	197249	249071	0.144202	0.245237	0.462132
Stxbp6	2	Syntaxin-binding protein 6	482975	155168	99545.3				0.144858	0.245842	1.26413
Acsl3	4	Long-chain-fatty-acid--CoA ligase 3	203632	179296	246521		126191	148910	0.144871	0.245842	1.31098
Mpp2	12	MAGUK p55 subfamily member 2	929790	269444	671615	189665	175688	415603	0.145721	0.247016	1.20095
Dlg4	41	Disks large homolog 4	62273400	1187510	17690200	450414	396845	4028240	0.146146	0.247469	3.60908
Nlgn2	9	Neuroligin-2	968373	142885	510047			254461	0.147097	0.248811	1.72408
Mal2	1	Protein MAL2	880932	391008	558506	667010			0.147354	0.248977	2.63841
Atp6v1b2	18	V-type proton ATPase subunit B, brain isoform	1595560	838075	920137	767689	646840	797344	0.147637	0.249187	0.545262
Psmd5	3	26S proteasome non-ATPase regulatory subunit 5	169096	198322	133049	160240			0.147969	0.249478	0.659273
Actr3	19	Actin-related protein 3	1931070	1522100	934512	958145	1075660	702340	0.148343	0.249842	0.641323
Myo1b	21	Unconventional myosin-Ib	892305	921626	609041	546060	679253	292429	0.148526	0.24988	0.735721
Rpl4	23	60S ribosomal protein L4	4485630	6675890	4531840	4515740	3659820	2323050	0.148833	0.250128	0.607204
Slitrk5	5	SLIT and NTRK-like protein 5	931629	99204	375984				0.149359	0.250744	1.73703
Prkacb	12	cAMP-dependent protein kinase catalytic subunit beta	1850770	957688	1385950	696548	604202	1241380	0.151153	0.253305	0.744429
Derl1	2	Derlin-1	479281	560262	389351	494584	178520	180886	0.151207	0.253305	0.903554
Ola1	5	Obg-like ATPase 1	268177	194822	101401	161289			0.151456	0.253451	1.23019
Ahsa1	13	Activator of 90 kDa heat shock protein ATPase homolog 1	2141450	1792010	2190190	1869210	1444450	1805490	0.151856	0.253628	0.261961
Ppp2r1a	13	Serine/threonine-protein phosphatase 2A 65 kDa regulatory subunit A alpha isoform	1276250	549541	682989	536659	511327	441398	0.151886	0.253628	0.661199
Actbl2	3	Beta-actin-like protein 2	2195580	670990	906081	403700	627249	670587	0.152645	0.254238	0.991572
Hnrnpa2b1	17	Heterogeneous nuclear ribonucleoproteins A2/B1	792300	6065920	3497800	1780890	384846	344459	0.152707	0.254238	2.05131
Cntnap1	24	Contactin-associated protein 1	1557330	343189	820791	229169	251866	517453	0.15278	0.254238	1.29217
Aldoc	6	Fructose-bisphosphate aldolase C	318486	510142	273006	278881	231338	243876	0.152921	0.254238	0.498421
Ptdss1	5	Phosphatidylserine synthase 1	950425	1085400	972309	632205	461550		0.153062	0.254238	2.03884
Dgke	5	Diacylglycerol kinase epsilon	204653	79705.2	147755				0.153616	0.254889	0.816884
Slc25a3	15	Phosphate carrier protein, mitochondrial	9525130	3578840	7122910	4678820	2426830	3444120	0.15402	0.255289	0.878115
Nsf	43	Vesicle-fusing ATPase	5560650	2188560	4540220	1548610	1781570	3106590	0.154219	0.255348	0.896181
Rpl8	8	60S ribosomal protein L8	5405040	6174530	4442300	4912030	3634760	2208610	0.154601	0.255567	0.636874
Dnajb2	3	DnaJ homolog subfamily B member 2	1001970	233408	447455	211010	165660	282896	0.154677	0.255567	1.13452
Rab8a	4	Ras-related protein Rab-8A	578248	216353	397881	251551	177717	225193	0.154847	0.255579	0.768606
Tjp1	31	Tight junction protein ZO-1	1636750	173954	646082			351320	0.155377	0.256185	2.06346
Slc2a1	3	Solute carrier family 2, facilitated glucose transporter member 1	1421510	371936	818369	245464	267670	566683	0.157646	0.25951	1.17955
Dstn	9	Destrin	1984410	1273110	1813760	1413100	922439	1314420	0.157749	0.25951	0.473078
Arl8b	7	ADP-ribosylation factor-like protein 8B	748025	350373	510863	274234		342271	0.157891	0.25951	1.60414
Numa1	46	Nuclear mitotic apparatus protein 1	171446	827792	363923	233639	122901		0.158927	0.26094	2.17767
Hnrnpu	19	Heterogeneous nuclear ribonucleoprotein U	1010430	3354800	2112100	1345220	937624	769399	0.159312	0.261298	0.961049
Sec23a	16	Protein transport protein Sec23A	768142	613313	484055	642646		180492	0.160349	0.262724	1.53499
Atxn10	8	Ataxin-10	195809	277983	245404	163171	230252	154681	0.160803	0.263193	0.400236
Rhoa	8	Transforming protein RhoA	5775040	2422770	4792200	2694270	1727210	2914360	0.161055	0.263331	0.768553
Mtch1	6	Mitochondrial carrier homolog 1	632092	357181	523078	422281	225192	343330	0.161368	0.263568	0.618287
Lancl2	7	LanC-like protein 2	835311	195791	415651		153441	293461	0.161834	0.263968	1.61368
Sugt1	8	Protein SGT1 homolog	741291	427749	591942	405657	313475	502193	0.16195	0.263968	0.518469
Slc25a5	8	ADP/ATP translocase 2	15554100	5566680	11049300	7194950	4038050	5637250	0.163707	0.2664	0.848763
Myh11	95	Myosin-11	33714600	13718800	18719000	4046550	9762980	17256200	0.163782	0.2664	1.22225
Fscn1	15	Fascin	2175290	1141010	2083070	1078910	872643	1473150	0.164165	0.266586	0.632763
Eif3d	5	Eukaryotic translation initiation factor 3 subunit D	240544	247700	224748	244349	166377	138215	0.164282	0.266586	0.41763
Pde2a	9	cGMP-dependent 3',5'-cyclic phosphodiesterase	596384	154164	445930			311992	0.164406	0.266586	1.61181
Syp	6	Synaptophysin	2203160	1039650	2157240	626727	746949	1569750	0.164966	0.267023	0.916444
Mprip	40	Isoform of P97434, Myosin phosphatase Rho-interacting protein	1639100	1572080	856005	549632	1276340	388789	0.165016	0.267023	1.00522
Slc1a2	17	Excitatory amino acid transporter 2	6536470	1078340	2942490	541996	780081	1907100	0.166782	0.269407	1.56164
Eif3b	8	Eukaryotic translation initiation factor 3 subunit B	477868	723393	479730	645450			0.166833	0.269407	2.05872
Pgd	4	6-phosphogluconate dehydrogenase, decarboxylating			134010	556430	140771	123715	0.167997	0.271008	-1.27603
Cfl1	6	Cofilin-1	2870580	1540740	2757410	1666820	1121950	1837330	0.168244	0.271106	0.609187
Dync1li1	8	Cytoplasmic dynein 1 light intermediate chain 1	459612	325946	461849		241043	295625	0.168404	0.271106	1.4858
Myo1d	44	Unconventional myosin-Id	3953420	436910	1459450	311428	362418	709558	0.168666	0.27125	1.65875
Iars1	12	Isoleucine--tRNA ligase, cytoplasmic	253541	542736	304624	335101	149199	101283	0.169162	0.271769	1.01642
Sorbs1	28	Sorbin and SH3 domain-containing protein 1	1847560	369405	622771	451735	226285	314234	0.169564	0.271984	1.242
Eif3g	2	Eukaryotic translation initiation factor 3 subunit G	244262	266780	210848	279363	62758.5		0.169789	0.271984	1.45868
Mta1	8	Metastasis-associated protein MTA1	87705.1	660032	323434	127538			0.169816	0.271984	1.48897
Rpl37a	4	60S ribosomal protein L37a	768387	746483	702087	727840	493652	285312	0.170065	0.272104	0.657979
Camsap3	18	Isoform of Q80VC9, Isoform 12 of Calmodulin-regulated spectrin-associated protein 3	682550	196868	485329		210372	217486	0.170348	0.27228	1.95085
Slc6a11	10	Sodium- and chloride-dependent GABA transporter 3	4723050	988218	3984250	593093	684221	1998120	0.170871	0.272837	1.50647
Dhcr7	4	7-dehydrocholesterol reductase	332397	456825	376984	513508			0.171967	0.274308	2.1111
Pof1b	2	Protein POF1B	364122	259848	164059	177128	171246	160780	0.172684	0.275172	0.556785
Smchd1	1	Structural maintenance of chromosomes flexible hinge domain-containing protein 1	744202	380747	733313		248189	466455	0.173065	0.27526	1.81471
Slc6a1	4	Sodium- and chloride-dependent GABA transporter 1	1263590	263343	666479		211902	443040	0.173091	0.27526	1.75652
Eif3c	12	Eukaryotic translation initiation factor 3 subunit C	257722	897183	497214	386125	213407	128516	0.173373	0.27543	1.14682
Phyhipl	6	Phytanoyl-CoA hydroxylase-interacting protein-like	432763	322909	408647	307070	231615	364165	0.173786	0.275806	0.380224
Prkcd	3	Protein kinase C delta type	115420	271363	246780		200467		0.17461	0.276834	1.26973
Myh11	6	Isoform of O08638, Myosin-11	7565770	3094200	4466090	930251	2229450	4149890	0.174924	0.277052	1.20087
Rpl13a	9	60S ribosomal protein L13a	2466700	3265810	2400060	2792330	1480270	1057760	0.175208	0.27722	0.714917
Mid1ip1	2	Mid1-interacting protein 1	134815	125022	387472	454578	245327	466802	0.175845	0.277722	-0.998263
Blvra	7	Biliverdin reductase A	872563	594293	734790	600336	462117	650593	0.175879	0.277722	0.359327
Actb	26	Actin, cytoplasmic 1	1208530000	386221000	535449000	240613000	375121000	425319000	0.176246	0.278021	0.900914
Rpl15	10	60S ribosomal protein L15	4433350	5076750	3300590	4118800	2584440	1604070	0.178169	0.280773	0.707071
Skt	45	Sickle tail protein	4132740	283523	1510200		147265	848319	0.179387	0.282408	2.42435
Rims1	52	Regulating synaptic membrane exocytosis protein 1	3869120	142197	1493940			490324	0.179657	0.28255	2.73275
Ube2o	40	(E3-independent) E2 ubiquitin-conjugating enzyme UBE2O	195116	2470970	1795580	277885	260209	248151	0.181177	0.284423	1.86411
Rapgef4	34	Rap guanine nucleotide exchange factor 4	3445820	124428	933650	44966.9	73363.2	407227	0.181211	0.284423	2.73969
Slc2a3	5	Solute carrier family 2, facilitated glucose transporter member 3	1851290	332037	1184050			1022540	0.182329	0.285893	2.4204
Ttbk1	4	Tau-tubulin kinase 1	287554	159508	160519				0.183026	0.286698	1.10738
Rpl17	8	60S ribosomal protein L17	2508270	2389550	2673030	2687310	1594400	1265320	0.183903	0.287784	0.521076
Homer1	26	Homer protein homolog 1	26626500	513587	7981960	274704	371083	1918320	0.18419	0.287946	3.04154
Srcin1	75	SRC kinase signaling inhibitor 1	14735100	1110570	6773270	424750	714038	3279390	0.184565	0.288035	2.26672
Eif4e	4	Eukaryotic translation initiation factor 4E	333549	287179	282799	254895		144365	0.184614	0.288035	1.64113
Sgip1	15	Isoform of Q8VD37, Isoform 6 of SH3-containing GRB2-like protein 3-interacting protein 1	1725270	128111	266792			138679	0.185065	0.288451	2.13685
Vdac2	12	Voltage-dependent anion-selective channel protein 2	7187860	1544700	4485520	1268750	1010670	2791310	0.185251	0.288454	1.26617
Ppp1r12a	6	Protein phosphatase 1 regulatory subunit 12A	563396	215317	226636		255449	127133	0.186025	0.289349	1.5686
Sipa1l2	15	Signal-induced proliferation-associated 1-like protein 2	449212	77578.6	169875				0.186194	0.289349	1.22098
Ajm1	48	Apical junction component 1 homolog	7740010	375672	2708170		249608	1296020	0.18662	0.289724	2.80471
Tktl1	1	Transketolase-like protein 1	11319000	19360400	14139300	8212680	14679600	6003120	0.186869	0.289822	0.699348
Agtpbp1	2	Cytosolic carboxypeptidase 1	166913	85457.5	83854.4				0.187302	0.290207	0.531368
Vps13c	3	Vacuolar protein sorting-associated protein 13C	117862	308508	105206	158326			0.187858	0.290782	1.32636
Hspa12b	1	Heat shock 70 kDa protein 12B	360558	90141.2	156802				0.188988	0.292081	1.30261
Rars1	11	Arginine--tRNA ligase, cytoplasmic	350836	533374	347674	397028	236645	128750	0.18907	0.292081	0.809047
Rpl28	9	60S ribosomal protein L28	2836830	3170050	2192740	2672940	1886530	1368640	0.190044	0.29328	0.504872
Pdcd6	4	Programmed cell death protein 6	308625	195703	307986	239316	112106	192137	0.190221	0.29328	0.617157
Rps4x	18	40S ribosomal protein S4, X isoform	2363830	2527210	2318180	2474190	1663660	1081450	0.190674	0.293691	0.545794
Srsf10	3	Serine/arginine-rich splicing factor 10	261940	302027	501651	383012			0.191784	0.295111	1.57205
Nr3c1	7	Glucocorticoid receptor	134543	324282	220261	89340.3	206468		0.192608	0.296088	1.32418
Dst	201	Dystonin	3761080	863705	1790500	514357	800648	1326630	0.193694	0.297465	1.13742
Srcin1	8	Isoform of Q9QWI6, AIP3 domain-containing protein	13993400	1049330	6667540	447184	685171	3282160	0.194415	0.298089	2.20173
Snrpg	3	Small nuclear ribonucleoprotein G	383877	2836540	1612500	700263	409761	302291	0.19448	0.298089	1.44644
Atp1b2	7	Sodium/potassium-transporting ATPase subunit beta-2	1837080	392324	1348500	171233	243895	912705	0.194819	0.29825	1.55743
Atp1a3	46	Sodium/potassium-transporting ATPase subunit alpha-3	24479800	6595260	13181900	4492980	5098480	10646400	0.195073	0.29825	1.0418
Capzb	19	Isoform of P47757, Isoform 2 of F-actin-capping protein subunit beta	17329300	6811680	7803920	4240730	6617270	6997440	0.195156	0.29825	0.743325
Tcp1	19	T-complex protein 1 subunit alpha	2353590	1867900	2056930	1906440	1590320	1940630	0.195973	0.298911	0.206683
Pkp4	49	Plakophilin-4	10948600	555410	3881000	201500	301823	2043080	0.196181	0.298911	2.52312
Rps16	11	40S ribosomal protein S16	3001730	3987520	4211170	3539580	2783420	1778420	0.196244	0.298911	0.508158
Pclo	177	Protein piccolo	7830020	366544	2909570	239925	237256	1150650	0.196351	0.298911	2.33142
Arid1b	16	AT-rich interactive domain-containing protein 1B	189083	489305	304781	353659			0.197364	0.300161	1.36898
Ap2s1	6	AP-2 complex subunit sigma	6187880	2421990	4599200	2196570	1847020	3547160	0.198004	0.300637	0.753302
Dnaja1	7	DnaJ homolog subfamily A member 1	603061	211403	314708	345827	117565		0.19806	0.300637	1.53703
Rab1A	7	Ras-related protein Rab-1A	2149520	925361	2075210	869975	459185	1427260	0.198329	0.300754	0.951973
Dst	4	Isoform of Q91ZU6, Isoform 6 of Dystonin	2192690	511291	1096620	302530	519801	776635	0.199532	0.302287	1.1105
Capza2	15	F-actin-capping protein subunit alpha-2	49766800	18836200	22172600	12643900	18745900	19277500	0.200502	0.303241	0.728512
Sv2a	13	Synaptic vesicle glycoprotein 2A	3477640	796488	3693090	626484	639806	1656990	0.200549	0.303241	1.31501
Sec22b	4	Vesicle-trafficking protein SEC22b	423829	385687	265570	421402	117585	81021.6	0.201161	0.303874	1.14491
Vdac3	10	Voltage-dependent anion-selective channel protein 3	2447720	567156	1556200	531086	360163	1014760	0.202376	0.305415	1.1588
Gpd1l	4	Glycerol-3-phosphate dehydrogenase 1-like protein	601877	269242	538720	448111			0.202743	0.305675	1.59227
Eef1d	13	Isoform of P57776, Isoform 3 of Elongation factor 1-delta	805872	1766510	928052	1316910	282859	234186	0.204294	0.307717	1.30692
Gpm6b	3	Neuronal membrane glycoprotein M6-b	3162250	533955	2428870	379288	375703	1288690	0.207311	0.311575	1.4937
Syne1	168	Nesprin-1	2333060	322375	790791		403134	468499	0.207321	0.311575	1.96187
Vapb	5	Vesicle-associated membrane protein-associated protein B	349391	162777	254777	276413			0.207452	0.311575	1.28219
Rpl13	9	60S ribosomal protein L13	5734450	6001740	4949120	6152850	3226290	2552060	0.208013	0.312119	0.583138
Eif4a2	14	Eukaryotic initiation factor 4A-II	3150060	3104120	2980190	3315010	1970420	2163990	0.208395	0.312359	0.347919
Osbpl10	2	Oxysterol-binding protein-related protein 10	163404	60469.6	92344.3				0.208679	0.312359	0.73134
Rgs9	3	Regulator of G-protein signaling 9	479135	233795	228057			391122	0.20877	0.312359	1.67891
Atp1b1	9	Sodium/potassium-transporting ATPase subunit beta-1	11405700	2968560	6216610	2148440	2390520	4971080	0.209022	0.312438	1.01447
Cnp	26	2',3'-cyclic-nucleotide 3'-phosphodiesterase	2304840	667180	2119180	489113	533415	1292320	0.209599	0.312792	1.09093
Ank2	2	Isoform of Q8C8R3, Isoform 5 of Ankyrin-2	1182630	173614	409367			354990	0.209659	0.312792	1.49112
Kpnb1	10	Importin subunit beta-1	522499	417607	516254	461695	234917		0.209903	0.312859	1.53878
Rab3gap2	6	Rab3 GTPase-activating protein non-catalytic subunit	286332	280081	107025		142577		0.210505	0.313441	0.729982
Gna13	7	Guanine nucleotide-binding protein subunit alpha-13	928872	307382	660586	256295		513311	0.210693	0.313441	1.51338
Gnao1	15	Guanine nucleotide-binding protein G(o) subunit alpha	13191000	2745090	8306100	1739020	2055080	5809070	0.211282	0.314019	1.28558
Pfkp	23	ATP-dependent 6-phosphofructokinase, platelet type	1699470	831022	1466480	776273	835774	1090220	0.211857	0.314575	0.516654
Tecr	11	Very-long-chain enoyl-CoA reductase	1727000	2324480	1486150	1875890	1083240	569802	0.212264	0.314882	0.788432
Rab3b	4	Ras-related protein Rab-3B	819752	244618	900026		212810	465218	0.212811	0.315395	2.03501
Vps35	8	Vacuolar protein sorting-associated protein 35	837266	528791	537819	661727	324862	308005	0.213658	0.31635	0.615496
Tubg1;Tubg2	3	Tubulin gamma-1 chain	151838	177801	92946.8		149913		0.215731	0.319119	0.904935
Cdkn2aip	10	CDKN2A-interacting protein	47217.3	467389	264883				0.216365	0.319756	1.47994
Epn3	2	Epsin-3	353201	98885.7	101018				0.216738	0.320005	1.2248
Mboat7	3	Lysophospholipid acyltransferase 7	527551	442466	307519	312964	285283		0.218411	0.322039	1.42443
Rer1	1	Protein RER1	354067	227488	323344	393847			0.218526	0.322039	1.28419
Sfxn3	12	Sideroflexin-3	3848970	943513	2415620	619903	788988	1808820	0.219312	0.322338	1.10325
Pfkm	25	ATP-dependent 6-phosphofructokinase, muscle type	5197530	3461160	4295830	3021490	3329810	4059310	0.219315	0.322338	0.306695
Rph3a	8	Rabphilin-3A	489534	97910.2	331076			218134	0.219346	0.322338	1.39319
Mgst3	5	Microsomal glutathione S-transferase 3	4146750	762239	2543800	989565	558158	1276320	0.220693	0.324014	1.17056
Rab7a	10	Ras-related protein Rab-7a	2080110	1025380	1804360	1188290	680191	1313250	0.222554	0.326441	0.619422
Slc1a3	7	Excitatory amino acid transporter 1	6827990	1375970	5775610	961989	1097180	3256470	0.223198	0.327079	1.32689
Npepps	16	Puromycin-sensitive aminopeptidase	555920	312873	485184	341929	245800	387851	0.22364	0.327333	0.457434
Ckmt1	2	Creatine kinase U-type, mitochondrial	696735	560562	409486		324998	497022	0.223789	0.327333	1.26868
Rpl3	18	60S ribosomal protein L3	4826050	4876510	4611390	5465150	2784740	2294480	0.224885	0.328605	0.545308
Prkag2	3	5'-AMP-activated protein kinase subunit gamma-2	240700	345253	779920			523578	0.225078	0.328605	1.64727
Gramd1b	7	Protein Aster-B	114673	319092	187538				0.225351	0.328697	0.74803
Napb	9	Beta-soluble NSF attachment protein	1672780	328084	890221	329060	240124	598541	0.226168	0.329583	1.12294
Kif1a	13	Kinesin-like protein KIF1A	899403	372240	560327	481247	271546	389185	0.226556	0.329842	0.62768
Rpl6	15	60S ribosomal protein L6	5456770	5257450	3322540	4781710	2757220	1724300	0.227125	0.330364	0.689315
Slc25a12	32	Calcium-binding mitochondrial carrier protein Aralar1	4220200	1105410	2343470	941571	836769	1905970	0.227916	0.331207	0.954657
Tmod2	20	Tropomodulin-2	18455000	6727600	7935090	4307390	6727910	7476890	0.228398	0.331599	0.728289
Prkar1a	3	cAMP-dependent protein kinase type I-alpha regulatory subunit	499364	96637.4	230685	131088			0.229306	0.332377	1.07713
Gstm5	8	Glutathione S-transferase Mu 5	829768	448630	412699	420504	327994	411623	0.229357	0.332377	0.478737
Eno1	22	Alpha-enolase	6598510	3723590	5483740	4052280	2568700	4594820	0.230298	0.333433	0.498071
Got1	16	Aspartate aminotransferase, cytoplasmic		251326		3623080	147988	211894	0.231414	0.334738	-2.25527
Pfkl	12	ATP-dependent 6-phosphofructokinase, liver type	1390710	779240	987666	722133	694534	942915	0.232445	0.33592	0.392801
Lancl1	4	Glutathione S-transferase LANCL1	627189	753734	677386		559070	496584	0.234077	0.337968	1.30279
Myh10	184	Myosin-10	210343000	117480000	109451000	71148000	105759000	120506000	0.23476	0.338642	0.525555
Vcl	5	Vinculin	8974020	5802810	11140600	4852470	5294710	8037400	0.235867	0.339621	0.496754
Dnaja2	12	DnaJ homolog subfamily A member 2	1231560	400154	796197	616748	241279	442186	0.236028	0.339621	0.858686
Myh9	146	Myosin-9	67572600	27944200	35192400	15974300	25053600	37034400	0.236089	0.339621	0.721538
Arcn1	7	Coatomer subunit delta	425739	442221	427922	511229	169772	237785	0.236592	0.340033	0.654953
Epn2	5	Epsin-2	353401	146594	113018				0.238008	0.341755	1.29615
Dbt	13	Lipoamide acyltransferase component of branched-chain alpha-keto acid dehydrogenase complex, mitochondrial				1173780	88684.8	138350	0.238302	0.341864	-1.59651
Rrbp1	18	Ribosome-binding protein 1	294804	446797	391549	601128			0.239889	0.343826	1.91089
Igsf9b	19	Protein turtle homolog B	1838530	43677.5	453384				0.240323	0.344076	2.21357
Capzb	3	F-actin-capping protein subunit beta	6337850	1957540	3385940	1081750	1985690	3024130	0.240598	0.344076	0.897688
Ncl	28	Nucleolin	604263	8474110	4303140	1194200	857733	784864	0.240857	0.344076	1.59218
Cend1	5	Cell cycle exit and neuronal differentiation protein 1	863680	122539	793134		110327	390505	0.240941	0.344076	1.6704
Actn4	11	Alpha-actinin-4	1399360	465966	674174	756870	298032	317439	0.24241	0.345853	0.872683
Atp1a2	30	Sodium/potassium-transporting ATPase subunit alpha-2	4481720	1012440	3553810	654642	807998	2430370	0.242687	0.345853	1.21629
Pigk	1	GPI-anchor transamidase	229202	157197	200067	185050	95356.6	159429	0.242847	0.345853	0.452481
Psmd2	11	26S proteasome non-ATPase regulatory subunit 2	195692	362381	234425	325146	69262.1		0.244372	0.347708	1.00217
Qrich2	1	Isoform of Q3V2A7, Glutamine-rich protein 2	1637100	719069	937057	366319	669496	975161	0.245033	0.348333	0.735174
Ppp2ca	6	Serine/threonine-protein phosphatase 2A catalytic subunit alpha isoform	1540430	454434	1128380	408492		916440	0.246284	0.349794	1.55318
Psmc4	4	26S proteasome regulatory subunit 6B	278344	390511	328415	415361		145893	0.249418	0.353926	1.0599
Myh10	4	Isoform of Q61879, Myosin-10	20600800	14007900	10856000	7200480	12375400	12355200	0.249813	0.354165	0.502892
Arfgap2	4	ADP-ribosylation factor GTPase-activating protein 2	340420	159623	199515	285303	77584.5		0.251413	0.356111	1.11636
Syt1	17	Synaptotagmin-1	2165460	432075	1314350	340465	328373	996325	0.252754	0.357688	1.1549
Eif3l	5	Eukaryotic translation initiation factor 3 subunit L	163432	212684	284689	210952	157327	117052	0.253143	0.357915	0.449653
Atp6v1a	29	V-type proton ATPase catalytic subunit A	3378620	1340900	2196820	1165580	1189390	1998400	0.253674	0.358343	0.614979
Bsn	156	Protein bassoon	11419100	233921	4167600	156163	246044	1373760	0.253926	0.358376	2.57348
Hecw1	20	E3 ubiquitin-protein ligase HECW1	779469	180040	337280		88224.9	456757	0.255664	0.360505	1.46731
Gnas	6	Guanine nucleotide-binding protein G(s) subunit alpha isoforms XLas	417180	123549	324031	134151		235407	0.257251	0.362359	1.49255
Slc1a4	4	Neutral amino acid transporter A	629938	79154	467153			333133	0.257441	0.362359	1.89739
Nyap1	5	Neuronal tyrosine-phosphorylated phosphoinositide-3-kinase adapter 1	765880	57783.5	174413			90446.9	0.257813	0.362479	1.59721
Tcof1	34	Treacle protein	118487	2295570	1039460	152357	229687	233116	0.257989	0.362479	1.70503
Rogdi	2	Protein rogdi homolog	409474	211427	286736		214132	255110	0.25843	0.362773	1.1274
Lasp1	10	LIM and SH3 domain protein 1	1129380	382341	1034300	457558	231226	670810	0.259061	0.363334	0.88458
Srsf7	9	Serine/arginine-rich splicing factor 7	3980600	2126940	2010290	2185420	1744470	1805970	0.259612	0.363782	0.435232
Tmod1	13	Tropomodulin-1	1165760	488988	645709	355255	499126	627274	0.260733	0.365026	0.575509
Usp15	2	Ubiquitin carboxyl-terminal hydrolase 15	368518	289574	238470	334699		176564	0.261733	0.366099	0.755925
Ndufs7	7	NADH dehydrogenase [ubiquinone] iron-sulfur protein 7, mitochondrial	1534700	368633	944259	576847	157908	564788	0.262723	0.367156	1.12542
Gdi1	7	Rab GDP dissociation inhibitor alpha	860635	843179	598926	848710	458439	421417	0.263595	0.368048	0.468789
Hspa4	5	Heat shock 70 kDa protein 4	295673	226750	187435	349938			0.264271	0.368611	1.16681
Vps13a	3	Vacuolar protein sorting-associated protein 13A	87014.7	168406	194539	186025			0.264469	0.368611	1.05531
Paics	3	Multifunctional protein ADE2	882139	321663	445662	587452		216094	0.266077	0.370522	1.37996
Acaca	144	Isoform of Q5SWU9, Isoform 2 of Acetyl-CoA carboxylase 1	22674900	20881300	32412400	31479800	25440200	38122300	0.268282	0.373261	-0.330773
Dars1	14	Aspartate--tRNA ligase, cytoplasmic	622421	828288	661041	781962	370237	473812	0.268941	0.373848	0.437634
Myh14	1	Isoform of Q6URW6, Isoform 3 of Myosin-14	10000300	2206980	5630360	1205080	2127810	4896980	0.27165	0.377249	1.10229
Cltc	70	Clathrin heavy chain 1	3775400	1827280	2505520	2629160	1411150	1571110	0.271974	0.377249	0.522727
Psmc3	5	26S proteasome regulatory subunit 6A	198443	690306	516614	617717	80290.6		0.27211	0.377249	1.49401
Dpm1	2	Dolichol-phosphate mannosyltransferase subunit 1	126858	212062	237909	256721			0.274017	0.379557	1.01619
Efl1	1	Isoform of Q8C0D5, Tr-type G domain-containing protein	15265500	9907940	9640140	12321800	19932000	13225100	0.274982	0.380557	-0.385173
Qrich1	1	Glutamine-rich protein 1	116613	231526	132939				0.276519	0.382348	0.83582
Ndufa6	4	NADH dehydrogenase [ubiquinone] 1 alpha subcomplex subunit 6	557133	189633	319696	293882		217471	0.278006	0.383968	0.898061
Opa3	2	Optic atrophy 3 protein homolog	534547	173469	300969	292930		183728	0.278181	0.383968	1.16864
Myl6	10	Myosin light polypeptide 6	85754200	37232600	46665400	19873300	33150900	54111300	0.279785	0.385842	0.687773
Actn1	34	Alpha-actinin-1	3972640	1216480	1751890	1569950	1381540	927756	0.280451	0.38642	0.69097
Avl9	1	Late secretory pathway protein AVL9 homolog	259127	75201.4	185279			155519	0.281321	0.387279	0.893008
Myh14	124	Myosin-14	43665400	9943680	20360000	5040410	8684600	21541900	0.282779	0.388945	1.07626
Rbmx	14	RNA-binding motif protein, X chromosome	478481	895643	562447	615261	367920	434088	0.283092	0.389035	0.431508
Syngr3	5	Synaptogyrin-3	7705670	1272160	7828330	1039800	1072990	4187970	0.28585	0.39248	1.3459
Gapdh	17	Glyceraldehyde-3-phosphate dehydrogenase	20488700	10933700	17178400	11224800	8703260	15620900	0.288766	0.396138	0.444804
Gnb2	3	Guanine nucleotide-binding protein G(I)/G(S)/G(T) subunit beta-2	1135110	382727	672474	557418		502346	0.28954	0.396852	1.18252
Limch1	18	LIM and calponin homology domains-containing protein 1	745132	196359	645758		234182	455008	0.289993	0.397126	1.17888
Psmc2	12	26S proteasome regulatory subunit 7	201838	486079	325597	457062	72552.1		0.290561	0.397557	1.09327
Eef1b	3	Elongation factor 1-beta	236601	688831	393346	650070			0.291714	0.398787	1.38437
Rab35	7	Ras-related protein Rab-35	1484820	414904	1162980	416286	299492	905868	0.293923	0.401425	0.888452
Impa1	3	Inositol monophosphatase 1	412437	359680	390571	431703	182803	295177	0.294156	0.401425	0.438188
Rab5b	3	Ras-related protein Rab-5B	979122	437662	817401	343779	360638	774024	0.295195	0.402342	0.622646
Mtnd1	4	NADH-ubiquinone oxidoreductase chain 1	3037420	760523	1692620	1268360	481064	1056420	0.295342	0.402342	0.866907
Sv2b	11	Synaptic vesicle glycoprotein 2B	1638810	402864	1201760	347630	344512	942278	0.295696	0.402342	0.937896
Atp4a	1	Potassium-transporting ATPase alpha chain 1	616003	267008	518323		196451	565680	0.295855	0.402342	0.976227
Rpl7a	20	60S ribosomal protein L7a	4313400	4965350	3422360	4626070	3066930	1989210	0.298872	0.406093	0.458978
Rab5a	8	Ras-related protein Rab-5A	2962910	1190660	2519800	1122690	889044	2202350	0.299358	0.406402	0.671918
Psmd6	5	26S proteasome non-ATPase regulatory subunit 6	281924	238291	235012	334214	132257		0.300722	0.407899	0.789803
Serpinb6	3	Serpin B6	341573			231421	200822	208219	0.302054	0.409352	-1.00457
Nap1l4	7	Nucleosome assembly protein 1-like 4		1095580	778396	114653	121393	120653	0.303067	0.410371	1.60574
Myo5b	20	Unconventional myosin-Vb	636606	604809	271018	255098	542154	138856	0.306158	0.414199	0.813975
Ndufa10	15	NADH dehydrogenase [ubiquinone] 1 alpha subcomplex subunit 10, mitochondrial	4735790	890518	3147700	1155960	600436	2143720	0.306541	0.414359	1.05244
Opa1	15	Dynamin-like 120 kDa protein, mitochondrial	557924	308705	470056	471635	252253	267495	0.30684	0.414406	0.449025
Rpl36	1	Isoform of P47964, 60S ribosomal protein L36	1051130	1630810	1324840	1457580	944354	661657	0.308427	0.416191	0.439406
Vim	20	Vimentin	1463550	1089250	734767	900978	961609	225747	0.30947	0.417239	0.860767
Nap1l1	8	Nucleosome assembly protein 1-like 1	224221	4562820	3198810	499697	486018	489820	0.309806	0.417334	1.59397
Rps3	18	40S ribosomal protein S3	3022060	4934400	4005420	4221190	2907620	1851410	0.310121	0.417387	0.464749
Insrr	1	Insulin receptor-related protein		784702		300652	324098	421091	0.310379	0.417387	-1.66669
Rap2b	4	Ras-related protein Rap-2b	954235	117202	593486			463501	0.312829	0.420321	1.42543
Psmc5	10	26S proteasome regulatory subunit 8	373599	542793	431194	601182	119485	230600	0.313626	0.421033	0.800069
Rps10	4	40S ribosomal protein S10	215177	251650	409465	1028090	391757	260388	0.31465	0.422045	-0.747278
Gja1	20	Gap junction alpha-1 protein	17395200	591946	4262910	269473	190609	5697630	0.315941	0.423415	2.40958
Hsdl1	7	Inactive hydroxysteroid dehydrogenase-like protein 1	640086	194489	378784	253899		334104	0.316377	0.423638	0.846135
Pygb	30	Glycogen phosphorylase, brain form	4757920	1816500	3338390	1733350	1434260	3232000	0.317249	0.424309	0.614783
Otub1	5	Ubiquitin thioesterase OTUB1	617420	392759	559007	476375	303704	469716	0.31742	0.424309	0.33207
Cat	27	Catalase	212576	228423	79178.6	7090650	190803	200641	0.317879	0.424561	-2.04723
Ddx19a	1	ATP-dependent RNA helicase DDX19A	196944	146155	130381	164492			0.3191	0.425829	0.699565
H2ac11;H2ac12;H2ac13;H2ac15;H2ac20;H2ac4;H2ac6;H2ac7;H2ac8;H2aj;H2aw;Hist1h2af;Hist1h2an;Hist1h2ao;Hist1h2ap;Hist2h2aa1	3	Histone H2A type 1-B	1249900	1738530		53168700	1389770	713685	0.319758	0.426344	-2.651
Try10	1	Peptidase S1 domain-containing protein	3061600	3079270	2496750	2948240	2224090	2496240	0.320994	0.427591	0.1747
NARS1	6	Asparagine--tRNA ligase, cytoplasmic	574997	290807	505082	528754	214226	215524	0.321239	0.427591	0.596852
Slc25a11	14	Mitochondrial 2-oxoglutarate/malate carrier protein	7362090	1216720	3748770	1855380	861484	2597990	0.322873	0.429402	1.00517
Slc3a2	11	4F2 cell-surface antigen heavy chain	1413150	346230	1228870	469856	305359	739329	0.324384	0.431046	0.834297
Krt72	1	Keratin, type II cytoskeletal 72	767886	1398340	735543	778794	655259	753752	0.325183	0.431742	0.345983
Lrch2	3	Leucine-rich repeat and calponin homology domain-containing protein 2	1005750	1062750	527332		446668	1089840	0.327219	0.434077	1.22993
Prxl2a	10	Peroxiredoxin-like 2A	988655	554580	885150	767930	316725	668468	0.327619	0.434081	0.525907
Krt24	1	Keratin, type I cytoskeletal 24		8450800	3847640	7520480	6274300	7099040	0.327775	0.434081	-2.53921
Farsb	8	Phenylalanine--tRNA ligase beta subunit	214774	358985	241425	328477	131034	143814	0.329527	0.436033	0.52946
Atp1a1	26	Sodium/potassium-transporting ATPase subunit alpha-1	5554270	1503740	3700750	2020850	1240820	2769630	0.331951	0.438447	0.718007
Tufm	23	Elongation factor Tu, mitochondrial	5045980	944415	4102360	1618960	638531	2225480	0.332123	0.438447	1.02902
Rap2a	6	Ras-related protein Rap-2a	1507140	167407	968192	186160		765025	0.332191	0.438447	1.53016
Psmd14	1	26S proteasome non-ATPase regulatory subunit 14	816368	583126	771711	810152	360842	540356	0.332848	0.438945	0.405873
Crebrf	1	CREB3 regulatory factor	2911810	3530300	1518760		1800020	2519290	0.333976	0.439794	2.14492
Idh3b	15	Isocitrate dehydrogenase [NAD] subunit, mitochondrial	2829540	894677	2321920	850085	691036	2027540	0.334052	0.439794	0.767694
Eif3a	18	Eukaryotic translation initiation factor 3 subunit A	351770	828957	424708	638914	276042		0.334692	0.440266	0.98113
Krt77	3	Keratin, type II cytoskeletal 1b	1386990	1395410	528937	771340	650150	700804	0.335896	0.441479	0.514149
Myl6b	6	Myosin light chain 6B	466282	140862	176518			308892	0.33657	0.441995	1.09055
Hk1	26	Hexokinase-1	2162080	504413	1890070	383799	391555	1584920	0.337196	0.442447	1.03781
Immt	23	MICOS complex subunit Mic60	1486730	403179	1008120	839562	311179	479669	0.337648	0.442501	0.756555
Cln8	1	Protein CLN8	89232.2	140312	73309.4				0.337802	0.442501	0.511636
Mbp	10	Isoform of P04370, Isoform 4 of Myelin basic protein	34657400	4296320	28103600	3402930	4372780	18273700	0.341737	0.446735	1.31462
Gpm6a	6	Neuronal membrane glycoprotein M6-a	3441640	1113000	2295790	1050290	1059710	2132450	0.341761	0.446735	0.629857
Pkm	1	Pyruvate kinase PKM	197450	77288.7	107471				0.341889	0.446735	0.476865
Iqcf2	1	Isoform of Q9D498, IQ motif-containing F2	714724	252942	266099	521403		165269	0.342333	0.446942	1.26334
Mpc2	3	Mitochondrial pyruvate carrier 2	1315600	353151	866804	657507	234936	523981	0.3433	0.447832	0.771617
Arl6ip5	3	PRA1 family protein 3	1245110	947718	856215	1109950		783509	0.345252	0.449799	1.34349
Eef1g	15	Elongation factor 1-gamma	797736	1677920	922084	1496110	408137	432433	0.345381	0.449799	0.741579
Sptbn2	83	Spectrin beta chain	3277400	1747700	1363320	1377800	2005150	967180	0.346463	0.450833	0.515734
Rpl11	8	60S ribosomal protein L11	2617420	2164360	2370990	2772080	1744220	1508240	0.347754	0.452138	0.29372
Srp68	4	Signal recognition particle subunit SRP68	125956	174599	167531	188677			0.348349	0.452322	0.548366
Cmpk1	4	UMP-CMP kinase	1087470	720556	1140940	1525750	466940		0.348472	0.452322	1.5907
Cope	1	Coatomer subunit epsilon	249807	336682	282500	301009	248237		0.348864	0.452456	1.09295
Slc17a7	11	Vesicular glutamate transporter 1	4233580	1058840	3737500	897682	946111	3009010	0.350187	0.453796	0.904263
Rpl35	2	60S ribosomal protein L35	2991030	6017210	2774880	3563330	2625660	2167890	0.352584	0.456524	0.433322
Tpm1	6	Tropomyosin alpha-1 chain	1277230	578641	1008630	442980	539575	1040730	0.353592	0.457392	0.527784
Srsf4	4	Serine/arginine-rich splicing factor 4	332966	270845	321851	366229	156329	227819	0.353837	0.457392	0.384672
Nipsnap2	4	Protein NipSnap homolog 2	523292	169400	423492	131618	75881.8	486950	0.354387	0.457725	0.98281
Aldh8a1	15	2-aminomuconic semialdehyde dehydrogenase				2407080	80847.6	59860.8	0.354682	0.457729	-1.78776
Rab2a	13	Ras-related protein Rab-2A	5375420	2131480	3649180	1858640	1794350	3940830	0.357358	0.460607	0.556532
Ctnnb1	23	Catenin beta-1	2363070	91097.9	822823	221247		477800	0.357499	0.460607	1.82962
Rpl19	7	60S ribosomal protein L19	7124320	14106000	9301300	10572000	6752450	5561510	0.358102	0.461005	0.411786
Mtnd3	1	NADH-ubiquinone oxidoreductase chain 3	1300330	234973	855607	524346	132944	459984	0.358941	0.461706	1.00911
Vdac1	10	Voltage-dependent anion-selective channel protein 1	3003370	899509	2212640	1360080	746261	1568040	0.360406	0.463211	0.636385
Cpeb4	2	Cytoplasmic polyadenylation element-binding protein 4	333502	85742.7	257831			268306	0.362533	0.465563	0.974013
Ndufs1	26	NADH-ubiquinone oxidoreductase 75 kDa subunit, mitochondrial	2414480	617032	1518710	1179850	359446	996250	0.363608	0.466561	0.806982
Itpka	13	Inositol-trisphosphate 3-kinase A	615358	391512	382046	390039	452732	261801	0.36583	0.469028	0.331161
Rab1b	6	Ras-related protein Rab-1B	2458400	948728	2312950	1186580		2255160	0.368243	0.471736	1.81159
Msh6	4	DNA mismatch repair protein Msh6	354464	237597	81757.3	210088			0.369825	0.473376	0.937189
Gna11	5	Guanine nucleotide-binding protein subunit alpha-11	798736	187950	708321	257631	152667	482939	0.371332	0.474743	0.828312
Dsc1	1	Desmocollin-1		344860		189048	143939	238905	0.371498	0.474743	-0.944558
Ndufs4	4	NADH dehydrogenase [ubiquinone] iron-sulfur protein 4, mitochondrial	953352	214218	716436	390241	141227	455730	0.373447	0.476474	0.847455
Ddx39b	8	Spliceosome RNA helicase Ddx39b	851996	1273560	917379	1103600	740287	681748	0.373461	0.476474	0.27923
Rpl21	7	60S ribosomal protein L21	2220770	2828650	2079070	2895050	1661550	1192600	0.375301	0.478433	0.395628
Lyz1	1	Lysozyme C-1		458592	381228	700197	249915	539374	0.376783	0.479932	-0.855102
Cotl1	6	Coactosin-like protein	1234380	789645	1080620	823121	753982	1042270	0.377703	0.480613	0.234472
Arl1	5	ADP-ribosylation factor-like protein 1	458627	583906	519988	644015	361549	278069	0.377931	0.480613	0.368269
Idh3g	11	Isocitrate dehydrogenase [NAD] subunit gamma 1, mitochondrial	3684880	920485	2590610	839562	782259	2531790	0.380708	0.483753	0.800597
Pygm	15	Glycogen phosphorylase, muscle form	865241	457499	631821	463513	295216	720018	0.381898	0.484871	0.447991
Gpi	8	Glucose-6-phosphate isomerase	337236	168533	231509	374521		103555	0.382731	0.485535	0.788699
Ncdn	26	Neurochondrin	1494660	2301710	1486550	1349350	1990780	781564	0.389042	0.493128	0.428152
Ndufs2	13	NADH dehydrogenase [ubiquinone] iron-sulfur protein 2, mitochondrial	1777230	388340	1128700	953869		766267	0.389345	0.493128	1.39865
Oxct1	8	Succinyl-CoA:3-ketoacid coenzyme A transferase 1, mitochondrial	464474	208922	513020	173269	186665	456188	0.390544	0.494248	0.584828
Gfap	21	Glial fibrillary acidic protein	63645600	31271600	16791400	19684400	28878800	17957300	0.391125	0.494583	0.570334
Tmem11	2	Transmembrane protein 11, mitochondrial	607772	138969	553583	259232		323725	0.391848	0.495099	0.828632
Cdc42	6	Isoform of P60766, Isoform 1 of Cell division control protein 42 homolog	776817	264001	599886	478551		471523	0.392308	0.495281	1.0084
Avil	22	Advillin	2276830	1288690	1098100	436353	1185450	1667790	0.392922	0.495643	0.633667
Rpl39	1	60S ribosomal protein L39	1097860	602724		1273890	664059	679857	0.393227	0.495643	-1.00068
Acot9	13	Acyl-coenzyme A thioesterase 9, mitochondrial	478378	106997	537292		95470	443771	0.394761	0.496925	1.05309
Rab6a	6	Ras-related protein Rab-6A	2820520	1276410	2565930	1394640	1092550	2328290	0.394878	0.496925	0.460224
Syngr1	2	Synaptogyrin-1	3978160	474007	4951750	622729		3421490	0.400334	0.503036	1.54609
Rtcb	4	RNA-splicing ligase RtcB homolog	402552	283067	299366	430045		243155	0.400375	0.503036	0.754844
Ndufv2	4	NADH dehydrogenase [ubiquinone] flavoprotein 2, mitochondrial	552289	116906	395963	395120		104119	0.403004	0.505933	0.881381
Sucla2	20	Succinate--CoA ligase [ADP-forming] subunit beta, mitochondrial	3393360	1171820	2759110	1647270	881486	2281610	0.404535	0.507428	0.575843
Nup85	1	Nuclear pore complex protein Nup85	2336620	1992690		2596040	1351780	2531900	0.405163	0.507428	-1.26869
Sprr2b;Sprr2d;Sprr2g;Sprr2h;Sprr2k	1	Small proline-rich protein 2B	1910140	2214890	659686	872681	1102390	984797	0.405166	0.507428	0.519569
Cct6a	17	T-complex protein 1 subunit zeta	749275	767982	737017	890973	495665	592114	0.406708	0.508953	0.232548
Etf1	1	Eukaryotic peptide chain release factor subunit 1	247543	281969	198618	360611		154024	0.407505	0.509544	0.785314
Pdha1	12	Pyruvate dehydrogenase E1 component subunit alpha, somatic form, mitochondrial	3275280	1021500	2291700	1355570	631558	2226600	0.408595	0.510499	0.669332
Jup	31	Junction plakoglobin	2672850	1939050	1113700	1432050	1199140	1601840	0.410746	0.512779	0.356426
Cyp2g1	1	Cytochrome P450, family 2, subfamily g, polypeptide 1	147522	147259	64042	93668.9	75071.9	90084.3	0.411194	0.51293	0.378347
Rab3a	10	Ras-related protein Rab-3A	12772600	3071340	10600100	2766180	2741440	10010500	0.412662	0.514288	0.817861
Ndufa2	3	NADH dehydrogenase [ubiquinone] 1 alpha subcomplex subunit 2	1373470	333343	890446	711764	222069	571081	0.412939	0.514288	0.725062
Trappc1	3	Trafficking protein particle complex subunit 1	169484	144350	227121	162652	85692	187793	0.413551	0.514479	0.362006
Surf4	4	Surfeit locus protein 4	779343	718860	490007	845663	484309	197128	0.413749	0.514479	0.588543
Ap1b1	9	AP-1 complex subunit beta-1	667591	268413	310990	436147	222309	211479	0.414465	0.514962	0.480797
Atp5f1c	10	ATP synthase subunit gamma, mitochondrial	15416300	3019600	10789200	4533450	2332030	8681610	0.414957	0.515164	0.817367
Glul	14	Glutamine synthetase	6791610	1326540	2009950	3404220	815222	1097640	0.415988	0.516036	0.857196
Ldhb	8	L-lactate dehydrogenase B chain	1025550	1588470	1204670	1298560	857396	1095510	0.41773	0.517787	0.228708
Cryab	8	Alpha-crystallin B chain	1866330	627883	814721	514507	478544	1185720	0.419055	0.518908	0.5698
Rbbp4;Rbbp7	4	Histone-binding protein RBBP4	102096	371217	267603	296702			0.419296	0.518908	0.743274
Acaa2	24	3-ketoacyl-CoA thiolase, mitochondrial	232726		86062.3	9290830	85358.4	171838	0.424866	0.52472	-1.9069
Ndufv1	17	NADH dehydrogenase [ubiquinone] flavoprotein 1, mitochondrial	1556110	430933	1072300	986119	262992	648750	0.424896	0.52472	0.69851
Ablim2	20	Isoform of Q8BL65, Isoform 3 of Actin-binding LIM protein 2	2344640	459407	1417140	484889	731630	1047420	0.424997	0.52472	0.67948
Specc1	2	Cytospin-B	147589	69348.1	70503.2		97219.5		0.428097	0.528133	0.466345
Uqcrc1	13	Cytochrome b-c1 complex subunit 1, mitochondrial	356836		197510	2901530	110409	225777	0.428511	0.528227	-1.46604
Ergic1	2	Endoplasmic reticulum-Golgi intermediate compartment protein 1	254963	108050	152882	221829			0.429502	0.528653	0.673379
Arf6	4	ADP-ribosylation factor 6	964730	467608	640404	890102	370975	319891	0.42953	0.528653	0.483845
Vps26a	3	Vacuolar protein sorting-associated protein 26A	282051	183329	231972	258810	132553	191246	0.431383	0.530517	0.29015
Rab14	17	Ras-related protein Rab-14	7559440	2815140	6367000	3090360	2510050	6061890	0.43241	0.531099	0.508947
Sprr1b	1	Cornifin-B	2700630	2484100	1018490	1534840	1177600	1608220	0.432534	0.531099	0.411016
Gars1	10	Glycine--tRNA ligase	463620	288888	442802	425098	221171	334284	0.433027	0.531288	0.305361
Vps29	2	Vacuolar protein sorting-associated protein 29	333963	160499	330048	229674	134064	253991	0.433926	0.531975	0.392547
Rpl5	13	60S ribosomal protein L5	1050440	1356240	1033960	1299760	899127	820461	0.436783	0.535059	0.206479
Cnrip1	4	CB1 cannabinoid receptor-interacting protein 1	258156	120233	240336	289218	245156	206346	0.440463	0.539145	-0.323931
Luc7l	4	Putative RNA-binding protein Luc7-like 1	397461	379084	183238	272868	274276	174781	0.441456	0.53994	0.359223
Rpl7	19	60S ribosomal protein L7	5357610	6378800	3650330	6239520	4012410	1795910	0.443099	0.541528	0.490761
Canx	10	Calnexin	264859	177050	291499	1314890	168098	305611	0.445327	0.543827	-0.768332
Rps20	4	40S ribosomal protein S20	1877080	1484480	2116260	2342910	1203420	1065450	0.445786	0.543963	0.324353
Snrnp70	10	U1 small nuclear ribonucleoprotein 70 kDa	72263.9	684560	325268	237892	131676		0.448276	0.546576	0.884596
Rps14	6	40S ribosomal protein S14	2799960	3208400	3812790	4362660	2215710	1678420	0.449457	0.54759	0.359342
Ass1	22	Argininosuccinate synthase	789178	370708	598622	22422900	414632	506390	0.451571	0.549738	-1.58288
Scrib	11	Protein scribble homolog	560549	47875.9	228893			118510	0.45351	0.551671	0.87553
Ndufa9	15	NADH dehydrogenase [ubiquinone] 1 alpha subcomplex subunit 9, mitochondrial	1320330	276439	719781	608698	249750	468563	0.45496	0.553005	0.62763
Gatd3a	6	Glutamine amidotransferase-like class 1 domain-containing protein 3A, mitochondrial	667861	464257	742901	1114100		442180	0.4581	0.556391	1.1966
Rab18	5	Ras-related protein Rab-18	823238	380732	768257	589022	335629	573324	0.459143	0.557226	0.362378
Hp1bp3	18	Heterochromatin protein 1-binding protein 3	1421970	6262240	2848500	2693200	2548710	989280	0.459755	0.557538	0.633744
Tomm70	3	Mitochondrial import receptor subunit TOM70	527802		315903	742343	237744	337553	0.463654	0.561831	-0.868957
Rab10	11	Ras-related protein Rab-10	8099060	2708170	6532120	3377310	2452720	6119860	0.464816	0.562804	0.499623
Ran	8	GTP-binding nuclear protein Ran	5646220	4458550	4943050	4311380	4209530	5354970	0.467102	0.565135	0.118858
Uba1	14	Ubiquitin-like modifier-activating enzyme 1	407402	341476	303434	640471	182836	89640.4	0.46942	0.567502	0.669239
Tpm3	16	Isoform of P21107, Isoform 2 of Tropomyosin alpha-3 chain	5910000	2375370	4142080	2832760	2365730	4126780	0.47139	0.569444	0.357385
Rab5c	4	Ras-related protein Rab-5C	1182120	499251	1255960	696942	384822	1033430	0.472422	0.570181	0.473063
Mpdu1	1	Mannose-P-dolichol utilization defect 1 protein		137064		277589	78682.1	121886	0.472726	0.570181	-0.46177
Rab3c	8	Ras-related protein Rab-3C	12899900	2968450	11473400	2846130	3081130	10933500	0.473626	0.570827	0.732025
Hnrnpab	4	Heterogeneous nuclear ribonucleoprotein A/B	260317	352053	268991	609118		137274	0.477971	0.575621	0.782877
Hdlbp	11	Vigilin	221897	207263	195046	545335			0.479993	0.577612	0.894064
Tubb2a	1	Tubulin beta-2A chain	4943370	2636180	6969850	3551730	3103390	4131720	0.480912	0.578275	0.331987
Gstm1	15	Glutathione S-transferase Mu 1	422350	312743	197212	7096390	213437	242945	0.491956	0.591101	-1.27343
Cct3	18	T-complex protein 1 subunit gamma	1016790	1004110	952983	1210650	696023	789991	0.494789	0.59405	0.182522
Rps3a	15	40S ribosomal protein S3a	1906120	1815640	2115020	2620680	1430910	1082460	0.499222	0.598911	0.283534
Aldh2	18	Aldehyde dehydrogenase, mitochondrial	264893		248389	8884610	100455	146661	0.499602	0.598911	-1.602
Hba	7	Hemoglobin subunit alpha	1418030	4238780	1393220	20879400	3311540	1009110	0.500415	0.599428	-1.01954
Syn2	14	Synapsin-2	6921490	2366430	5413950	2721820	2594250	5231110	0.501589	0.600376	0.421157
Cct5	7	T-complex protein 1 subunit epsilon	306600	259269	303835	384412	178229	207314	0.504052	0.602863	0.255297
Ndufa4	7	Cytochrome c oxidase subunit NDUFA4	7171180	1562620	6730350	4041400	1120210	3971170	0.505579	0.604228	0.689557
Rab12	4	Ras-related protein Rab-12	196931		214724	181671	186061	204540	0.508316	0.607037	-0.304175
Rabgap1	6	Rab GTPase-activating protein 1	216232	201480	105766	297957			0.510272	0.608791	0.558749
Snd1	15	Staphylococcal nuclease domain-containing protein 1	237178	289998		920309	184096	125589	0.510561	0.608791	-0.842823
Rab11b	9	Ras-related protein Rab-11B	868300	337410	824529	675967	245782	565128	0.511236	0.609132	0.454452
Park7	7	Parkinson disease protein 7 homolog	695690	428933	456815	767554	185779	373799	0.513222	0.610652	0.451563
Crym	1	Ketimine reductase mu-crystallin	150248	100223		197581	92186.3	137581	0.51329	0.610652	-0.27318
Acot13	3	Acyl-coenzyme A thioesterase 13	1404490	384544	721117	636861	260102	797624	0.516453	0.613949	0.519864
Nccrp1	2	F-box only protein 50	208559	255936	130996	211135	104950	171348	0.516891	0.614004	0.293655
Hbb-b1	13	Hemoglobin subunit beta-1	3666140	9818010	2605800	42948800	8248430	2056710	0.517602	0.614383	-0.985862
Gad1	6	Glutamate decarboxylase 1	402925	175718	232158	220683	244832	174452	0.520764	0.617669	0.267428
Acat1	14	Acetyl-CoA acetyltransferase, mitochondrial	552394	224890	605056	3675530	223643	573979	0.525275	0.622548	-0.883363
Glud1	25	Glutamate dehydrogenase 1, mitochondrial	879471	390264	691935	6863150	325514	753174	0.525949	0.622876	-0.941593
Acp1	3	Low molecular weight phosphotyrosine protein phosphatase	483338		248470	828444	199092	225280	0.531228	0.628654	-0.72221
H1-0	4	Histone H1.0		1944450	422780	3950640	1253010	166923	0.532268	0.628703	-1.33899
Chchd3	4	MICOS complex subunit Mic19	380378	107963	367287	728702			0.53232	0.628703	0.993556
Syn1	26	Synapsin-1	5319650	2032500	4014040	2241890	2217440	4216280	0.532873	0.628703	0.35002
Mccc2	29	Methylcrotonoyl-CoA carboxylase beta chain, mitochondrial	11934300	6932010	18611500	6381500	6480080	15913000	0.532874	0.628703	0.408799
Rpl18	7	60S ribosomal protein L18	6014430	8442970	5599710	8003900	5113680	4459970	0.533932	0.629207	0.213144
Snx2	3	Sorting nexin-2	205452	307386	275778	414208		229534	0.534527	0.629207	0.634343
Mif	3	Macrophage migration inhibitory factor	1927410	1060090	1405280	2272500	641145	834402	0.534817	0.629207	0.413297
Clasp1	2	Isoform of Q80TV8, CLIP-associating protein 1	55492.7	105530	41234.8				0.534906	0.629207	-0.378206
Copa	23	Coatomer subunit alpha	749382	1098330	840852	1188490	665682	498480	0.539027	0.63311	0.270455
Chordc1	6	Cysteine and histidine-rich domain-containing protein 1	475562	382156	517233	385981	282766	557620	0.539032	0.63311	0.209063
Glo1	6	Lactoylglutathione lyase	363330	172796	263122	607253			0.546812	0.641767	0.767996
Taldo1	6	Transaldolase		328545	130334	550767	175941	122523	0.552061	0.647443	-0.562804
Pdhb	9	Pyruvate dehydrogenase E1 component subunit beta, mitochondrial	1469970	320932	1017880	647184	206954	1006550	0.55461	0.649946	0.610882
Rps5	1	Isoform of P97461, Ribosomal_S7 domain-containing protein (Fragment)	239069	282717	248614	431797	182301	88024.1	0.557827	0.652906	0.426016
Prkce	7	Protein kinase C epsilon type	341573	145592	165280	132753	321252	73295.2	0.557968	0.652906	0.464932
Rpl35a	6	60S ribosomal protein L35a	3318860	3814260	2560010	4367630	2416750	1760780	0.558506	0.653048	0.267369
Tiprl	4	TIP41-like protein	378564	278209	269605	327657	201542	302355	0.560884	0.65534	0.169348
Hsp90b1	21	Endoplasmin	1039080	818250	529845	5295090	675782	528985	0.561447	0.655509	-0.69034
Idh3a	5	Isocitrate dehydrogenase [NAD] subunit alpha, mitochondrial	790870	378941	645699	634971	308894	548479	0.56287	0.656682	0.282346
Hars1;Hars2	1	Histidine--tRNA ligase, cytoplasmic	239360	223951	117195	286294	97954.8	101966	0.564665	0.658287	0.378501
Tra2b	5	Transformer-2 protein homolog beta	513003	303601	386624	496536	327195	220353	0.568436	0.661761	0.25007
Rapgef1	4	Isoform of Q3UHC1, Rap guanine nucleotide exchange factor (GEF) 1	129724	36924.2	171127				0.56849	0.661761	0.455405
Rpl36	3	60S ribosomal protein L36	2042500	3142570	3671140	4263690	1889880	1500100	0.572116	0.665489	0.321018
Acacb	73	Acetyl-CoA carboxylase 2	6823580	7024850	7817370	8102640	6177320	9545110	0.576761	0.670394	-0.116818
Prdx5	10	Peroxiredoxin-5, mitochondrial	1629970	350119	493019	1242030	168597	347477	0.578768	0.672229	0.650379
Hsd17b4	21	Peroxisomal multifunctional enzyme type 2	402071	312434	403935	3027060	244864	297066	0.579491	0.672329	-0.705828
Eif3f	3	Eukaryotic translation initiation factor 3 subunit F	219359	244108	216100	324734		196445	0.579712	0.672329	0.312227
Pdia6	9	Protein disulfide-isomerase A6	170631	216031	202812	2376830	164778	108074	0.583466	0.675705	-0.83375
Luc7l2	11	Putative RNA-binding protein Luc7-like 2	1255170	942199	484941	890523	713758	502922	0.583485	0.675705	0.281076
Ndufs3	6	NADH dehydrogenase [ubiquinone] iron-sulfur protein 3, mitochondrial	2890520	606678	1811980	1884800	455289	1216290	0.584548	0.676436	0.535382
Rpsa	5	40S ribosomal protein SA	161795	252792	253855	1197450	160993	176786	0.586463	0.677814	-0.571591
Copb1	9	Coatomer subunit beta	405005	285509	307510	500087	363777		0.586603	0.677814	0.572047
Set	7	Protein SET		1271850	631207	259187	239424	162369	0.588129	0.679077	0.778333
Lxn	1	Latexin	315678	68622.9	235885		88496.1	233459	0.596561	0.688297	0.466855
Myo18a	45	Unconventional myosin-XVIIIa	1315710	401366	921824	434090	543980	986450	0.597162	0.688297	0.354462
Ndufa5	5	NADH dehydrogenase [ubiquinone] 1 alpha subcomplex subunit 5	380886	80961.1	218970	189958		133476	0.597431	0.688297	0.39266
Ndufb11	2	NADH dehydrogenase [ubiquinone] 1 beta subcomplex subunit 11, mitochondrial	380983	108402	242139	1183690			0.600001	0.690329	1.06274
Prps1	4	Ribose-phosphate pyrophosphokinase 1	1240900	621964	791319	923720	523034	804259	0.600076	0.690329	0.217462
Cnbp	2	Cellular nucleic acid-binding protein	432439	174191	340989	444401	140537	195387	0.600899	0.69077	0.357915
Alb	33	Albumin	4890410	9263430	3529960	36876700	4022510	4095830	0.602589	0.692205	-0.641912
Blmh	1	Bleomycin hydrolase	420608	580905	244195	407068	266177	343371	0.60567	0.695235	0.227129
Top1	8	DNA topoisomerase 1	629796	192249	128947	416479	169325	67713	0.606951	0.696195	0.569698
Suclg1	10	Succinate--CoA ligase [ADP/GDP-forming] subunit alpha, mitochondrial	5311280	1380110	3985170	3172770	977589	3567280	0.607867	0.696736	0.466872
Mat2b	2	Methionine adenosyltransferase 2 subunit beta	136180	77695.4	146358	231360			0.609642	0.69823	0.427765
Ogdh	12	2-oxoglutarate dehydrogenase, mitochondrial	619214	185611	330250	711483		357258	0.61018	0.69823	0.859125
Hdhd2	2	Haloacid dehalogenase-like hydrolase domain-containing protein 2	291763	248496	418977	330897	150050	360799	0.610506	0.69823	0.253957
Tgm1	4	Protein-glutamine gamma-glutamyltransferase K	444025	426919		374654	202374	314249	0.612048	0.699435	-0.759253
Srsf1	3	Serine/arginine-rich splicing factor 1	184759	223665	239282	392367		167918	0.612451	0.699435	0.427663
Npm1	12	Nucleophosmin	718879	30052700	13745100	3442450	3873800	3449570	0.613718	0.699698	0.896829
Hsd17b10	9	3-hydroxyacyl-CoA dehydrogenase type-2	691503	236261	497447	1426410	310919	456414	0.613965	0.699698	-0.438846
Snrpd2	7	Small nuclear ribonucleoprotein Sm D2		3478180	1553140	486223	443520	333824	0.61402	0.699698	0.892
Anxa2	10	Annexin A2	720276	884956	406747	759129	549498	377910	0.618508	0.7043	0.239262
Rpl12	6	60S ribosomal protein L12	731532	755781	722567	2487960	639119	545592	0.620031	0.705082	-0.372926
Mcu	7	Calcium uniporter protein, mitochondrial	1180480	118257	940198	287265	173141	687804	0.620094	0.705082	0.646622
Hadha	19	Trifunctional enzyme subunit alpha, mitochondrial	250930	144635	153041	1768110	84912.6	165913	0.62187	0.706588	-0.721665
Pcca	1	Isoform of Q91ZA3, PCC_BT domain-containing protein (Fragment)	3397100	1627030	3349190	1815960	1745510	3466200	0.625524	0.710226	0.250874
Krt10	9	Keratin, type I cytoskeletal 10	72615400	81178800	39297700	58146900	42755000	62430700	0.626603	0.710747	0.192591
Tnr	6	Tenascin-R	448735		120523	123183	83635.5	123344	0.62689	0.710747	0.455982
Rps27a	6	Ubiquitin-40S ribosomal protein S27a	2405590	1362140	1301680	3215910	689052	850715	0.629083	0.712718	0.39266
Zfp874b	2	Regulator of sex-limitation candidate 16	736237		441396	853859	462854	208708	0.629808	0.713024	-0.617789
Aldh1l1	48	Cytosolic 10-formyltetrahydrofolate dehydrogenase	161589		331537	7156540	83403.1	66207	0.631717	0.714436	-1.19637
Tpm1	2	Isoform of P58771, Tropomyosin alpha-1 chain	2494180	927523	1664170	1037810	1161920	1882140	0.631966	0.714436	0.254132
Rack1	15	Receptor of activated protein C kinase 1	2272040	2031800	2266270	2531340	1850030	1892080	0.633625	0.715796	0.0798811
Rps15a	6	40S ribosomal protein S15a	1317510	1494350	1360420	1943490	1121880	836265	0.635172	0.716464	0.184928
Abcd3	14	ATP-binding cassette sub-family D member 3	367838	270797	302655	1730070		96278.2	0.635342	0.716464	0.910726
H1-5	2	Histone H1.5		595164		527730	45040.4	313240	0.635588	0.716464	-0.853822
Krt76	3	Keratin, type II cytoskeletal 2 oral	74700300	89122100	31593000	52796300	45549500	53371900	0.638506	0.719237	0.237517
Prdx1	10	Peroxiredoxin-1	1638910	857096	963091	10291000	629794	832733	0.639098	0.719387	-0.665393
Mthfd1	24	C-1-tetrahydrofolate synthase, cytoplasmic	179420	81685.3	105279	1874450		123852	0.640599	0.720559	-0.851609
Pkp1	2	Plakophilin-1	238223	391009	136312	229955	156264	216259	0.643146	0.722905	0.23611
Got2	21	Aspartate aminotransferase, mitochondrial	1045100	534684	586840	7069780	377271	508355	0.646093	0.725436	-0.682603
Pccb	33	Propionyl-CoA carboxylase beta chain, mitochondrial	157675000	77271700	160606000	87779200	82227800	166289000	0.646778	0.725436	0.23505
Sqor	11	Sulfide:quinone oxidoreductase, mitochondrial	418337	224626	213288	992138	168299	279739	0.646786	0.725436	-0.406885
Cct4	11	T-complex protein 1 subunit delta	531772	519781	450694	765016	322301	330449	0.649703	0.728188	0.204178
Sdha	17	Succinate dehydrogenase [ubiquinone] flavoprotein subunit, mitochondrial	497052	115965	298245	2708060	105409	277415	0.653828	0.732287	-0.734549
Mdh1	11	Malate dehydrogenase, cytoplasmic	1376550	1408010	1021020	5186490	876172	1001070	0.657966	0.736396	-0.400287
Krt2	6	Keratin, type II cytoskeletal 2 epidermal	27096300	27438300	14538600	20593300	16323100	23074700	0.659831	0.737476	0.159591
Cct2	7	T-complex protein 1 subunit beta	256972	116419	44736	288439	30490.1		0.660011	0.737476	0.587286
Mdh2	16	Malate dehydrogenase, mitochondrial	1091230	683855	633496	3715380	440902	741367	0.660342	0.737476	-0.453725
Rps13	5	40S ribosomal protein S13	959877	628516	602906	2383610	602852	517044	0.663746	0.740418	-0.343478
Vkorc1	1	Vitamin K epoxide reductase complex subunit 1	405706	397074	315123	1720260		122602	0.663921	0.740418	0.702566
Ybx1	2	Y-box-binding protein 1	124861	52385.4	54380.1	178661			0.665438	0.741582	-0.312701
Fasn	41	Fatty acid synthase	166362	229180	154955	1339990	162988	86411.9	0.667819	0.743707	-0.558521
Krt19	1	Keratin, type I cytoskeletal 19	280938	324532		139262	220837	201352	0.66847	0.743904	0.240729
Mapk15	1	Mitogen-activated protein kinase 15		422394	630214	404427	316144	359778	0.671025	0.746218	-0.459923
Abat	12	4-aminobutyrate aminotransferase, mitochondrial	654274	263205	394631	1438570	230646	460232	0.673739	0.748705	-0.38934
H2bc12;H2bc14;H2bc3;H2bc4;H2bc7;H2bc9;Hist1h2bp;Hist2h2bb	5	Histone H2B type 1-F/J/L	4580740	7200800	3053590	30741200	5372670	1915530	0.675754	0.750412	-0.550413
Adrm1	2	Proteasomal ubiquitin receptor ADRM1	472822	425722	642422	809370	376455	593889	0.682366	0.757218	-0.16158
Pdia3	21	Protein disulfide-isomerase A3	433603	405380	424223	4384850	360731		0.683807	0.758281	-0.620232
Trim28	10	Transcription intermediary factor 1-beta		1034240	777016	380984	170369	148775	0.687225	0.761533	0.646796
Zer1	13	Protein zer-1 homolog	430022	359032	560832	476023	401798	557302	0.687896	0.761737	-0.0999565
Pabpc4	2	Isoform of Q6PHQ9, Polyadenylate-binding protein	85319.1	117142	173430	200382			0.688419	0.761779	0.249135
Erlin2	5	Erlin-2	449780	484983		524528	252029	179868	0.688949	0.761828	-0.588594
Pcca	49	Propionyl-CoA carboxylase alpha chain, mitochondrial	223708000	112006000	224836000	126841000	118081000	247709000	0.695201	0.768199	0.200874
Atp5f1a	31	ATP synthase subunit alpha, mitochondrial	29759100	5828740	21297500	16322900	5009890	20029500	0.701678	0.774811	0.391132
Idh2	16	Isocitrate dehydrogenase [NADP], mitochondrial	800084	238350	619216	2184120	260957	502931	0.705544	0.778039	-0.426492
Lrpprc	11	Leucine-rich PPR motif-containing protein, mitochondrial	241139	72894.5	230687	165963	109463	135544	0.705594	0.778039	0.239872
Fip1l1	10	Pre-mRNA 3'-end-processing factor FIP1	232082	1333710	690945	1254270		1056540	0.706967	0.779005	0.74485
Slc25a1	6	Tricarboxylate transport protein, mitochondrial	501566	142210	377228	680279	83869.7	200169	0.710727	0.782598	0.412111
Twf1	4	Twinfilin-1	527601	211738	368440	404504	227474	308280	0.712277	0.783755	0.17902
Tpi1	9	Triosephosphate isomerase	1404070	593628	883086	1886410	352810	573450	0.714189	0.785308	0.315842
H4f16	10	Histone H4	6408750	14960600	3876100	61827700	9114330	2211940	0.718475	0.789466	-0.581962
Srsf2	2	Serine/arginine-rich splicing factor 2	269031	366096	443836	726517	110288	285277	0.720792	0.791457	0.311795
Hadhb	13	Trifunctional enzyme subunit beta, mitochondrial	925313	322083	794982	3748090	233180	736158	0.721488	0.791667	-0.480416
Hsd17b12	4	Very-long-chain 3-oxoacyl-CoA reductase	848722	605879	889577	1512380	491888	368750	0.722471	0.792192	0.245907
Hpcal4	4	Hippocalcin-like protein 4	192813	244212	183388	286703	369930		0.724041	0.793359	-0.190888
Prdx6	15	Peroxiredoxin-6	1113400	367177	552394	2663120	297256	644306	0.724874	0.793716	-0.391808
Pgam1	7	Phosphoglycerate mutase 1	974498	457445	507135	1591650	212053	325269	0.732678	0.801702	0.347373
Stxbp5	2	Syntaxin-binding protein 5	208207	5360740	4811170	2885270	4298000		0.733621	0.802174	0.894603
Ap1m1	6	AP-1 complex subunit mu-1	537324	336363	447987	473942	342090	417407	0.737124	0.80536	0.0862423
Sfxn1	7	Sideroflexin-1	1069440	255369	844818	1213970	155581	547607	0.737573	0.80536	0.385847
Hlcs	3	Biotin--protein ligase	363984	330883	296277	355288	255651	344986	0.738075	0.80536	0.0624801
Cbr1	11	Carbonyl reductase [NADPH] 1	927417	698728	635095	2800950	516095	523622	0.7408	0.807771	-0.293028
Mccc1	47	Methylcrotonoyl-CoA carboxylase subunit alpha, mitochondrial	64937900	34173600	83133000	37529700	44557800	76913700	0.742917	0.809516	0.173471
H3-3b;H3-5;H3c1;H3c13	4	Histone H3.3C	2378440	9129220	1663590	29246500	5283430	793788	0.743816	0.809933	-0.587895
Rps25	5	40S ribosomal protein S25	795655	1118870	1559230	3166150	1184380	629617	0.745236	0.810916	-0.255439
Rplp0	9	60S acidic ribosomal protein P0	328540	629159	499809	1278370	416446	314942	0.747777	0.812944	-0.23286
Tmprss13	1	Transmembrane protease serine 13	1799530	1697910	1588180	2411040	1243910	1292670	0.748137	0.812944	0.107954
Atad3	9	ATPase family AAA domain-containing protein 3	423704	103698	424669	640332		189144	0.750008	0.814413	0.394447
Banf1	3	Barrier-to-autointegration factor	816174		499777	299744	112048	264161	0.751997	0.816008	0.435619
Hsd17b10	4	Isoform of O08756, 3-hydroxyacyl-CoA dehydrogenase type-2	981713	469757	746484	2433900		678194	0.753881	0.817486	0.508335
Hsp90aa1	20	Heat shock protein HSP 90-alpha	1754390	1902150	1406090	2654430	1239990	1058570	0.755725	0.81892	0.143147
Anxa6	14	Annexin A6	393204	475563	244892	1827220	276612	187500	0.756582	0.819282	-0.349758
Rap1a	5	Ras-related protein Rap-1A	732411	316831	478433	797298	202855	433712	0.758066	0.820067	0.220793
Ssr4	3	Translocon-associated protein subunit delta	743245	343027	711257	1824120	372048	463366	0.758353	0.820067	-0.264746
Hspd1	26	60 kDa heat shock protein, mitochondrial	555035	205550	524309	3466410	113193	423044	0.761545	0.822951	-0.490826
H1f10	3	H15 domain-containing protein	367495	593662	317003	441130	430478	290875	0.76339	0.824377	0.108107
Rpl9	9	60S ribosomal protein L9	1618240	1682430	1660910	2418110	1587330	891527	0.764286	0.824486	0.134038
Pcx	69	Isoform of Q05920, Pyruvate carboxylase	386066000	205831000	386681000	234418000	212824000	453885000	0.764542	0.824486	0.146794
Mgll	2	Monoglyceride lipase	358139		265098	336265	148776	222327	0.766097	0.825595	0.152324
Rpl31	4	60S ribosomal protein L31	1557430	1516230	1380300	2246080	1153790	987944	0.76769	0.826743	0.116116
H1-4	7	Histone H1.4	381379	4417170	916676	7353410	1491110		0.771511	0.830288	0.821242
Rpl26	9	60S ribosomal protein L26	4144040	5188130	4753580	7022760	4268520	4054510	0.772766	0.831068	-0.0833449
Krt73	2	Keratin, type II cytoskeletal 73	2848010	3089740	1279710	2696960	1450640	2125940	0.777575	0.835455	0.145711
Nme1	4	Nucleoside diphosphate kinase A	604550	714161	588909	2017270	258833	261923	0.777911	0.835455	0.29822
Mpst	10	3-mercaptopyruvate sulfurtransferase	1181560	330098	836001	1344120	403712	362064	0.780697	0.837355	0.24362
Mtch2	11	Mitochondrial carrier homolog 2	1482040	455533	682060	2424690	283011	337107	0.780748	0.837355	0.331058
Uqcrfs1	11	Cytochrome b-c1 complex subunit Rieske, mitochondrial	3645590	366378	2252040	2278370	314880	1823610	0.782209	0.838348	0.400372
Stt3b	5	Dolichyl-diphosphooligosaccharide--protein glycosyltransferase subunit STT3B	213986	178610	208170	478929		70992.9	0.783072	0.8387	0.238094
Atp5mf	2	ATP synthase subunit f, mitochondrial	1496680	314214	1062100	6356360	235309	855819	0.783883	0.838995	-0.452567
Fabp5	2	Fatty acid-binding protein 5	624319	632428		298597	539476	280591	0.786766	0.84101	-0.348728
Kdelr1	4	ER lumen protein-retaining receptor 1	262478	391459	198744	428106	331020	92295.5	0.786838	0.84101	0.21425
Cct7	12	T-complex protein 1 subunit eta	300426	278881	302858	378979	233858	252049	0.794122	0.847464	0.061282
Phb2	16	Prohibitin-2	2348260	466762	1397880	2362540	342709	1024590	0.794438	0.847464	0.29505
Rps28	3	40S ribosomal protein S28	288783	325817	318569	1593660		156248	0.794498	0.847464	0.405935
Atp5f1e	3	ATP synthase subunit epsilon, mitochondrial	1418740	284374	931581	2390760		667075	0.795352	0.847799	0.417081
Krt17	9	Keratin, type I cytoskeletal 17	37278300	44253200	19983100	32202500	24630800	33565100	0.797901	0.849938	0.102767
Pcx	1	Isoform of Q05920, Biotin carboxylation domain-containing protein (Fragment)	451298	256447	597654	344382	226105	646108	0.80084	0.852489	0.153091
Ppp3r1	3	Calcineurin subunit B type 1	282360		266888	68860.1	129446	235020	0.801599	0.852719	0.263576
Slc25a20	7	Mitochondrial carnitine/acylcarnitine carrier protein	874005	216317	615357	1549380		475553	0.80254	0.852913	0.381371
Vcp	21	Transitional endoplasmic reticulum ATPase	331655	390196	305014	1291090	149527	109636	0.802869	0.852913	0.299704
Rpn1	15	Dolichyl-diphosphooligosaccharide--protein glycosyltransferase subunit 1	435098	215621	406506	1649660	196163	209928	0.806034	0.855695	-0.277643
Fbxl17	3	F-box/LRR-repeat protein 17	833588	432797	1069630	445195	447216	1355810	0.807757	0.856944	0.171858
Krt14	20	Keratin, type I cytoskeletal 14	57696600	78460700	26479600	50926600	37239100	48848600	0.811822	0.860674	0.123928
Mtco2	3	Cytochrome c oxidase subunit 2	2272820	935745	1309510	9411540	627441	921490	0.813175	0.861526	-0.322108
Abhd6	2	Monoacylglycerol lipase ABHD6	170718	65724.8	133084	71395.6			0.814718	0.862578	0.124374
Krt6a	13	Keratin, type II cytoskeletal 6A	8508040	12132100	3348750	5238180	7357690	6670370	0.815893	0.863239	0.142374
Rpl27	5	60S ribosomal protein L27	1197130	1572040	1291780	2501140	1038210	707304	0.819018	0.865961	0.134831
Rab6b	3	Ras-related protein Rab-6B	1514690		1207880	523076	476847	774471	0.820913	0.86738	-0.396226
Rpl29	2	60S ribosomal protein L29	3473160	6187260	3678600	5964840	3838610	2832510	0.827494	0.872872	0.095186
Cdsn	1	Corneodesmosin	1218110	1586980	814743	1222020	841494	1298570	0.827506	0.872872	0.0793763
Prdx2	5	Peroxiredoxin-2	1968350	1293240	1077130	2626320	776676	1010030	0.828046	0.872872	0.137448
Auh	3	Methylglutaconyl-CoA hydratase, mitochondrial	411378	295213	234452	542081	226607	286927	0.828337	0.872872	-0.102624
Krt79	1	Keratin, type II cytoskeletal 79	25700800	31046900	16026700	24385000	17403100	25728400	0.831192	0.875266	0.0760133
Uqcrq	5	Cytochrome b-c1 complex subunit 8	2881220	691160	2012540	2394660	582070	1895190	0.831726	0.875266	0.200454
Hint1	2	Histidine triad nucleotide-binding protein 1	603616	414609	491341	906623	275554	382693	0.832355	0.87534	0.121027
Cs	6	Citrate synthase, mitochondrial	464867	278113	260136	886640	184957	286747	0.834642	0.877157	-0.161187
E330034G19Rik	1	RIKEN cDNA E330034G19 gene	340210	407720	318303	271261	412617	441333	0.835891	0.877433	-0.0539825
Myl12b	5	Myosin regulatory light chain 12B	704575	311888	474546	863460	312742	495494	0.836024	0.877433	-0.11988
Hspa9	25	Stress-70 protein, mitochondrial	2054670	883568	1221670	3936790	643619	1272300	0.841	0.882065	-0.179854
Eef1a1	17	Elongation factor 1-alpha 1	12591400	8620780	10355400	17545900	6830650	7672700	0.842857	0.883423	0.0965591
Acadm	11	Medium-chain specific acyl-CoA dehydrogenase, mitochondrial	348440	142195	331823	2582310		281624	0.844267	0.884309	-0.359818
Srm	2	Spermidine synthase	209174	150619	229629	320811		181077	0.848135	0.887768	-0.0785442
Krt42	4	Keratin, type I cytoskeletal 42	6350970	8185960	3188720	5983920	4197470	5496630	0.849459	0.88856	0.0879826
Sprr1a	1	Cornifin-A	4178000	5223230	1906730	3163760	3034420	3613910	0.854606	0.892803	0.0874113
Rpn2	8	Dolichyl-diphosphooligosaccharide--protein glycosyltransferase subunit 2	303324	241319	302300	1545370	171665		0.854654	0.892803	0.290282
Copg1	8	Coatomer subunit gamma-1	146100	138692	137755	228547	103457		0.855987	0.8936	0.0750873
Dsg1a;Dsg1b;Dsg1c	3	Desmoglein-1-alpha	840420	1168120	548089	1140280	585646	953753	0.858629	0.895762	-0.0811078
Comt	5	Catechol O-methyltransferase	308808	345442	304033	1610080	169182	180166	0.861411	0.898067	-0.199194
Ldha	9	L-lactate dehydrogenase A chain	691115	504903	504739	2641210	459820	218471	0.86364	0.899655	-0.197056
Fam171a2	17	Protein FAM171A2	1739750	104541	332431			3247130	0.864272	0.899655	0.38174
Hspa5	22	Endoplasmic reticulum chaperone BiP	1300120	1015960	1180810	3631280	525558	578802	0.864655	0.899655	0.165908
Atp5mg	4	ATP synthase subunit g, mitochondrial	398113	94977.1	305232	406750	86743.7	232386	0.865389	0.899821	0.164413
Eif2s3x	6	Eukaryotic translation initiation factor 2 subunit 3, X-linked	245559	359300	360133	536819	230439	218293	0.872841	0.906968	0.078234
Glrx3	3	Glutaredoxin-3	384747	85743.8	228487	283872	90799.5	221109	0.87584	0.909059	0.134457
Ndrg2	7	Protein NDRG2	742609	338358	602151	1448320	298631	259469	0.876065	0.909059	0.143681
Ppia	9	Peptidyl-prolyl cis-trans isomerase A	1337710	706758	734998	2931720	294319	564968	0.876656	0.909059	0.170475
Krt78	2	IF rod domain-containing protein	62835300	72931800	37780400	61462100	43267100	58198000	0.877172	0.909059	0.0539414
Tpp2	2	Tripeptidyl-peptidase 2	138678	145255		70769	87524	128125	0.880053	0.911248	-0.126013
Purg	5	Purine-rich element-binding protein gamma		638991	668166	232188	281777	262274	0.880447	0.911248	0.185641
Pebp1	6	Phosphatidylethanolamine-binding protein 1	676038	409806	455884	2731710		274151	0.884943	0.915297	0.216425
Krt5	27	Keratin, type II cytoskeletal 5	130946000	149510000	65008200	121042000	82251800	112402000	0.88736	0.917192	0.061871
Atp5f1b	21	ATP synthase subunit beta, mitochondrial	5115620	1148010	3657540	9157230	917069	3677660	0.888134	0.917388	-0.174628
Rps12	4	40S ribosomal protein S12	483774	332217	674980	1025080	359347	353127	0.889136	0.917818	-0.0873085
Hbb-bs	2	GLOBIN domain-containing protein	897016	4651970	683231	1311060	1536090	1086710	0.891645	0.919802	0.127176
Acly	20	ATP-citrate synthase	411838	318091	354848	1280790	316432		0.893735	0.921352	0.163907
Krt16	5	Keratin, type I cytoskeletal 16	4797240	7458670	2342420	4419880	3379280	4853930	0.89811	0.924791	0.0697488
Bdh1	10	D-beta-hydroxybutyrate dehydrogenase, mitochondrial	2559940	1293710	4214040	5484130	941125	2104300	0.89825	0.924791	0.120589
Dsp	36	Desmoplakin	2000800	1918000	847927	1590480	1291400	1418280	0.903538	0.929625	0.053217
Gsdma;Gsdma2;Gsdma3	2	Gasdermin-A2	353388	671103	237849	451523	282400	392013	0.909432	0.935075	0.0581307
Rps17	3	40S ribosomal protein S17	301001	266939	268127	521751	202256	180854	0.910733	0.935799	0.0582751
Faah	4	Fatty-acid amide hydrolase 1	246875	139769	190978	562507			0.912849	0.937359	-0.103978
Ube2g1	1	Ubiquitin-conjugating enzyme E2 G1	1255710	446448	1532810	705700	703204	2069590	0.915254	0.939213	-0.0857469
Rpl23a	7	60S ribosomal protein L23a	1419790	1209790	889923	2192380	937726	654718	0.91732	0.940718	0.0611683
Eci1	9	Enoyl-CoA delta isomerase 1, mitochondrial	324954	129794	344863	1562680		240424	0.920745	0.943613	-0.156694
Samm50	6	Sorting and assembly machinery component 50 homolog	1023200		513664	966265	148713	349177	0.922477	0.944771	-0.144456
Dhrs1	9	Dehydrogenase/reductase SDR family member 1	448833	246316	420566	1174960	154000	310420	0.924621	0.946348	-0.0908901
Ppa1	9	Inorganic pyrophosphatase	855443	456357	817590	1497540	368500	658183	0.92901	0.949659	-0.0621546
Rps18	7	40S ribosomal protein S18	766473	965337	1661880	2316470	854940	702569	0.929067	0.949659	-0.0594357
Rps7	7	40S ribosomal protein S7	1092080	1134800	980724	2367160	799707	568747	0.930005	0.949999	0.058292
Prdx4	3	Peroxiredoxin-4	1087940	521223	810307	13366700	398923		0.935875	0.955373	0.199061
Rdx	3	Radixin	681592	483663	240199	1644900	289141	198770	0.938532	0.957461	-0.0852202
Krt1	3	Keratin, type II cytoskeletal 1	56286900	67312200	33181300	53221100	41291500	54220100	0.941735	0.959805	0.0257889
Fh	11	Fumarate hydratase, mitochondrial	575830	259915	590315	1267980	140030	423893	0.942053	0.959805	0.0770906
Uqcrc2	17	Cytochrome b-c1 complex subunit 2, mitochondrial	1564970	423895	1026450	2253140	309042	1146380	0.943195	0.960344	-0.07644
Aldoa	13	Fructose-bisphosphate aldolase A	774375	1250320	710341	1351470	681985	702637	0.947122	0.963717	0.0289308
Aimp2	4	Aminoacyl tRNA synthase complex-interacting multifunctional protein 2	44872.5	97931.6	71094.6	28459.5			0.948365	0.964356	-0.0518958
Yipf5	1	Protein YIPF5	164933	91487	49738	79956	62681.8		0.950211	0.965096	0.0399859
Rhot1	6	Isoform of Q8BG51, Isoform 3 of Mitochondrial Rho GTPase 1	739541		581505	357925	131348	303990	0.950324	0.965096	0.0939201
Phb	12	Prohibitin	1522880	288253	945816	3315170	218907	475128	0.951048	0.965206	0.0893268
Osbpl8	2	Oxysterol-binding protein-related protein 8	185706	187663	135959	335725			0.951966	0.965513	-0.0414816
Rpl30	6	60S ribosomal protein L30	1178380	1609070	1326010	2899660	1115400	833815	0.954784	0.967744	-0.0337069
Tkt	17	Transketolase	736346	698635	762973	2138640		1777100	0.956644	0.968473	0.0868987
Gstp1	8	Glutathione S-transferase P 1	381315	184009	233321	1810470		177485	0.956738	0.968473	-0.0852935
Atp5pb	6	ATP synthase F(0) complex subunit B1, mitochondrial	1503990	319866	873851	2225110	313806	681568	0.95743	0.968549	-0.0596524
Krt90	1	IF rod domain-containing protein	380711	463453	166777	365598	224517	338497	0.958759	0.969268	0.0276046
Atp5po	11	ATP synthase subunit O, mitochondrial	1986860	332516	1229130	2991200	295792	1051500	0.960306	0.970206	-0.0654016
Gpd1	11	Glycerol-3-phosphate dehydrogenase [NAD(+)], cytoplasmic	480868	254868	459571	1330720	104970	359161	0.962021	0.970323	0.0556453
Ube2m	2	NEDD8-conjugating enzyme Ubc12	329709	481115	303141	430994	368997	294321	0.962598	0.970323	0.0129656
Rpl22	3	60S ribosomal protein L22	1751790	1692590	2007200	4116040	1325630	1022990	0.962788	0.970323	0.0308399
Zadh2	3	Prostaglandin reductase-3	564835	119182	260713	568808		267079	0.962897	0.970323	0.0474413
Eef2	26	Elongation factor 2	1186590	955650	955928	2536480	691179	657703	0.965523	0.972345	-0.0297059
Dlat	8	Dihydrolipoyllysine-residue acetyltransferase component of pyruvate dehydrogenase complex, mitochondrial	977153	418708	716732	1655090		1116610	0.966245	0.972447	0.0519546
Tmod3	2	Tropomodulin-3	608577	110811	335574	254926	325406	291114	0.967787	0.973374	-0.0312439
Aco2	28	Aconitate hydratase, mitochondrial	2733250	1103180	1499950	3251860	793318	1860740	0.969573	0.974545	-0.0286376
Srsf3	2	Serine/arginine-rich splicing factor 3	1506560	811643	1510220	1525470	811101	1448760	0.974303	0.978672	0.0143027
Rps5	4	40S ribosomal protein S5	284695	154917	240053	935683	218081	55150.3	0.981777	0.985165	-0.029353
Zcchc17	3	Nucleolar protein of 40 kDa		349351	115862	245331	212692	44973.4	0.982024	0.985165	-0.0264329
Myo1c	5	Unconventional myosin-Ic	287358	164562	105567	275726	204809	90874.4	0.984333	0.986851	-0.0132736
Krt80	1	Keratin, type II cytoskeletal 80	555514	452089		292792	236941	404939	0.985175	0.987064	-0.0153166
Hsp90ab1	31	Heat shock protein HSP 90-beta	4160430	4209240	3850760	7206340	3036090	3037590	0.98741	0.988671	0.00700906
Pgk1	16	Phosphoglycerate kinase 1	933908	787244	789708	1631640	475968	751401	0.99653	0.997166	-0.0024293
Arglu1	6	Arginine and glutamate-rich protein 1	1967970	3027620	1682900	2763390	1956600	1855180	0.999594	0.999594	-0.00016846

## Sheet: GO_Biological processes
term_name	term_id	highlighted	adjusted_p_value	negative_log10_of_adjusted_p_value	term_size	query_size	intersection_size	effective_domain_size	Gene Ratio	Enrichment Ratio	Normalized -log10Padj	intersections
positive regulation of clathrin-dependent endocytosis	GO:2000370	FALSE	1.52765e-05	4.81598	6	440	5	26944	0.0113636	51.0303	245.761	DGKD,DNM2,HIP1R,SCYL2,WASL
synapse organization	GO:0050808	FALSE	9.9586e-31	30.0018	539	440	62	26944	0.140909	7.04389	211.329	ABI2,AKAP5,ANK3,ARHGAP44,ARHGEF7,ARHGEF9,ASAP1,CACNA1A,CACNB4,CAMKV,CDK5,CDKL5,CHD4,CNKSR2,CTTN,CTTNBP2,DAB2IP,DGKB,DGKZ,DIP2A,DLG3,DNM1L,DVL1,EIF4G1,FARP1,FGF13,GABRA1,GABRB2,GABRB3,GABRG2,GET1,GIT1,GRIA1,GRM5,HIP1R,HNRNPM,HSPA8,ITSN1,KALRN,MAP1B,MAPT,NBEA,NF1,NFIA,NOS1AP,NUMBL,OGT,PSD,PTK2B,RAC3,RPS6KA5,SHANK2,SNCA,SNCB,SPTB,SPTBN4,SYNDIG1,TANC1,TAOK2,WASF1,WASL,ZNF365
regulation of clathrin-dependent endocytosis	GO:2000369	FALSE	6.96632e-07	6.157	19	440	8	26944	0.0181818	25.7837	158.75	DGKD,DNAJC6,DNM2,HIP1R,SCYL2,SMAP1,SNAP91,WASL
lipid phosphorylation	GO:0046834	TRUE	1.79609e-05	4.74567	11	440	6	26944	0.0136364	33.4017	158.513	DGKB,DGKD,DGKG,DGKH,DGKI,DGKZ
cell junction organization	GO:0034330	FALSE	9.89215e-29	28.0047	814	440	72	26944	0.163636	5.41648	151.687	ABI2,AKAP5,ANK3,ARHGAP44,ARHGEF7,ARHGEF9,ASAP1,BCR,CACNA1A,CACNB4,CAMKV,CDK5,CDKL5,CHD4,CLDN11,CNKSR2,CORO1C,CORO2B,CTTN,CTTNBP2,DAB2IP,DGKB,DGKZ,DIP2A,DLG3,DNM1L,DVL1,EIF4G1,EPB41L3,FARP1,FGF13,GABRA1,GABRB2,GABRB3,GABRG2,GET1,GIT1,GRIA1,GRM5,HIP1R,HNRNPM,HSPA8,ITSN1,KALRN,MAP1B,MAPT,NBEA,NF1,NFIA,NOS1AP,NUMBL,OGT,PAK2,PDCD6IP,PRKACA,PSD,PTK2B,RAC3,RAPGEF2,RCC2,RPS6KA5,SHANK2,SNCA,SNCB,SPTB,SPTB…
gamma-aminobutyric acid signaling pathway	GO:0007214	FALSE	6.21347e-08	7.20667	30	440	10	26944	0.0227273	20.4121	147.103	CACNA1A,CACNB4,GABBR1,GABBR2,GABRA1,GABRA6,GABRB2,GABRB3,GABRD,GABRG2
postsynapse organization	GO:0099173	FALSE	4.88588e-18	17.3111	250	440	34	26944	0.0772727	8.32815	144.169	ABI2,ARHGAP44,ARHGEF7,ARHGEF9,ASAP1,CDK5,CDKL5,CNKSR2,CTTN,DGKB,DGKZ,DIP2A,DLG3,DNM1L,DVL1,FARP1,GIT1,HIP1R,HNRNPM,HSPA8,ITSN1,KALRN,NF1,NOS1AP,NUMBL,PSD,PTK2B,RAC3,RPS6KA5,SHANK2,TANC1,TAOK2,WASL,ZNF365
regulation of cellular component organization	GO:0051128	TRUE	2.98461e-41	40.5251	2546	440	147	26944	0.334091	3.53564	143.282	ABI2,ABR,AHNAK,AKAP5,AMPH,ANK1,ANK3,ARFGAP1,ARHGAP32,ARHGAP44,ARHGEF7,ARHGEF9,ARID1A,ASAP1,BCR,BIN1,BRAF,BRSK2,CACNA1A,CAMKV,CAMSAP1,CAMSAP2,CCAR2,CCDC88A,CCT8,CDK5,CDKL5,CHD4,CHMP4B,CLASP2,CNOT1,CNOT2,CORO1A,CORO1C,CORO2B,CPLX2,CSNK1A1,CSNK2A1,CTTN,CTTNBP2,CYFIP2,CYLD,DAB2IP,DDX3X,DGKB,DGKD,DGKG,DIP2B,DNAJC6,DNM1L,DNM2,DPYSL2,DVL1,DVL3,DYNLL1,EHD1,EIF4G1,EIF4G2,ELAVL4,EML2,FAM98A,FARP1,FGF13,FNB…
dendrite development	GO:0016358	FALSE	5.39447e-19	18.2681	306	440	38	26944	0.0863636	7.60452	138.92	ABI2,AKAP5,ARHGAP44,ASAP1,CACNA1A,CAMSAP2,CDK5,CDKL5,CELSR2,DAB2IP,DCLK1,DGKG,DIP2A,DNM1L,DVL1,EIF4G2,ELAVL4,FARP1,GIT1,HDAC2,ITSN1,KALRN,MAP1A,MAP1B,MAP2,MAP6,MINK1,NUMBL,PAK2,PHACTR1,PPP3CA,RAPGEF2,SLC12A5,STRN,TAOK2,TNIK,WASL,ZNF365
nervous system development	GO:0007399	FALSE	3.37962e-40	39.4711	2529	440	145	26944	0.329545	3.51098	138.582	ABI2,ABR,AKAP5,ANK3,APOB,ARHGAP32,ARHGAP44,ARHGEF7,ARHGEF9,ARID1A,ASAP1,ATP9A,BCR,BIN1,BRAF,BRSK2,CACNA1A,CAMSAP1,CAMSAP2,CCDC88A,CDK5,CDKL5,CELSR2,CHD4,CLDN11,CORO1C,CPLX2,CSNK2A1,CTTN,CUL4B,CYFIP2,DAB2IP,DAGLA,DCLK1,DCLK2,DGKG,DHX30,DIP2A,DIP2B,DMXL2,DNM1L,DNM2,DOCK7,DPYSL2,DVL1,DVL3,EHD1,EIF4G1,EIF4G2,ELAVL4,EPB41L3,EXOC4,FARP1,FGF13,FXR1,GABRA1,GABRB2,GABRB3,GABRG2,GALC,GIT1,GPRIN1,GRB2,GRIA1…
neuron projection development	GO:0031175	FALSE	7.43183e-28	27.1289	1131	440	83	26944	0.188636	4.49392	121.915	ABI2,AKAP5,ANK3,ARHGAP32,ARHGAP44,ASAP1,ATP9A,BRAF,BRSK2,CACNA1A,CAMSAP1,CAMSAP2,CCDC88A,CDK5,CDKL5,CELSR2,CTTN,CUL4B,CYFIP2,DAB2IP,DCLK1,DGKG,DIP2A,DIP2B,DNM1L,DNM2,DOCK7,DPYSL2,DVL1,DVL3,EHD1,EIF4G2,ELAVL4,EPB41L3,FARP1,FGF13,GIT1,GPRIN1,HDAC2,ITSN1,ITSN2,KALRN,KIF5C,MAP1A,MAP1B,MAP2,MAP4,MAP6,MAPK8IP3,MAPT,MARK2,MINK1,NF1,NFIX,NUMBL,PAK2,PHACTR1,PLAA,PLPPR4,PPP2R5D,PPP3CA,PRMT1,PSD,PTK2B,RAC3,…
neuron development	GO:0048666	FALSE	5.67045e-29	28.2464	1287	440	90	26944	0.204545	4.28226	120.958	ABI2,AKAP5,ANK3,ARHGAP32,ARHGAP44,ASAP1,ATP9A,BRAF,BRSK2,CACNA1A,CAMSAP1,CAMSAP2,CCDC88A,CDK5,CDKL5,CELSR2,CTTN,CUL4B,CYFIP2,DAB2IP,DCLK1,DCLK2,DGKG,DIP2A,DIP2B,DNM1L,DNM2,DOCK7,DPYSL2,DVL1,DVL3,EHD1,EIF4G2,ELAVL4,EPB41L3,FARP1,FGF13,GABRB2,GABRB3,GIT1,GPRIN1,HDAC2,ITSN1,ITSN2,KALRN,KCNB1,KIF5C,MAP1A,MAP1B,MAP2,MAP4,MAP6,MAPK8IP3,MAPT,MARK2,MINK1,NF1,NFIX,NUMBL,PAK2,PHACTR1,PLAA,PLPPR4,PPP2R5D,PP…
regulation of microtubule polymerization	GO:0031113	FALSE	6.75605e-09	8.17031	54	440	13	26944	0.0295455	14.7421	120.447	ARHGEF7,CAMSAP1,CAMSAP2,EML2,GDA,GIT1,MAP1B,MAP2,MAPRE3,MAPT,PAK1,PRUNE1,SNCA
plasma membrane bounded cell projection morphogenesis	GO:0120039	FALSE	5.05035e-23	22.2967	714	440	61	26944	0.138636	5.23168	116.649	ABI2,AKAP5,ANK3,ARHGAP32,ARHGAP44,ATP9A,BRAF,BRSK2,CACNA1A,CDK5,CDKL5,CELSR2,CORO1C,CTTN,CYFIP2,DAB2IP,DCLK1,DIP2A,DIP2B,DNM1L,DNM2,DOCK7,DVL1,DVL3,EIF4G2,ELAVL4,EPB41L3,FARP1,FGF13,ITSN2,KALRN,KIF5C,MAP1A,MAP1B,MAP2,MAP6,MAPK8IP3,MAPT,MARK2,MINK1,NFIX,NUMBL,PAK2,PHACTR1,PLAA,PLPPR4,PPP3CA,RAC3,RAPGEF2,RASAL1,RTN4,SPAG9,SPTBN4,TAOK2,TNIK,TRIO,UCHL1,USP9X,WASF1,WASL,ZNF365
neuron projection morphogenesis	GO:0048812	FALSE	1.05388e-22	21.9772	699	440	60	26944	0.136364	5.25634	115.52	ABI2,AKAP5,ANK3,ARHGAP32,ARHGAP44,ATP9A,BRAF,BRSK2,CACNA1A,CDK5,CDKL5,CELSR2,CTTN,CYFIP2,DAB2IP,DCLK1,DIP2A,DIP2B,DNM1L,DNM2,DOCK7,DVL1,DVL3,EIF4G2,ELAVL4,EPB41L3,FARP1,FGF13,ITSN2,KALRN,KIF5C,MAP1A,MAP1B,MAP2,MAP6,MAPK8IP3,MAPT,MARK2,MINK1,NFIX,NUMBL,PAK2,PHACTR1,PLAA,PLPPR4,PPP3CA,RAC3,RAPGEF2,RASAL1,RTN4,SPAG9,SPTBN4,TAOK2,TNIK,TRIO,UCHL1,USP9X,WASF1,WASL,ZNF365
cell projection morphogenesis	GO:0048858	FALSE	8.50847e-23	22.0701	721	440	61	26944	0.138636	5.18089	114.343	ABI2,AKAP5,ANK3,ARHGAP32,ARHGAP44,ATP9A,BRAF,BRSK2,CACNA1A,CDK5,CDKL5,CELSR2,CORO1C,CTTN,CYFIP2,DAB2IP,DCLK1,DIP2A,DIP2B,DNM1L,DNM2,DOCK7,DVL1,DVL3,EIF4G2,ELAVL4,EPB41L3,FARP1,FGF13,ITSN2,KALRN,KIF5C,MAP1A,MAP1B,MAP2,MAP6,MAPK8IP3,MAPT,MARK2,MINK1,NFIX,NUMBL,PAK2,PHACTR1,PLAA,PLPPR4,PPP3CA,RAC3,RAPGEF2,RASAL1,RTN4,SPAG9,SPTBN4,TAOK2,TNIK,TRIO,UCHL1,USP9X,WASF1,WASL,ZNF365
synaptic signaling	GO:0099536	FALSE	9.27203e-24	23.0328	923	440	70	26944	0.159091	4.64414	106.968	ABR,AKAP5,ARHGAP44,BCR,BRAF,CACNA1A,CACNB4,CADPS,CALB2,CAMKV,CDK5,CDKL5,CPLX2,CYP46A1,DAGLA,DGKB,DGKI,DGKZ,DLG3,DMXL2,DNM1L,DTNA,DVL1,EXOC4,FARP1,FXR1,GABBR1,GABBR2,GABRA1,GABRA6,GABRB2,GABRB3,GABRD,GABRG2,GIT1,GRIA1,GRID2IP,GRK2,GRM1,GRM5,JPH3,KCNB1,KCNC3,MAP1A,MAP1B,MAPT,MINK1,NF1,NOS1,PLCB1,PLPPR4,PPP3CA,PRKACA,PRKAR2B,PTK2B,RAB3GAP1,RAC3,RAPGEF2,RTN4,SEPTIN5,SHANK2,SHISA9,SLC12A5,SLC4A10,SNCA…
trans-synaptic signaling	GO:0099537	FALSE	2.26584e-23	22.6448	883	440	68	26944	0.154545	4.71582	106.789	ABR,AKAP5,ARHGAP44,BCR,BRAF,CACNA1A,CACNB4,CADPS,CALB2,CAMKV,CDK5,CDKL5,CPLX2,CYP46A1,DAGLA,DGKB,DGKI,DGKZ,DLG3,DMXL2,DNM1L,DVL1,EXOC4,FARP1,FXR1,GABBR1,GABBR2,GABRA1,GABRA6,GABRB2,GABRB3,GABRD,GABRG2,GIT1,GRIA1,GRID2IP,GRK2,GRM1,GRM5,JPH3,KCNB1,KCNC3,MAP1A,MAP1B,MAPT,MINK1,NF1,NOS1,PLCB1,PLPPR4,PPP3CA,PRKACA,PRKAR2B,PTK2B,RAB3GAP1,RAC3,RAPGEF2,RTN4,SEPTIN5,SHANK2,SHISA9,SLC12A5,SLC4A10,SNCA,SNCB…
regulation of postsynapse organization	GO:0099175	FALSE	1.15514e-11	10.9374	133	440	21	26944	0.0477273	9.6689	105.752	ABI2,ARHGAP44,ASAP1,CDK5,CDKL5,DGKB,DNM1L,DVL1,HNRNPM,HSPA8,ITSN1,KALRN,NF1,NUMBL,PSD,PTK2B,RPS6KA5,SHANK2,TANC1,TAOK2,WASL
synaptic vesicle cycle	GO:0099504	FALSE	5.75323e-14	13.2401	215	440	28	26944	0.0636364	7.97497	105.589	AMPH,AP3B2,AP3D1,ATP6AP1,ATP6V1E1,BIN1,BRAF,CACNA1A,CACNB4,CADPS,CDK5,CPLX2,DNAJC6,DNM1L,DNM2,DVL1,GIT1,HSPA8,ITSN1,PLAA,PRKACA,RAB3GAP1,SEPTIN5,SNCA,SNCB,SYNDIG1,TRIM9,VPS18
neuron differentiation	GO:0030182	FALSE	5.62372e-28	27.25	1569	440	98	26944	0.222727	3.82483	104.227	ABI2,AKAP5,ANK3,ARHGAP32,ARHGAP44,ASAP1,ATP9A,BIN1,BRAF,BRSK2,CACNA1A,CAMSAP1,CAMSAP2,CCDC88A,CDK5,CDKL5,CELSR2,CTTN,CUL4B,CYFIP2,DAB2IP,DCLK1,DCLK2,DGKG,DIP2A,DIP2B,DNM1L,DNM2,DOCK7,DPYSL2,DVL1,DVL3,EHD1,EIF4G1,EIF4G2,ELAVL4,EPB41L3,FARP1,FGF13,GABRB2,GABRB3,GIT1,GPRIN1,HDAC2,ITSN1,ITSN2,KALRN,KCNB1,KIF5C,MAP1A,MAP1B,MAP2,MAP4,MAP6,MAPK8IP3,MAPT,MARK2,MIB1,MINK1,NF1,NFIA,NFIX,NUMBL,PAK2,PHACTR1,…
dendrite morphogenesis	GO:0048813	FALSE	8.43152e-13	12.0741	182	440	25	26944	0.0568182	8.41159	101.562	ABI2,AKAP5,ARHGAP44,CACNA1A,CDK5,CDKL5,CELSR2,DCLK1,DIP2A,DNM1L,DVL1,ELAVL4,FARP1,KALRN,MAP2,MAP6,MINK1,NUMBL,PHACTR1,PPP3CA,RAPGEF2,TAOK2,TNIK,WASL,ZNF365
neurogenesis	GO:0022008	FALSE	5.69302e-29	28.2447	1907	440	110	26944	0.25	3.53225	99.7672	ABI2,AKAP5,ANK3,ARHGAP32,ARHGAP44,ARHGEF7,ASAP1,ATP9A,BIN1,BRAF,BRSK2,CACNA1A,CAMSAP1,CAMSAP2,CCDC88A,CDK5,CDKL5,CELSR2,CTTN,CUL4B,CYFIP2,DAB2IP,DAGLA,DCLK1,DCLK2,DGKG,DIP2A,DIP2B,DNM1L,DNM2,DOCK7,DPYSL2,DVL1,DVL3,EHD1,EIF4G1,EIF4G2,ELAVL4,EPB41L3,EXOC4,FARP1,FGF13,FXR1,GABRB2,GABRB3,GIT1,GPRIN1,GRB2,GRK2,GRM5,HDAC2,ITSN1,ITSN2,KALRN,KCNB1,KIF5C,MAP1A,MAP1B,MAP2,MAP4,MAP6,MAPK8IP3,MAPT,MARK2,MIB1…
generation of neurons	GO:0048699	FALSE	1.46101e-27	26.8353	1651	440	100	26944	0.227273	3.70905	99.5336	ABI2,AKAP5,ANK3,ARHGAP32,ARHGAP44,ASAP1,ATP9A,BIN1,BRAF,BRSK2,CACNA1A,CAMSAP1,CAMSAP2,CCDC88A,CDK5,CDKL5,CELSR2,CTTN,CUL4B,CYFIP2,DAB2IP,DAGLA,DCLK1,DCLK2,DGKG,DIP2A,DIP2B,DNM1L,DNM2,DOCK7,DPYSL2,DVL1,DVL3,EHD1,EIF4G1,EIF4G2,ELAVL4,EPB41L3,FARP1,FGF13,GABRB2,GABRB3,GIT1,GPRIN1,HDAC2,ITSN1,ITSN2,KALRN,KCNB1,KIF5C,MAP1A,MAP1B,MAP2,MAP4,MAP6,MAPK8IP3,MAPT,MARK2,MIB1,MINK1,NF1,NFIA,NFIX,NUMBL,PAK2,PC…
chemical synaptic transmission	GO:0007268	FALSE	5.03622e-22	21.2979	877	440	66	26944	0.15	4.60844	98.15	ABR,AKAP5,ARHGAP44,BCR,BRAF,CACNA1A,CACNB4,CADPS,CALB2,CAMKV,CDK5,CDKL5,CPLX2,CYP46A1,DGKB,DGKI,DGKZ,DLG3,DMXL2,DNM1L,DVL1,EXOC4,FXR1,GABBR1,GABBR2,GABRA1,GABRA6,GABRB2,GABRB3,GABRD,GABRG2,GIT1,GRIA1,GRID2IP,GRK2,GRM1,GRM5,JPH3,KCNB1,KCNC3,MAP1A,MAP1B,MAPT,MINK1,NF1,NOS1,PLCB1,PLPPR4,PPP3CA,PRKACA,PRKAR2B,PTK2B,RAB3GAP1,RAC3,RAPGEF2,RTN4,SEPTIN5,SHANK2,SHISA9,SLC12A5,SLC4A10,SNCA,SNCB,TRIM9,TRIO,…
anterograde trans-synaptic signaling	GO:0098916	FALSE	5.03622e-22	21.2979	877	440	66	26944	0.15	4.60844	98.15	ABR,AKAP5,ARHGAP44,BCR,BRAF,CACNA1A,CACNB4,CADPS,CALB2,CAMKV,CDK5,CDKL5,CPLX2,CYP46A1,DGKB,DGKI,DGKZ,DLG3,DMXL2,DNM1L,DVL1,EXOC4,FXR1,GABBR1,GABBR2,GABRA1,GABRA6,GABRB2,GABRB3,GABRD,GABRG2,GIT1,GRIA1,GRID2IP,GRK2,GRM1,GRM5,JPH3,KCNB1,KCNC3,MAP1A,MAP1B,MAPT,MINK1,NF1,NOS1,PLCB1,PLPPR4,PPP3CA,PRKACA,PRKAR2B,PTK2B,RAB3GAP1,RAC3,RAPGEF2,RTN4,SEPTIN5,SHANK2,SHISA9,SLC12A5,SLC4A10,SNCA,SNCB,TRIM9,TRIO,…
microtubule polymerization	GO:0046785	FALSE	2.19089e-09	8.65938	88	440	16	26944	0.0363636	11.1339	96.4125	ARHGEF7,CAMSAP1,CAMSAP2,EML2,FGF13,GDA,GIT1,MAP1B,MAP2,MAP4,MAPRE3,MAPT,PAK1,PRUNE1,SNCA,TPPP
cellular anatomical entity morphogenesis	GO:0032989	FALSE	3.00053e-21	20.5228	824	440	63	26944	0.143182	4.68191	96.0858	ABI2,AGFG1,AKAP5,ANK3,ARHGAP32,ARHGAP44,ATP9A,BRAF,BRSK2,CACNA1A,CDK5,CDKL5,CELSR2,CORO1C,CTTN,CYFIP2,DAB2IP,DCLK1,DIP2A,DIP2B,DNM1L,DNM2,DOCK7,DVL1,DVL3,EIF4G2,ELAVL4,EPB41L3,FARP1,FGF13,ITSN2,KALRN,KIF5C,MAP1A,MAP1B,MAP2,MAP6,MAPK8IP3,MAPT,MARK2,MINK1,NFIX,NUMBL,PAK2,PHACTR1,PLAA,PLPPR4,PPP3CA,RAC3,RAPGEF2,RASAL1,RTN4,SPAG9,SPTBN4,TAOK2,TNIK,TPPP,TRIO,UCHL1,USP9X,WASF1,WASL,ZNF365
regulation of microtubule polymerization or depolymerization	GO:0031110	FALSE	3.15318e-09	8.50125	90	440	16	26944	0.0363636	10.8865	92.5486	ARHGEF7,CAMSAP1,CAMSAP2,EML2,FGF13,GDA,GIT1,MAP1A,MAP1B,MAP2,MAP6D1,MAPRE3,MAPT,PAK1,PRUNE1,SNCA
regulation of microtubule cytoskeleton organization	GO:0070507	FALSE	3.3525e-11	10.4746	157	440	22	26944	0.05	8.58089	89.8817	ARHGEF7,CAMSAP1,CAMSAP2,CHMP4B,CYLD,EML2,FGF13,GDA,GIT1,HSPH1,MAP1A,MAP1B,MAP2,MAP6,MAP6D1,MAPRE3,MAPT,MARK2,PAK1,PRUNE1,SNCA,TPPP
regulation of localization	GO:0032879	FALSE	5.40109e-28	27.2675	2161	440	116	26944	0.263636	3.2871	89.631	ABR,AGAP2,AHCYL1,AK1,AKAP5,AKAP8L,AMPH,ANK3,APOB,ARFGAP1,ARHGAP44,ARHGEF7,ATP9A,BCR,BIN1,BRAF,BRSK2,C2CD2L,CACNA1A,CACNB4,CADPS,CAMK2D,CBARP,CCDC88A,CCT8,CDK5,CELSR2,CORO1A,CORO2B,CPLX2,CSNK1E,CSNK2A1,CYLD,DCLK1,DCLK2,DGKD,DNAJC13,DNAJC6,DNM1L,DNM2,DPYSL2,DVL1,DVL3,DYNLL1,EHD1,EIF4G1,EPB41,EXOC4,FARP1,FGF13,GABBR1,GIT1,GNAZ,GRK2,HCFC1,HIP1R,HNRNPM,HSPA2,HSPA8,ITSN1,JPH3,KALRN,KCNB1,KCNC1,KCNC3,KC…
localization	GO:0051179	TRUE	1.02901e-37	36.9876	5364	440	212	26944	0.481818	2.42023	89.5184	ABR,ACTR10,AGAP1,AGAP2,AHCYL1,AK1,AKAP5,AKAP8,AKAP8L,AMPH,ANK1,ANK3,AP3B2,AP3D1,APOB,ARFGAP1,ARHGAP44,ARHGEF7,ARHGEF9,ASAP1,ATP11B,ATP6AP1,ATP6V0C,ATP6V1E1,ATP9A,BCR,BIN1,BRAF,BRSK2,C2CD2L,CACNA1A,CACNA1E,CACNB4,CACNG8,CADPS,CAMK2D,CBARP,CCDC88A,CCT8,CDK5,CDKL5,CELSR2,CHAMP1,CHMP4B,CORO1A,CORO1C,CORO2B,CORO7,CPLX2,CSNK1E,CSNK2A1,CTTN,CYLD,CYP46A1,DCLK1,DCLK2,DCTN2,DDX3X,DGKD,DGKI,DLG3,DNAJC13,DNA…
modification of postsynaptic structure	GO:0099010	FALSE	4.71522e-06	5.3265	33	440	9	26944	0.0204545	16.7008	88.9569	ARHGAP44,CAMKV,CTTN,CTTNBP2,ITSN1,KALRN,NF1,SPTB,WASF1
cell-cell signaling	GO:0007267	FALSE	7.54475e-26	25.1224	1734	440	100	26944	0.227273	3.53151	88.7198	ABR,AKAP5,AMER2,ARHGAP44,ARHGEF7,ATP6V0C,BCR,BRAF,BRSK2,C2CD2L,CACNA1A,CACNB4,CADPS,CALB2,CAMKV,CCAR2,CDK5,CDKL5,CELSR2,CPLX2,CSNK1A1,CSNK1E,CSNK2A1,CSNK2A2,CSNK2B,CYLD,CYP46A1,DAB2IP,DAGLA,DDX3X,DGKB,DGKI,DGKZ,DLG3,DMXL2,DNM1L,DTNA,DVL1,DVL3,DYNLL1,EXOC4,FARP1,FXR1,GABBR1,GABBR2,GABRA1,GABRA6,GABRB2,GABRB3,GABRD,GABRG2,GIT1,GNAZ,GRIA1,GRID2IP,GRK2,GRM1,GRM5,HCFC1,ITSN1,JPH3,KALRN,KCNB1,KCNC3,MAP…
cellular localization	GO:0051641	FALSE	2.84482e-32	31.5459	3502	440	159	26944	0.361364	2.78029	87.7069	ABR,ACTR10,AGAP1,AGAP2,AHCYL1,AKAP5,AKAP8,AKAP8L,AMPH,ANK1,ANK3,AP3B2,AP3D1,APOB,ARFGAP1,ARHGAP44,ARHGEF9,ASAP1,ATP6AP1,ATP6V1E1,ATP9A,BCR,BIN1,BRAF,BRSK2,C2CD2L,CACNA1A,CACNB4,CADPS,CAMK2D,CCDC88A,CCT8,CDK5,CDKL5,CELSR2,CHAMP1,CHMP4B,CORO1A,CORO1C,CORO2B,CORO7,CPLX2,CSNK1E,CSNK2A1,CTTN,CYLD,CYP46A1,DCLK1,DCLK2,DCTN2,DDX3X,DGKD,DGKI,DLG3,DNAJC13,DNAJC6,DNM1L,DNM2,DPYSL2,DVL1,DVL3,DYNLL1,EHD1,EIF4…
regulation of biological quality	GO:0065008	FALSE	1.00721e-30	29.9969	3134	440	147	26944	0.334091	2.87229	86.1596	ABI2,ABR,AGO2,AKAP5,ANK3,ARHGAP32,ARHGAP44,ARHGEF7,ASAP1,ATP11B,ATP6V0C,ATP9A,BCR,BIN1,BRAF,BRSK2,C2CD2L,CACNA1A,CACNB4,CALB2,CAMK2D,CAMKV,CCAR2,CCT8,CDK5,CDKL5,CELSR2,CHD4,CNOT1,CNOT2,CNOT3,CORO1A,CORO2B,CPLX2,CSDE1,CTTN,CTTNBP2,CYFIP2,CYP46A1,DAB2IP,DGKB,DGKI,DIP2B,DLG3,DMXL2,DNM1L,DNM2,DOCK4,DVL1,DVL3,DYNLL1,EIF4G1,EIF4G2,ELAVL4,EPB41,EPB41L3,FARP1,FGF13,FUS,FXR1,GABBR1,GABRA1,GABRA6,GABRB2,GA…
vesicle-mediated transport in synapse	GO:0099003	FALSE	6.19299e-13	12.2081	255	440	29	26944	0.0659091	6.96414	85.0189	AKAP5,AMPH,AP3B2,AP3D1,ATP6AP1,ATP6V1E1,BIN1,BRAF,CACNA1A,CACNB4,CADPS,CDK5,CPLX2,DNAJC6,DNM1L,DNM2,DVL1,GIT1,HSPA8,ITSN1,PLAA,PRKACA,RAB3GAP1,SEPTIN5,SNCA,SNCB,SYNDIG1,TRIM9,VPS18
plasma membrane bounded cell projection organization	GO:0120036	FALSE	1.34767e-24	23.8704	1666	440	96	26944	0.218182	3.52863	84.2298	ABI2,AKAP5,ANK3,ARHGAP32,ARHGAP44,ARHGEF7,ASAP1,ATP9A,BRAF,BRSK2,CACNA1A,CAMSAP1,CAMSAP2,CCDC88A,CDK5,CDKL5,CELSR2,CORO1A,CORO1C,CTTN,CUL4B,CYFIP2,CYLD,DAB2IP,DCLK1,DGKG,DIP2A,DIP2B,DNM1L,DNM2,DOCK7,DPYSL2,DVL1,DVL3,DYNLL1,EHD1,EIF4G2,ELAVL4,EPB41L3,FAM98A,FARP1,FGF13,FNBP1L,FXR1,GIT1,GPRIN1,HDAC2,ITSN1,ITSN2,KALRN,KIF5C,MAP1A,MAP1B,MAP2,MAP4,MAP6,MAPK8IP3,MAPT,MARK2,MINK1,MTSS2,NF1,NFIX,NUMBL,PA…
cellular component organization	GO:0016043	FALSE	5.85566e-40	39.2324	7612	440	262	26944	0.595455	2.10772	82.6908	ABI2,ABR,ACIN1,AGAP2,AGFG1,AGO2,AHCYL1,AHNAK,AKAP5,AKAP8,AKAP8L,AMPH,ANK1,ANK3,AP3B2,AP3D1,APOB,ARFGAP1,ARHGAP32,ARHGAP44,ARHGEF7,ARHGEF9,ARID1A,ASAP1,ATP11B,ATP6AP1,ATP6V0C,ATP6V1E1,ATP9A,ATXN2L,BCR,BIN1,BRAF,BRSK2,C2CD2L,CACNA1A,CACNB4,CADPS,CAMKV,CAMSAP1,CAMSAP2,CCAR2,CCDC88A,CCT8,CDK5,CDKL5,CELF2,CELSR2,CHAMP1,CHD4,CHMP4B,CLASP2,CLDN11,CLINT1,CNKSR2,CNOT1,CNOT2,CORO1A,CORO1C,CORO2B,CORO7,CPLX…
cell morphogenesis	GO:0000902	FALSE	1.35988e-20	19.8665	1045	440	70	26944	0.159091	4.10196	81.4915	ABI2,AKAP5,ANK3,ARHGAP32,ARHGAP44,ATP9A,BRAF,BRSK2,CACNA1A,CAMSAP1,CDK5,CDKL5,CELSR2,CORO1A,CORO1C,CSNK1A1,CTTN,CYFIP2,DAB2IP,DCLK1,DIP2A,DIP2B,DNM1L,DNM2,DOCK7,DVL1,DVL3,EIF4G2,ELAVL4,EPB41,EPB41L3,FARP1,FGF13,ITSN2,KALRN,KIF5C,MAP1A,MAP1B,MAP2,MAP6,MAPK8IP3,MAPT,MARK2,MINK1,NFIA,NFIX,NUMBL,PAK2,PALM2,PHACTR1,PLAA,PLPPR4,PPP3CA,PRPF40A,PTK2B,RAC3,RAPGEF2,RASAL1,RTN4,SMARCA4,SPAG9,SPTBN4,TAOK2,TN…
organelle organization	GO:0006996	FALSE	2.83274e-30	29.5478	3518	440	156	26944	0.354545	2.71543	80.2349	ABI2,ABR,ACIN1,AGAP2,AGFG1,AKAP8,AKAP8L,ANK1,ANK3,AP3B2,AP3D1,ARHGAP44,ARHGEF7,ARHGEF9,ARID1A,ASAP1,ATP6AP1,ATP6V0C,ATP6V1E1,ATXN2L,BCR,BIN1,BRAF,BRSK2,CADPS,CAMSAP1,CAMSAP2,CCAR2,CCDC88A,CCT8,CDK5,CDKL5,CELSR2,CHAMP1,CHMP4B,CNOT1,CNOT2,CORO1A,CORO1C,CORO2B,CORO7,CPLX2,CSDE1,CSNK1A1,CTTN,CYFIP2,CYLD,DCLK1,DCLK2,DCTN2,DDX3X,DGKZ,DHX30,DLG3,DNAJC13,DNM1L,DNM2,DOCK7,DPYSL2,DVL1,DYNLL1,EDC3,EHD1,ELMO…
vesicle-mediated transport	GO:0016192	FALSE	4.91285e-23	22.3087	1517	440	89	26944	0.202273	3.59264	80.147	ABR,AGAP2,AKAP5,AMPH,ANK1,ANK3,AP3B2,AP3D1,ARFGAP1,ARHGAP44,ATP6AP1,ATP6V1E1,ATP9A,BCR,BIN1,BRAF,BRSK2,CACNA1A,CACNB4,CADPS,CBARP,CDK5,CHMP4B,CORO1A,CORO1C,CORO7,CPLX2,CSNK1E,CTTN,DGKD,DNAJC13,DNAJC6,DNM1L,DNM2,DPYSL2,DVL1,EHD1,ELMO2,EPS15L1,EXOC4,FNBP1L,GGA3,GIT1,GPRASP1,GRB2,GRIA1,GRK2,HIP1R,HSPA8,ITSN1,ITSN2,KCNB1,MAPK8IP3,MIB1,MICAL3,NBEA,NFIX,PDCD6IP,PIP4K2A,PIP4K2B,PLAA,PPP3CA,PRKACA,RAB11F…
cell morphogenesis involved in neuron differentiation	GO:0048667	FALSE	3.04826e-17	16.5159	647	440	51	26944	0.115909	4.82698	79.7221	ABI2,AKAP5,ANK3,ARHGAP32,ARHGAP44,BRAF,BRSK2,CACNA1A,CDK5,CDKL5,CELSR2,CTTN,CYFIP2,DCLK1,DIP2A,DIP2B,DNM1L,DNM2,DOCK7,DVL1,EIF4G2,ELAVL4,FARP1,FGF13,KALRN,KIF5C,MAP1A,MAP1B,MAP2,MAP6,MAPK8IP3,MAPT,MARK2,MINK1,NFIX,NUMBL,PAK2,PHACTR1,PLPPR4,PPP3CA,RAC3,RAPGEF2,RTN4,SPTBN4,TAOK2,TNIK,TRIO,UCHL1,USP9X,WASL,ZNF365
regulation of cellular component biogenesis	GO:0044087	FALSE	4.91387e-20	19.3086	1010	440	68	26944	0.154545	4.12284	79.6063	ABI2,ARHGAP44,ARHGEF7,ARHGEF9,BIN1,BRAF,CAMSAP1,CAMSAP2,CCDC88A,CDKL5,CHD4,CHMP4B,CNOT1,CNOT2,CORO1A,CORO1C,CORO2B,CSNK1A1,CTTN,CYFIP2,CYLD,DAB2IP,DDX3X,DNM2,DYNLL1,EIF4G1,EML2,FAM98A,FARP1,FNBP1L,FXR1,GDA,GIT1,GRB2,HCFC1,HIP1R,HSPA2,HSPA8,MAP1B,MAP2,MAP4,MAPRE3,MAPT,NUMBL,OGT,PAK1,PAK2,PDCD6IP,PIP4K2A,PIP4K2B,PPM1E,PRKACA,PRUNE1,PSD,PTK2B,RAB3GAP1,RAP1GAP,RAPGEF2,RBM14,RCC2,SNCA,SPTB,SPTBN4,SYND…
cell projection organization	GO:0030030	FALSE	8.1826e-24	23.0871	1706	440	96	26944	0.218182	3.44589	79.5557	ABI2,AKAP5,ANK3,ARHGAP32,ARHGAP44,ARHGEF7,ASAP1,ATP9A,BRAF,BRSK2,CACNA1A,CAMSAP1,CAMSAP2,CCDC88A,CDK5,CDKL5,CELSR2,CORO1A,CORO1C,CTTN,CUL4B,CYFIP2,CYLD,DAB2IP,DCLK1,DGKG,DIP2A,DIP2B,DNM1L,DNM2,DOCK7,DPYSL2,DVL1,DVL3,DYNLL1,EHD1,EIF4G2,ELAVL4,EPB41L3,FAM98A,FARP1,FGF13,FNBP1L,FXR1,GIT1,GPRIN1,HDAC2,ITSN1,ITSN2,KALRN,KIF5C,MAP1A,MAP1B,MAP2,MAP4,MAP6,MAPK8IP3,MAPT,MARK2,MINK1,MTSS2,NF1,NFIX,NUMBL,PA…
cellular component organization or biogenesis	GO:0071840	FALSE	2.68901e-38	37.5704	7815	440	263	26944	0.597727	2.0608	77.4252	ABI2,ABR,ACIN1,AGAP2,AGFG1,AGO2,AHCYL1,AHNAK,AKAP5,AKAP8,AKAP8L,AMPH,ANK1,ANK3,AP3B2,AP3D1,APOB,ARFGAP1,ARHGAP32,ARHGAP44,ARHGEF7,ARHGEF9,ARID1A,ASAP1,ATP11B,ATP6AP1,ATP6V0C,ATP6V1E1,ATP9A,ATXN2L,BCR,BIN1,BRAF,BRSK2,C2CD2L,CACNA1A,CACNB4,CADPS,CAMKV,CAMSAP1,CAMSAP2,CCAR2,CCDC88A,CCT8,CDK5,CDKL5,CELF2,CELSR2,CHAMP1,CHD4,CHMP4B,CLASP2,CLDN11,CLINT1,CNKSR2,CNOT1,CNOT2,CORO1A,CORO1C,CORO2B,CORO7,CPLX…
small GTPase-mediated signal transduction	GO:0007264	FALSE	1.94141e-14	13.7119	437	440	39	26944	0.0886364	5.46503	74.9358	ABI2,ARFGAP1,ARFGEF3,ARHGAP32,ARHGAP44,ARHGEF7,ARHGEF9,BCR,CAMK2D,CCDC88A,CSNK1A1,DAB2IP,DGKI,DGKZ,DNM2,DOCK3,DOCK4,DOCK7,DOCK9,FARP1,GIT1,GRB2,ITSN1,KSR1,NF1,NFIX,OGT,PSD,PSD3,RAB3GAP1,RAC3,RALGAPB,RAP1GAP,RAP1GAP2,RAPGEF2,RASAL1,RIT2,RTN4,WASF1
clathrin-dependent endocytosis	GO:0072583	FALSE	4.18371e-06	5.37844	44	440	10	26944	0.0227273	13.9174	74.8536	DGKD,DNAJC6,DNM2,FNBP1L,HIP1R,ITSN1,SCYL2,SMAP1,SNAP91,WASL
transport	GO:0006810	FALSE	3.18956e-30	29.4963	4397	440	177	26944	0.402273	2.46505	72.7099	ABR,ACTR10,AGAP1,AGAP2,AHCYL1,AK1,AKAP5,AKAP8,AKAP8L,AMPH,ANK1,ANK3,AP3B2,AP3D1,APOB,ARFGAP1,ARHGAP44,ARHGEF7,ATP11B,ATP6AP1,ATP6V0C,ATP6V1E1,ATP9A,BCR,BIN1,BRAF,BRSK2,C2CD2L,CACNA1A,CACNA1E,CACNB4,CACNG8,CADPS,CAMK2D,CBARP,CCDC88A,CDK5,CELSR2,CHMP4B,CORO1A,CORO1C,CORO7,CPLX2,CSNK1E,CTTN,DCTN2,DGKD,DGKI,DNAJC13,DNAJC6,DNM1L,DNM2,DPYSL2,DVL1,DYNLL1,EHD1,ELMO2,EPB41,EPS15L1,EXOC4,FGF13,FNBP1L,FYTTD…
regulation of synapse organization	GO:0050807	FALSE	3.07405e-12	11.5123	292	440	30	26944	0.0681818	6.29141	72.4285	ABI2,ARHGAP44,ASAP1,CAMKV,CDK5,CDKL5,CHD4,CTTNBP2,DAB2IP,DGKB,DNM1L,DVL1,EIF4G1,FARP1,HNRNPM,HSPA8,ITSN1,KALRN,NF1,NUMBL,OGT,PSD,PTK2B,RPS6KA5,SHANK2,SNCA,SYNDIG1,TANC1,TAOK2,WASL
phosphatidic acid biosynthetic process	GO:0006654	TRUE	0.000131266	3.88185	23	440	7	26944	0.0159091	18.6372	72.3466	AGPAT1,DGKB,DGKD,DGKG,DGKH,DGKI,DGKZ
regulation of postsynaptic membrane potential	GO:0060078	FALSE	7.27832e-10	9.13797	163	440	21	26944	0.0477273	7.88935	72.0926	CDK5,DGKI,DVL1,GABBR1,GABRA1,GABRA6,GABRB2,GABRB3,GABRD,GABRG2,GRIA1,GRK2,GRM1,GRM5,KCND2,NOS1,PPP3CA,PTK2B,RAB3GAP1,RGS7,SNCA
negative regulation of microtubule polymerization or depolymerization	GO:0031111	FALSE	5.30123e-06	5.27562	45	440	10	26944	0.0227273	13.6081	71.7911	ARHGEF7,CAMSAP1,CAMSAP2,EML2,FGF13,MAP1A,MAP1B,MAP2,MAP6D1,SNCA
establishment of localization	GO:0051234	FALSE	2.625e-30	29.5809	4696	440	184	26944	0.418182	2.39938	70.9758	ABR,ACTR10,AGAP1,AGAP2,AHCYL1,AK1,AKAP5,AKAP8,AKAP8L,AMPH,ANK1,ANK3,AP3B2,AP3D1,APOB,ARFGAP1,ARHGAP44,ARHGEF7,ATP11B,ATP6AP1,ATP6V0C,ATP6V1E1,ATP9A,BCR,BIN1,BRAF,BRSK2,C2CD2L,CACNA1A,CACNA1E,CACNB4,CACNG8,CADPS,CAMK2D,CBARP,CCDC88A,CCT8,CDK5,CELSR2,CHAMP1,CHMP4B,CORO1A,CORO1C,CORO2B,CORO7,CPLX2,CSNK1E,CTTN,DCTN2,DGKD,DGKI,DNAJC13,DNAJC6,DNM1L,DNM2,DPYSL2,DVL1,DYNLL1,EHD1,ELMO2,EPB41,EPS15L1,EXOC4…
regulation of vesicle-mediated transport	GO:0060627	FALSE	3.33301e-15	14.4772	587	440	46	26944	0.104545	4.79876	69.4724	ABR,AKAP5,AMPH,ANK3,ARFGAP1,ARHGAP44,ATP9A,BCR,BIN1,BRAF,CACNA1A,CACNB4,CADPS,CBARP,CDK5,CORO1A,CPLX2,DGKD,DNAJC13,DNAJC6,DNM1L,DNM2,DVL1,EHD1,GIT1,HIP1R,HSPA8,ITSN1,KCNB1,MIB1,PDCD6IP,PPP3CA,RAB3GAP1,RAP1GAP,RIT2,SCYL2,SEPTIN5,SMAP1,SNAP91,SNCA,SNPH,TRIM9,USP7,VPS18,VSNL1,WASL
regulation of synapse structure or activity	GO:0050803	FALSE	5.85096e-12	11.2328	299	440	30	26944	0.0681818	6.14412	69.0155	ABI2,ARHGAP44,ASAP1,CAMKV,CDK5,CDKL5,CHD4,CTTNBP2,DAB2IP,DGKB,DNM1L,DVL1,EIF4G1,FARP1,HNRNPM,HSPA8,ITSN1,KALRN,NF1,NUMBL,OGT,PSD,PTK2B,RPS6KA5,SHANK2,SNCA,SYNDIG1,TANC1,TAOK2,WASL
cytoskeleton organization	GO:0007010	FALSE	3.36791e-20	19.4726	1466	440	83	26944	0.188636	3.467	67.5116	ABI2,ABR,AGAP2,AGFG1,ANK3,ARHGAP44,ARHGEF7,BCR,BIN1,BRAF,BRSK2,CAMSAP1,CAMSAP2,CCDC88A,CDK5,CHMP4B,CORO1A,CORO1C,CORO2B,CORO7,CSNK1A1,CTTN,CYFIP2,CYLD,DCLK1,DCLK2,DCTN2,DOCK7,DPYSL2,DVL1,ELMO2,EML2,EPB41,EPB41L1,EPB41L3,FARP1,FGF13,GDA,GIT1,GRB2,GRID2IP,HIP1R,HSPH1,KRT71,MAP1A,MAP1B,MAP2,MAP4,MAP6,MAP6D1,MAP7,MAP7D1,MAP7D2,MAPRE3,MAPT,MARK2,MAST3,MICAL3,MINK1,NF1,NOS1AP,PAK1,PAK2,PCM1,PDCD6IP,PHA…
phosphorylation	GO:0016310	FALSE	4.02083e-20	19.3957	1470	440	83	26944	0.188636	3.45756	67.0618	ABR,AK1,AKAP5,AKAP8,AKAP8L,ARAF,BCR,BRAF,BRSK2,CAMK2D,CAMK4,CAMKK2,CAMKV,CDK17,CDK5,CDKL5,CNOT9,CORO1C,CSNK1A1,CSNK1E,CSNK2A1,CSNK2A2,DAB2IP,DCLK1,DCLK2,DDX3X,DGKB,DGKD,DGKG,DGKH,DGKI,DGKZ,DOCK7,DVL1,DVL3,DYNLL1,EIF4G1,FXR1,GRK2,GRM5,HDAC2,HSPA2,KALRN,KSR1,LMTK3,MAGED1,MAP2K7,MAPK8IP3,MAPRE3,MARK2,MARK3,MAST3,MINK1,NOS1,OGT,PAK1,PAK2,PHACTR1,PIP4K2A,PIP4K2B,PPP2R5D,PRKACA,PRKAR2A,PRKAR2B,PRPF4B,P…
regulation of cell projection organization	GO:0031344	FALSE	3.14638e-16	15.5022	765	440	54	26944	0.122727	4.32257	67.0092	ABI2,AKAP5,ARHGAP32,ARHGAP44,BRAF,BRSK2,CACNA1A,CAMSAP2,CCDC88A,CDK5,CDKL5,CORO1C,CTTN,CYLD,DAB2IP,DGKG,DIP2B,DNM1L,DNM2,DPYSL2,DVL1,DVL3,DYNLL1,EHD1,EIF4G2,ELAVL4,FAM98A,FGF13,FNBP1L,FXR1,HDAC2,KALRN,MAP1B,MAP2,MAP4,MAP6,MAPT,MARK2,NF1,NUMBL,PAK2,PPP2R5D,PPP3CA,PTK2B,RAP1GAP,RAP1GAP2,RAPGEF2,RCC2,RIT2,RTCA,RTN4,TNIK,WASL,ZNF365
synaptic vesicle recycling	GO:0036465	FALSE	2.34844e-07	6.62922	85	440	14	26944	0.0318182	10.086	66.8622	AMPH,AP3B2,AP3D1,BIN1,CDK5,DNAJC6,DNM1L,DNM2,GIT1,HSPA8,ITSN1,PLAA,SNCA,SNCB
regulation of transport	GO:0051049	FALSE	3.79068e-21	20.4213	1749	440	93	26944	0.211364	3.25614	66.4945	ABR,AHCYL1,AK1,AKAP5,AKAP8L,AMPH,ANK3,ARFGAP1,ARHGAP44,ARHGEF7,ATP9A,BCR,BIN1,BRAF,BRSK2,C2CD2L,CACNA1A,CACNB4,CADPS,CAMK2D,CBARP,CDK5,CORO1A,CPLX2,DGKD,DNAJC13,DNAJC6,DNM1L,DNM2,DPYSL2,DVL1,DYNLL1,EHD1,EPB41,EXOC4,FGF13,GABBR1,GIT1,GNAZ,GRK2,HCFC1,HIP1R,HNRNPM,HSPA2,HSPA8,ITSN1,JPH3,KALRN,KCNB1,KCNC1,KCNC3,KCNJ3,KHDRBS1,MAP1B,MAP2,MAPT,MIB1,MINK1,NF1,NOS1,OSBPL6,PCM1,PDCD6IP,PLAA,PLCB1,PPP3CA,PR…
regulation of cytoskeleton organization	GO:0051493	FALSE	4.38537e-14	13.358	522	440	42	26944	0.0954545	4.92706	65.8157	ABI2,ARHGAP44,ARHGEF7,BIN1,BRAF,CAMSAP1,CAMSAP2,CCDC88A,CHMP4B,CORO1A,CORO2B,CTTN,CYFIP2,CYLD,EML2,FGF13,GDA,GIT1,GRB2,HIP1R,HSPH1,MAP1A,MAP1B,MAP2,MAP6,MAP6D1,MAPRE3,MAPT,MARK2,PAK1,PAK2,PPM1E,PRUNE1,PTK2B,RAC3,RBM14,SNCA,SPTB,SPTBN4,TAOK2,TPPP,WASF1
microtubule polymerization or depolymerization	GO:0031109	FALSE	1.3687e-08	7.86369	132	440	18	26944	0.0409091	8.35041	65.6651	ARHGEF7,CAMSAP1,CAMSAP2,EML2,FGF13,GDA,GIT1,MAP1A,MAP1B,MAP2,MAP4,MAP6D1,MAPRE3,MAPT,PAK1,PRUNE1,SNCA,TPPP
establishment of localization in cell	GO:0051649	FALSE	2.52501e-21	20.5977	2018	440	101	26944	0.229545	3.06485	63.129	ABR,ACTR10,AGAP2,AHCYL1,AKAP5,AKAP8L,AMPH,ANK1,ANK3,AP3B2,AP3D1,APOB,ARHGAP44,ATP6AP1,ATP6V1E1,ATP9A,BCR,BIN1,BRAF,BRSK2,C2CD2L,CACNA1A,CACNB4,CADPS,CCDC88A,CDK5,CHAMP1,CHMP4B,CORO1A,CORO1C,CORO7,CPLX2,CTTN,DCTN2,DGKI,DNAJC13,DNAJC6,DNM1L,DNM2,DPYSL2,DVL1,DYNLL1,EHD1,EPS15L1,EXOC4,FNBP1L,FYTTD1,GGA3,GIT1,GPRASP1,HCFC1,HNRNPA1,HSPA8,ITSN1,KCNC3,KHDRBS1,KIF5C,MAP1A,MAP1B,MAP2,MAP4,MAP6,MAP6D1,MAPK8…
establishment of mitochondrion localization	GO:0051654	FALSE	8.04775e-05	4.09433	32	440	8	26944	0.0181818	15.3091	62.6804	ACTR10,DNM1L,DYNLL1,MAP1B,MAP6,MAPT,UCHL1,WASF1
modification of synaptic structure	GO:0099563	FALSE	3.02126e-05	4.51981	40	440	9	26944	0.0204545	13.7782	62.2748	ARHGAP44,CAMKV,CTTN,CTTNBP2,ITSN1,KALRN,NF1,SPTB,WASF1
protein localization	GO:0008104	FALSE	1.10842e-22	21.9553	2594	440	119	26944	0.270455	2.80922	61.6773	AGAP1,AGAP2,AHCYL1,AKAP5,AKAP8,ANK1,ANK3,AP3B2,AP3D1,APOB,ARFGAP1,ARHGAP44,ARHGEF9,ASAP1,ATP6AP1,BCR,BRAF,BRSK2,C2CD2L,CACNA1A,CACNB4,CADPS,CAMK2D,CCDC88A,CCT8,CDK5,CDKL5,CELSR2,CHAMP1,CHMP4B,CORO1C,CORO2B,CORO7,CSNK1E,CSNK2A1,CTTN,CYLD,CYP46A1,DCLK1,DCLK2,DCTN2,DDX3X,DGKD,DLG3,DNM1L,DNM2,DVL1,DVL3,DYNLL1,EHD1,EIF4G1,EPB41,EPB41L3,EXOC4,FARP1,FGF13,GET1,GGA3,GIT1,GNAZ,GRK2,HCFC1,HNRNPM,HSPA8,ITSN…
alternative mRNA splicing, via spliceosome	GO:0000380	FALSE	9.42458e-07	6.02574	78	440	13	26944	0.0295455	10.2061	61.499	CELF2,DDX17,DDX5,FXR1,HNRNPA1,HNRNPL,HNRNPM,KHDRBS1,PUF60,RBFOX1,RBFOX3,RBM17,RBM25
regulation of plasma membrane bounded cell projection organization	GO:0120035	FALSE	3.60463e-15	14.4431	751	440	52	26944	0.118182	4.24007	61.2399	ABI2,AKAP5,ARHGAP32,ARHGAP44,BRAF,BRSK2,CACNA1A,CAMSAP2,CCDC88A,CDK5,CDKL5,CORO1C,CYLD,DAB2IP,DGKG,DIP2B,DNM1L,DNM2,DPYSL2,DVL1,DYNLL1,EHD1,EIF4G2,ELAVL4,FAM98A,FGF13,FNBP1L,FXR1,HDAC2,KALRN,MAP1B,MAP2,MAP4,MAP6,MAPT,MARK2,NF1,NUMBL,PAK2,PPP2R5D,PPP3CA,PTK2B,RAP1GAP,RAP1GAP2,RAPGEF2,RCC2,RIT2,RTCA,RTN4,TNIK,WASL,ZNF365
regulation of protein polymerization	GO:0032271	FALSE	1.17065e-09	8.93157	206	440	23	26944	0.0522727	6.83707	61.0658	ARHGEF7,BIN1,CAMSAP1,CAMSAP2,CORO1A,CTTN,CYFIP2,EML2,GDA,GIT1,GRB2,HIP1R,MAP1B,MAP2,MAPRE3,MAPT,PAK1,PRUNE1,PTK2B,SNCA,SPTB,SPTBN4,TPPP
cellular macromolecule localization	GO:0070727	FALSE	1.55344e-22	21.8087	2604	440	119	26944	0.270455	2.79844	61.0303	AGAP1,AGAP2,AHCYL1,AKAP5,AKAP8,ANK1,ANK3,AP3B2,AP3D1,APOB,ARFGAP1,ARHGAP44,ARHGEF9,ASAP1,ATP6AP1,BCR,BRAF,BRSK2,C2CD2L,CACNA1A,CACNB4,CADPS,CAMK2D,CCDC88A,CCT8,CDK5,CDKL5,CELSR2,CHAMP1,CHMP4B,CORO1C,CORO2B,CORO7,CSNK1E,CSNK2A1,CTTN,CYLD,CYP46A1,DCLK1,DCLK2,DCTN2,DDX3X,DGKD,DLG3,DNM1L,DNM2,DVL1,DVL3,DYNLL1,EHD1,EIF4G1,EPB41,EPB41L3,EXOC4,FARP1,FGF13,GET1,GGA3,GIT1,GNAZ,GRK2,HCFC1,HNRNPM,HSPA8,ITSN…
protein polymerization	GO:0051258	FALSE	7.89776e-11	10.1025	284	440	28	26944	0.0636364	6.03739	60.9927	ARHGEF7,BIN1,CAMSAP1,CAMSAP2,CHMP4B,CORO1A,CORO7,CTTN,CYFIP2,EML2,FGF13,GDA,GIT1,GRB2,HIP1R,MAP1B,MAP2,MAP4,MAPRE3,MAPT,PAK1,PRUNE1,PTK2B,SNCA,SPTB,SPTBN4,TPPP,WASL
regulation of membrane potential	GO:0042391	FALSE	6.19524e-13	12.2079	484	440	39	26944	0.0886364	4.93434	60.2381	ANK3,BIN1,CACNA1A,CACNB4,CAMK2D,CDK5,DGKI,DVL1,DYNLL1,FGF13,GABBR1,GABRA1,GABRA6,GABRB2,GABRB3,GABRD,GABRG2,GRIA1,GRK2,GRM1,GRM5,HNRNPA1,KCNB1,KCNC1,KCND2,KCNJ3,KCNMA1,MAPT,NOS1,NOS1AP,PPP3CA,PTK2B,RAB3GAP1,RGS7,RYR2,SCN3A,SCN8A,SLC4A4,SNCA
modulation of chemical synaptic transmission	GO:0050804	FALSE	1.82568e-14	13.7386	695	440	49	26944	0.111364	4.31738	59.3147	ABR,AKAP5,ARHGAP44,BCR,BRAF,CACNA1A,CACNB4,CALB2,CAMKV,CDK5,CDKL5,CPLX2,CYP46A1,DGKB,DGKI,DGKZ,DNM1L,DVL1,FXR1,GABBR1,GIT1,GRIA1,GRID2IP,GRK2,GRM1,GRM5,JPH3,KCNB1,KCNC3,MAP1A,MAP1B,MAPT,NF1,NOS1,PLCB1,PLPPR4,PPP3CA,PRKACA,PRKAR2B,PTK2B,RAB3GAP1,RAPGEF2,RTN4,SHANK2,SHISA9,SLC4A10,SNCA,TRIO,VPS18
regulation of trans-synaptic signaling	GO:0099177	FALSE	1.93543e-14	13.7132	696	440	49	26944	0.111364	4.31118	59.1202	ABR,AKAP5,ARHGAP44,BCR,BRAF,CACNA1A,CACNB4,CALB2,CAMKV,CDK5,CDKL5,CPLX2,CYP46A1,DGKB,DGKI,DGKZ,DNM1L,DVL1,FXR1,GABBR1,GIT1,GRIA1,GRID2IP,GRK2,GRM1,GRM5,JPH3,KCNB1,KCNC3,MAP1A,MAP1B,MAPT,NF1,NOS1,PLCB1,PLPPR4,PPP3CA,PRKACA,PRKAR2B,PTK2B,RAB3GAP1,RAPGEF2,RTN4,SHANK2,SHISA9,SLC4A10,SNCA,TRIO,VPS18
axo-dendritic transport	GO:0008088	FALSE	1.30773e-06	5.88348	80	440	13	26944	0.0295455	9.95091	58.546	ACTR10,ANK3,AP3B2,AP3D1,HSPA8,KIF5C,MAP1A,MAP2,MAP6,MAPK8IP3,MAPT,UCHL1,WASF1
system development	GO:0048731	FALSE	4.01714e-25	24.3961	4117	440	161	26944	0.365909	2.39472	58.4217	ABI2,ABR,AGO2,AKAP5,AMPD2,ANK3,APOB,ARHGAP32,ARHGAP44,ARHGEF7,ARHGEF9,ARID1A,ASAP1,ATP6AP1,ATP9A,BASP1,BCR,BIN1,BRAF,BRSK2,CACNA1A,CACNB4,CAMK2D,CAMSAP1,CAMSAP2,CCDC88A,CDK5,CDKL5,CELSR2,CHD4,CLDN11,CORO1C,CPLX2,CSNK2A1,CTTN,CUL4B,CYFIP2,DAB2IP,DAGLA,DCLK1,DCLK2,DGKG,DHX30,DIP2A,DIP2B,DMXL2,DNM1L,DNM2,DOCK7,DPYSL2,DVL1,DVL3,EHD1,EIF4G1,EIF4G2,ELAVL4,EPB41L3,EXOC4,FARP1,FGF13,FXR1,GABRA1,GABRB2,GA…
dendritic spine development	GO:0060996	FALSE	8.17489e-08	7.08752	128	440	17	26944	0.0386364	8.13295	57.6425	ABI2,ARHGAP44,ASAP1,CDK5,CDKL5,DIP2A,DNM1L,DVL1,EIF4G2,GIT1,HDAC2,ITSN1,KALRN,PAK2,SLC12A5,WASL,ZNF365
protein kinase C-activating G protein-coupled receptor signaling pathway	GO:0007205	TRUE	0.000337604	3.47159	26	440	7	26944	0.0159091	16.4867	57.2351	DGKB,DGKD,DGKG,DGKH,DGKI,DGKZ,GRM5
learning	GO:0007612	FALSE	7.94604e-09	8.09985	184	440	21	26944	0.0477273	6.98893	56.6093	AMPH,BRAF,CDK5,DGKI,ELAVL4,FGF13,GABRB3,GIT1,GRM5,JPH3,KALRN,MAP1A,NF1,NFIX,PDE1B,PLCB1,PPP1R1B,PRKAR2B,SHANK2,SLC12A5,TANC1
intracellular estrogen receptor signaling pathway	GO:0030520	FALSE	1.9456e-05	4.71095	51	440	10	26944	0.0227273	12.0071	56.565	ARID1A,CNOT1,CNOT2,CNOT3,CNOT9,DDX17,DDX5,PAK1,SAFB,VPS18
regulation of mRNA processing	GO:0050684	FALSE	5.40777e-08	7.26698	143	440	18	26944	0.0409091	7.70807	56.0144	ACIN1,AHCYL1,CELF2,DDX17,DDX5,FXR1,HNRNPL,HSPA8,KHDRBS1,PUF60,RBFOX1,RBFOX3,RBM25,SAFB,SF1,SLTM,SON,UPF1
macromolecule localization	GO:0033036	FALSE	2.75699e-22	21.5596	3092	440	131	26944	0.297727	2.59443	55.9347	AGAP1,AGAP2,AHCYL1,AKAP5,AKAP8,AKAP8L,ANK1,ANK3,AP3B2,AP3D1,APOB,ARFGAP1,ARHGAP44,ARHGEF9,ASAP1,ATP11B,ATP6AP1,ATP9A,BCR,BRAF,BRSK2,C2CD2L,CACNA1A,CACNB4,CADPS,CAMK2D,CCDC88A,CCT8,CDK5,CDKL5,CELSR2,CHAMP1,CHMP4B,CORO1C,CORO2B,CORO7,CSNK1E,CSNK2A1,CTTN,CYLD,CYP46A1,DCLK1,DCLK2,DCTN2,DDX3X,DGKD,DLG3,DNM1L,DNM2,DVL1,DVL3,DYNLL1,EHD1,EIF4G1,EPB41,EPB41L3,EXOC4,FARP1,FGF13,FYTTD1,GET1,GGA3,GIT1,GNAZ,G…
regulation of organelle organization	GO:0033043	FALSE	2.2075e-16	15.6561	1178	440	68	26944	0.154545	3.53487	55.3422	ABI2,ANK1,ARHGAP44,ARHGEF7,ARHGEF9,ARID1A,BIN1,BRAF,CAMSAP1,CAMSAP2,CCDC88A,CCT8,CDKL5,CHMP4B,CNOT1,CNOT2,CORO1A,CORO2B,CPLX2,CTTN,CYFIP2,CYLD,DNM1L,DNM2,DYNLL1,EML2,FGF13,GDA,GIT1,GRB2,HIP1R,HSPH1,MAP1A,MAP1B,MAP2,MAP2K7,MAP4,MAP6,MAP6D1,MAPRE3,MAPT,MARK2,PAK1,PAK2,PDCD6IP,PIP4K2A,PIP4K2B,PLCB1,PPM1E,PRUNE1,PTK2B,RAB3GAP1,RAC3,RBM14,SMARCA4,SMARCB1,SMARCC2,SMARCD1,SNCA,SPTB,SPTBN4,TAOK2,TIGAR,TP…
regulation of supramolecular fiber organization	GO:1902903	FALSE	2.85127e-11	10.545	388	440	33	26944	0.075	5.20825	54.9208	ABI2,ARHGEF7,BIN1,BRAF,CAMSAP1,CAMSAP2,CCDC88A,CORO1A,CORO2B,CTTN,CYFIP2,EML2,FGF13,GDA,GIT1,GRB2,HIP1R,HSPA8,MAP1A,MAP1B,MAP2,MAP6D1,MAPRE3,MAPT,PAK1,PAK2,PPM1E,PRUNE1,PTK2B,SNCA,SPTB,SPTBN4,WASF1
synapse assembly	GO:0007416	FALSE	3.51276e-09	8.45435	217	440	23	26944	0.0522727	6.49049	54.8729	AKAP5,ARHGEF9,CACNA1A,CDK5,CHD4,DVL1,EIF4G1,FARP1,FGF13,GABRA1,GABRB2,GABRB3,GABRG2,GRIA1,MAP1B,MAPT,NUMBL,OGT,PSD,PTK2B,SHANK2,SNCA,SYNDIG1
endocytosis	GO:0006897	FALSE	1.28798e-13	12.8901	701	440	48	26944	0.109091	4.19307	54.0491	ABR,AKAP5,AMPH,ANK3,AP3B2,AP3D1,ARFGAP1,ATP9A,BCR,BIN1,CDK5,CORO1A,CORO1C,CSNK1E,CTTN,DGKD,DNAJC13,DNAJC6,DNM1L,DNM2,DPYSL2,EHD1,ELMO2,EPS15L1,FNBP1L,GRB2,GRIA1,GRK2,HIP1R,HSPA8,ITSN1,ITSN2,MIB1,NFIX,PPP3CA,RAB11FIP2,RAC3,RAP1GAP,RIT2,SCYL2,SMAP1,SNAP91,SNCA,SNCB,SNPH,SYNRG,WASF1,WASL
phosphatidic acid metabolic process	GO:0046473	FALSE	0.000449379	3.34739	27	440	7	26944	0.0159091	15.8761	53.1434	AGPAT1,DGKB,DGKD,DGKG,DGKH,DGKI,DGKZ
multicellular organism development	GO:0007275	FALSE	1.57232e-24	23.8035	4879	440	177	26944	0.402273	2.22153	52.8801	ABI2,ABR,ACIN1,AGO2,AKAP5,AMPD2,ANK3,AP3D1,APOB,ARHGAP32,ARHGAP44,ARHGEF7,ARHGEF9,ARID1A,ASAP1,ATP6AP1,ATP9A,BASP1,BCR,BIN1,BRAF,BRSK2,CACNA1A,CACNB4,CAMK2D,CAMSAP1,CAMSAP2,CCDC88A,CDK5,CDKL5,CELSR2,CHD4,CLDN11,CNOT1,CNOT2,CNOT3,CORO1C,CPLX2,CSNK2A1,CSNK2B,CTTN,CUL4B,CYFIP2,CYLD,DAB2IP,DAGLA,DCLK1,DCLK2,DGKG,DHX30,DIP2A,DIP2B,DMXL2,DNM1L,DNM2,DOCK7,DPYSL2,DVL1,DVL3,EHD1,EIF4G1,EIF4G2,ELAVL4,EPB41…
modification of postsynaptic actin cytoskeleton	GO:0098885	FALSE	0.00132998	2.87615	20	440	6	26944	0.0136364	18.3709	52.8376	CTTN,CTTNBP2,ITSN1,KALRN,SPTB,WASF1
regulation of neuron projection development	GO:0010975	FALSE	2.52842e-12	11.5972	558	440	41	26944	0.0931818	4.49945	52.1808	ABI2,AKAP5,ARHGAP32,ARHGAP44,BRAF,BRSK2,CACNA1A,CAMSAP2,CCDC88A,CDK5,CDKL5,DAB2IP,DGKG,DIP2B,DNM1L,DPYSL2,DVL1,EHD1,EIF4G2,ELAVL4,FGF13,HDAC2,KALRN,MAP1B,MAP2,MAP6,MAPT,MARK2,NF1,NUMBL,PAK2,PPP2R5D,PPP3CA,PTK2B,RAP1GAP2,RAPGEF2,RIT2,RTCA,RTN4,TNIK,ZNF365
protein phosphorylation	GO:0006468	FALSE	6.88088e-16	15.1624	1236	440	69	26944	0.156818	3.41853	51.833	ABR,AKAP5,ARAF,BCR,BRAF,BRSK2,CAMK2D,CAMK4,CAMKK2,CAMKV,CDK17,CDK5,CDKL5,CNOT9,CORO1C,CSNK1A1,CSNK1E,CSNK2A1,CSNK2A2,DAB2IP,DCLK1,DCLK2,DDX3X,DOCK7,DVL1,DVL3,EIF4G1,FXR1,GRK2,GRM5,HDAC2,HSPA2,KALRN,KSR1,LMTK3,MAGED1,MAP2K7,MAPK8IP3,MAPRE3,MARK2,MARK3,MAST3,MINK1,NOS1,OGT,PAK1,PAK2,PPP2R5D,PRKACA,PRKAR2A,PRKAR2B,PRPF4B,PTK2B,RAPGEF2,RIT2,RPS6KA5,SCYL1,SCYL2,SIK3,SNCA,SNRK,SPAG9,SPTBN4,TAOK2,TARDBP…
regulation of RNA splicing	GO:0043484	FALSE	2.005e-08	7.69789	193	440	21	26944	0.0477273	6.66302	51.2912	ACIN1,AHNAK,CELF2,DDX17,DDX5,FUS,FXR1,HABP4,HNRNPH1,HNRNPH2,HNRNPL,HSPA8,KHDRBS1,PUF60,RBFOX1,RBFOX3,RBM25,SF1,SF3B3,SON,UPF1
regulation of cellular localization	GO:0060341	FALSE	4.5926e-15	14.3379	1086	440	63	26944	0.143182	3.55239	50.9339	AGAP2,AKAP5,AKAP8L,ANK3,ARHGAP44,ATP9A,BRSK2,C2CD2L,CACNB4,CAMK2D,CCDC88A,CCT8,CDK5,CELSR2,CORO2B,CSNK1E,CSNK2A1,CYLD,DCLK1,DCLK2,DNAJC13,DNM1L,DVL1,DVL3,DYNLL1,EHD1,EIF4G1,EPB41,EXOC4,FARP1,GNAZ,HCFC1,HNRNPM,KALRN,KCNB1,KHDRBS1,MAGED1,MAP1A,MAP1B,MAP2,MAPT,MARK3,NBEA,NF1,NOS1,OGT,PCM1,PLCB1,PPP3CA,PRKACA,RAB11FIP2,RAB11FIP5,RTN4,SIK3,SNCA,STIM1,TARDBP,TNIK,TXN,USP7,VCPIP1,VSNL1,WASL
glutamate receptor signaling pathway	GO:0007215	FALSE	3.48806e-05	4.45742	54	440	10	26944	0.0227273	11.3401	50.5474	DAGLA,GRIA1,GRIA2,GRID2IP,GRM1,GRM5,KALRN,KCNB1,PLCB1,PTK2B
synaptic vesicle endocytosis	GO:0048488	FALSE	7.2646e-06	5.13879	75	440	12	26944	0.0272727	9.79782	50.3489	AMPH,AP3B2,AP3D1,BIN1,CDK5,DNAJC6,DNM1L,DNM2,HSPA8,ITSN1,SNCA,SNCB
cell development	GO:0048468	FALSE	2.31837e-20	19.6348	3202	440	130	26944	0.295455	2.48617	48.8156	ABI2,ACIN1,AGFG1,AKAP5,AMPD2,ANK1,ANK3,AP3D1,ARHGAP32,ARHGAP44,ARHGEF7,ARID1A,ASAP1,ATP6AP1,ATP9A,BCR,BIN1,BRAF,BRSK2,CACNA1A,CACNB4,CAMK2D,CAMK4,CAMSAP1,CAMSAP2,CCDC88A,CDK5,CDKL5,CELSR2,CORO1C,CTTN,CUL4B,CYFIP2,CYLD,DAB2IP,DCLK1,DCLK2,DGKG,DIP2A,DIP2B,DNM1L,DNM2,DOCK7,DPYSL2,DVL1,DVL3,DYNLL1,EHD1,EIF4G2,ELAVL4,EPB41L3,FARP1,FGF13,FXR1,GABRB2,GABRB3,GIT1,GPRIN1,GRB2,GRM5,HDAC2,HSPA2,ITSN1,ITSN2,…
cell junction assembly	GO:0034329	FALSE	4.59749e-11	10.3375	471	440	36	26944	0.0818182	4.68049	48.3844	ABI2,AKAP5,ARHGEF9,BCR,CACNA1A,CDK5,CHD4,CLDN11,CORO1C,CORO2B,CTTN,DVL1,EIF4G1,EPB41L3,FARP1,FGF13,GABRA1,GABRB2,GABRB3,GABRG2,GRIA1,MAP1B,MAPT,NUMBL,OGT,PAK2,PDCD6IP,PRKACA,PSD,PTK2B,RAPGEF2,RCC2,SHANK2,SNCA,SYNDIG1,TAOK2
regulation of cell communication	GO:0010646	FALSE	6.58531e-21	20.1814	3616	440	141	26944	0.320455	2.38781	48.1894	ABR,AGAP2,AKAP5,AMER2,ANK3,ARAF,ARFGAP1,ARFGEF3,ARHGAP44,ARHGEF7,ATP6V0C,BCR,BRAF,BRSK2,C2CD2L,CACNA1A,CACNB4,CALB2,CAMK2D,CAMKV,CCAR2,CCDC88A,CDK5,CDKL5,CNKSR2,CNOT1,CNOT2,CNOT3,CNOT9,CORO7,CPLX2,CSNK1A1,CSNK1E,CSNK2A1,CSNK2B,CTTN,CYFIP2,CYLD,CYP46A1,DAB2IP,DDX3X,DDX5,DGKB,DGKD,DGKG,DGKI,DGKZ,DHX15,DNM1L,DNM2,DVL1,DVL3,DYNLL1,EXOC4,FXR1,GABBR1,GIT1,GNAZ,GPRASP1,GRB2,GRIA1,GRID2IP,GRK2,GRM1,GRM5,…
regulation of biological process	GO:0050789	FALSE	3.68656e-31	30.4334	13144	440	339	26944	0.770455	1.57936	48.0653	ABI2,ABR,ACIN1,AGAP2,AGO2,AGPAT1,AHCYL1,AHNAK,AK1,AKAP5,AKAP8,AKAP8L,AMER2,AMPH,ANK1,ANK3,AP3D1,APOB,ARAF,ARFGAP1,ARFGEF3,ARHGAP26,ARHGAP32,ARHGAP44,ARHGEF7,ARHGEF9,ARID1A,ASAP1,ATP6V0C,ATP9A,BASP1,BCR,BIN1,BRAF,BRSK2,C2CD2L,CACNA1A,CACNB4,CADPS,CALB2,CAMK2D,CAMK4,CAMKK2,CAMKV,CAMSAP1,CAMSAP2,CBARP,CCAR2,CCDC88A,CCT8,CDK17,CDK5,CDKL5,CELF2,CELSR2,CHD4,CHMP4B,CLASP2,CNKSR2,CNOT1,CNOT2,CNOT3,CNOT9,…
biological regulation	GO:0065007	FALSE	2.15294e-31	30.667	13527	440	345	26944	0.784091	1.56181	47.8958	ABI2,ABR,ACIN1,AGAP2,AGO2,AGPAT1,AHCYL1,AHNAK,AK1,AKAP5,AKAP8,AKAP8L,AMER2,AMPH,ANK1,ANK3,AP3D1,APOB,ARAF,ARFGAP1,ARFGEF3,ARHGAP26,ARHGAP32,ARHGAP44,ARHGEF7,ARHGEF9,ARID1A,ASAP1,ATP11B,ATP6AP1,ATP6V0C,ATP9A,BASP1,BCR,BIN1,BRAF,BRSK2,C2CD2L,CACNA1A,CACNB4,CADPS,CALB2,CAMK2D,CAMK4,CAMKK2,CAMKV,CAMSAP1,CAMSAP2,CBARP,CCAR2,CCDC88A,CCT8,CDK17,CDK5,CDKL5,CELF2,CELSR2,CHD4,CHMP4B,CLASP2,CNKSR2,CNOT1,CNO…
regulation of mRNA metabolic process	GO:1903311	TRUE	2.04173e-09	8.69	300	440	27	26944	0.0613636	5.51127	47.893	ACIN1,AGO2,AHCYL1,CELF2,CNOT1,CNOT2,CNOT3,CSDE1,DDX17,DDX5,ELAVL4,FUS,FXR1,HNRNPA0,HNRNPL,HSPA8,KHDRBS1,PUF60,RBFOX1,RBFOX3,RBM25,SAFB,SF1,SLTM,SON,TARDBP,UPF1
positive regulation of cellular component organization	GO:0051130	FALSE	4.6093e-15	14.3364	1248	440	68	26944	0.154545	3.3366	47.8347	ABI2,ABR,AHNAK,AKAP5,AMPH,ANK1,ARHGAP32,ASAP1,BCR,BIN1,BRAF,CCDC88A,CCT8,CDKL5,CNOT1,CNOT2,CORO1C,CTTN,DAB2IP,DDX3X,DGKD,DNM1L,DNM2,DVL1,DVL3,DYNLL1,EHD1,EIF4G1,EIF4G2,ELAVL4,FAM98A,FNBP1L,GDA,GIT1,GRB2,HIP1R,HSPA8,ITSN1,KALRN,MAP1B,MAP2K7,MAP6,MAPT,MARK2,MIB1,NF1,NUMBL,PAK1,PDCD6IP,PIP4K2A,PIP4K2B,PLCB1,PPM1E,PPP2R5D,PPP3CA,PTK2B,RAB3GAP1,RAP1GAP,RAPGEF2,RIT2,SCYL2,SNCA,SYNDIG1,TNIK,TPPP,UBAP2L,…
positive regulation of cellular process	GO:0048522	FALSE	7.12262e-24	23.1474	6078	440	201	26944	0.456818	2.02509	46.8755	ABI2,ABR,ACIN1,AGAP2,AGO2,AGPAT1,AHNAK,AK1,AKAP5,AKAP8L,AMPH,ANK1,ANK3,AP3D1,APOB,ARAF,ARHGAP32,ARHGEF7,ARID1A,ASAP1,ATP6V0C,BCR,BIN1,BRAF,C2CD2L,CACNB4,CADPS,CALB2,CAMK2D,CAMK4,CAMKK2,CCAR2,CCDC88A,CCT8,CDK5,CDKL5,CHD4,CNOT1,CNOT2,CNOT3,CNOT9,CORO1A,CORO1C,CORO2B,CORO7,CSDE1,CSNK1A1,CSNK1E,CSNK2A1,CSNK2B,CTTN,CUL4B,CYFIP2,CYLD,CYP46A1,DAB2IP,DDX17,DDX3X,DDX5,DGKD,DGKI,DHX15,DNM1L,DNM2,DOCK4,DOCK…
regulation of signaling	GO:0023051	FALSE	2.06074e-20	19.686	3616	440	140	26944	0.318182	2.37088	46.673	ABR,AGAP2,AKAP5,AMER2,ANK3,ARAF,ARFGAP1,ARFGEF3,ARHGAP44,ARHGEF7,ATP6V0C,BCR,BRAF,BRSK2,C2CD2L,CACNA1A,CACNB4,CALB2,CAMK2D,CAMKV,CCAR2,CCDC88A,CDK5,CDKL5,CNKSR2,CNOT1,CNOT2,CNOT3,CNOT9,CORO7,CPLX2,CSNK1A1,CSNK1E,CSNK2A1,CSNK2B,CTTN,CYFIP2,CYLD,CYP46A1,DAB2IP,DDX3X,DDX5,DGKB,DGKD,DGKG,DGKI,DGKZ,DHX15,DNM1L,DNM2,DVL1,DVL3,DYNLL1,EXOC4,FXR1,GABBR1,GIT1,GNAZ,GPRASP1,GRB2,GRIA1,GRID2IP,GRK2,GRM1,GRM5,…
presynaptic endocytosis	GO:0140238	FALSE	1.15556e-05	4.93721	78	440	12	26944	0.0272727	9.42098	46.5133	AMPH,AP3B2,AP3D1,BIN1,CDK5,DNAJC6,DNM1L,DNM2,HSPA8,ITSN1,SNCA,SNCB
phosphate-containing compound metabolic process	GO:0006796	FALSE	5.47218e-18	17.2618	2428	440	106	26944	0.240909	2.67342	46.1481	ABR,AGAP2,AGPAT1,AK1,AKAP5,AKAP8,AKAP8L,AMPD2,ARAF,BCR,BRAF,BRSK2,CACNB4,CAMK2D,CAMK4,CAMKK2,CAMKV,CDK17,CDK5,CDKL5,CNOT9,CORO1C,CSNK1A1,CSNK1E,CSNK2A1,CSNK2A2,DAB2IP,DCLK1,DCLK2,DDX3X,DGKB,DGKD,DGKG,DGKH,DGKI,DGKZ,DIP2A,DNAJC6,DNM1L,DOCK7,DVL1,DVL3,DYNLL1,EIF4G1,FXR1,GDA,GIT1,GRK2,GRM5,GUCY1A2,HDAC2,HSPA2,HSPA8,IGBP1,KALRN,KSR1,LMTK3,MAGED1,MAP2K7,MAPK8IP3,MAPRE3,MARK2,MARK3,MAST3,MINK1,NOS1,OGT…
axonogenesis	GO:0007409	FALSE	8.69233e-11	10.0609	481	440	36	26944	0.0818182	4.58318	46.1107	ANK3,ARHGAP32,BRAF,BRSK2,CACNA1A,CDK5,CDKL5,CTTN,CYFIP2,DCLK1,DIP2B,DNM2,DOCK7,DVL1,EIF4G2,FGF13,KALRN,KIF5C,MAP1A,MAP1B,MAP2,MAP6,MAPK8IP3,MAPT,MARK2,NFIX,NUMBL,PAK2,PLPPR4,RAC3,RTN4,SPTBN4,TAOK2,TRIO,UCHL1,USP9X
exocytosis	GO:0006887	FALSE	9.94986e-10	9.00218	363	440	30	26944	0.0681818	5.06086	45.5588	ABR,ATP9A,BCR,BRAF,BRSK2,CACNA1A,CACNB4,CADPS,CBARP,CDK5,CORO1A,CPLX2,DNM1L,DVL1,EXOC4,GIT1,ITSN1,KCNB1,MICAL3,PDCD6IP,PRKACA,RAB11FIP2,RAB11FIP5,RAB3GAP1,SEPTIN5,SNCA,TRIM9,VPS18,VSNL1,YKT6
axon development	GO:0061564	FALSE	3.67694e-11	10.4345	548	440	39	26944	0.0886364	4.35806	45.4743	ANK3,ARHGAP32,BRAF,BRSK2,CACNA1A,CAMSAP2,CDK5,CDKL5,CTTN,CYFIP2,DCLK1,DIP2B,DNM2,DOCK7,DVL1,EIF4G2,EPB41L3,FGF13,KALRN,KIF5C,MAP1A,MAP1B,MAP2,MAP6,MAPK8IP3,MAPT,MARK2,NFIX,NUMBL,PAK2,PLPPR4,RAC3,RTCA,RTN4,SPTBN4,TAOK2,TRIO,UCHL1,USP9X
anatomical structure development	GO:0048856	FALSE	1.84541e-23	22.7339	6269	440	204	26944	0.463636	1.9927	45.3018	ABI2,ABR,ACIN1,AGAP2,AGFG1,AGO2,AKAP5,AMER2,AMPD2,ANK1,ANK3,AP3D1,APOB,ARHGAP32,ARHGAP44,ARHGEF7,ARHGEF9,ARID1A,ASAP1,ATP6AP1,ATP9A,BASP1,BCR,BIN1,BRAF,BRSK2,CACNA1A,CACNB4,CAMK2D,CAMK4,CAMSAP1,CAMSAP2,CCDC88A,CDK5,CDKL5,CELSR2,CHD4,CLDN11,CNOT1,CNOT2,CNOT3,CORO1A,CORO1C,CPLX2,CSNK1A1,CSNK2A1,CSNK2B,CTTN,CUL4B,CYFIP2,CYLD,DAB2IP,DAGLA,DCLK1,DCLK2,DDX17,DDX5,DGKG,DHX30,DIP2A,DIP2B,DLG3,DMXL2,DNM1L…
phosphorus metabolic process	GO:0006793	FALSE	1.07994e-17	16.9666	2450	440	106	26944	0.240909	2.64941	44.9515	ABR,AGAP2,AGPAT1,AK1,AKAP5,AKAP8,AKAP8L,AMPD2,ARAF,BCR,BRAF,BRSK2,CACNB4,CAMK2D,CAMK4,CAMKK2,CAMKV,CDK17,CDK5,CDKL5,CNOT9,CORO1C,CSNK1A1,CSNK1E,CSNK2A1,CSNK2A2,DAB2IP,DCLK1,DCLK2,DDX3X,DGKB,DGKD,DGKG,DGKH,DGKI,DGKZ,DIP2A,DNAJC6,DNM1L,DOCK7,DVL1,DVL3,DYNLL1,EIF4G1,FXR1,GDA,GIT1,GRK2,GRM5,GUCY1A2,HDAC2,HSPA2,HSPA8,IGBP1,KALRN,KSR1,LMTK3,MAGED1,MAP2K7,MAPK8IP3,MAPRE3,MARK2,MARK3,MAST3,MINK1,NOS1,OGT…
synaptic vesicle exocytosis	GO:0016079	FALSE	3.70793e-06	5.43087	104	440	14	26944	0.0318182	8.24336	44.7686	BRAF,CACNA1A,CACNB4,CADPS,CPLX2,DNM1L,DVL1,GIT1,PRKACA,RAB3GAP1,SEPTIN5,SNCA,TRIM9,VPS18
regulation of mRNA splicing, via spliceosome	GO:0048024	FALSE	2.19206e-06	5.65915	118	440	15	26944	0.0340909	7.78428	44.0524	ACIN1,CELF2,DDX17,DDX5,FXR1,HNRNPL,HSPA8,KHDRBS1,PUF60,RBFOX1,RBFOX3,RBM25,SF1,SON,UPF1
regulation of alternative mRNA splicing, via spliceosome	GO:0000381	FALSE	7.17531e-05	4.14416	58	440	10	26944	0.0227273	10.558	43.754	CELF2,DDX17,DDX5,FXR1,HNRNPL,KHDRBS1,PUF60,RBFOX1,RBFOX3,RBM25
import into cell	GO:0098657	FALSE	8.10198e-13	12.0914	916	440	54	26944	0.122727	3.61	43.65	ABR,AKAP5,AMPH,ANK3,AP3B2,AP3D1,ARFGAP1,ATP9A,BCR,BIN1,CACNA1A,CDK5,CORO1A,CORO1C,CSNK1E,CTTN,DGKD,DNAJC13,DNAJC6,DNM1L,DNM2,DPYSL2,EHD1,ELMO2,EPS15L1,FNBP1L,GRB2,GRIA1,GRK2,GRM1,HIP1R,HSPA8,ITSN1,ITSN2,KCNJ3,MIB1,NFIX,NOS1,PPP3CA,RAB11FIP2,RAC3,RAP1GAP,RIT2,SCYL2,SLC12A5,SLC27A4,SMAP1,SNAP91,SNCA,SNCB,SNPH,SYNRG,WASF1,WASL
positive regulation of biological process	GO:0048518	FALSE	8.27328e-23	22.0823	6589	440	209	26944	0.475	1.94239	42.8925	ABI2,ABR,ACIN1,AGAP2,AGO2,AGPAT1,AHCYL1,AHNAK,AK1,AKAP5,AKAP8L,AMPH,ANK1,ANK3,AP3D1,APOB,ARAF,ARHGAP32,ARHGEF7,ARID1A,ASAP1,ATP6V0C,BCR,BIN1,BRAF,C2CD2L,CACNB4,CADPS,CALB2,CAMK2D,CAMK4,CAMKK2,CCAR2,CCDC88A,CCT8,CDK5,CDKL5,CHD4,CNOT1,CNOT2,CNOT3,CNOT9,CORO1A,CORO1C,CORO2B,CORO7,CSDE1,CSNK1A1,CSNK1E,CSNK2A1,CSNK2B,CTTN,CUL4B,CYFIP2,CYLD,CYP46A1,DAB2IP,DDX17,DDX3X,DDX5,DGKD,DGKI,DGKZ,DHX15,DIP2A,DIP…
regulation of protein localization	GO:0032880	FALSE	7.40568e-13	12.1304	977	440	56	26944	0.127273	3.50997	42.5774	AGAP2,AKAP5,ANK3,ARHGAP44,BRSK2,C2CD2L,CACNB4,CAMK2D,CCDC88A,CCT8,CDK5,CELSR2,CORO2B,CSNK1E,CSNK2A1,CYLD,DCLK1,DCLK2,DNM1L,DVL1,DVL3,DYNLL1,EIF4G1,EPB41,EXOC4,FARP1,GNAZ,HCFC1,HNRNPM,KALRN,KCNB1,MAGED1,MAP1A,MAP2,MAPT,MARK3,NBEA,NF1,NOS1,OGT,PCM1,PLCB1,PPP3CA,PRKACA,RAB11FIP2,RAB11FIP5,RTN4,SIK3,SNCA,STIM1,TARDBP,TNIK,TXN,VCPIP1,VSNL1,WASL
Rac protein signal transduction	GO:0016601	FALSE	8.51484e-05	4.06982	59	440	10	26944	0.0227273	10.379	42.2409	ABI2,ARHGAP44,CAMK2D,DNM2,FARP1,NF1,OGT,RAC3,RTN4,WASF1
synaptic transmission, glutamatergic	GO:0035249	FALSE	3.12952e-06	5.50452	121	440	15	26944	0.0340909	7.59128	41.7864	CACNA1A,CACNB4,CDK5,DGKI,DGKZ,FXR1,GRIA1,GRM1,GRM5,NF1,PLPPR4,PRKACA,PTK2B,RAB3GAP1,SHANK2
supramolecular fiber organization	GO:0097435	FALSE	6.51872e-12	11.1858	806	440	49	26944	0.111364	3.72281	41.6427	ABI2,AGFG1,ARHGEF7,BIN1,BRAF,CAMSAP1,CAMSAP2,CCDC88A,CORO1A,CORO1C,CORO2B,CORO7,CTTN,CYFIP2,DVL1,ELMO2,EML2,FGF13,FUS,GDA,GIT1,GRB2,HIP1R,HSPA8,KRT71,MAP1A,MAP1B,MAP2,MAP4,MAP6D1,MAPRE3,MAPT,MICAL3,NF1,PAK1,PAK2,PCM1,PHACTR1,PPM1E,PRUNE1,PTK2B,RAC3,SNCA,SPTB,SPTBN4,TARDBP,TPPP,WASF1,WASL
protein modification process	GO:0036211	FALSE	3.5813e-17	16.446	2728	440	112	26944	0.254545	2.5141	41.3468	ABR,AKAP5,ARAF,BCR,BRAF,BRSK2,CAMK2D,CAMK4,CAMKK2,CAMKV,CCAR2,CDK17,CDK5,CDKL5,CNOT9,CORO1C,CSNK1A1,CSNK1E,CSNK2A1,CSNK2A2,CUL4B,CYLD,DAB2IP,DCAF7,DCLK1,DCLK2,DDX3X,DIP2A,DIP2B,DOCK7,DVL1,DVL3,EIF4G1,FAM98A,FXR1,GRK2,GRM5,HDAC2,HSPA2,IGBP1,KALRN,KEAP1,KSR1,LMTK3,LYPLA2,MAGED1,MAP2K7,MAPK8IP3,MAPRE3,MAPT,MARK2,MARK3,MAST3,MIB1,MINK1,NCOR2,NMT1,NOS1,OGT,OTUD4,OTUD7A,PAK1,PAK2,PCNP,PIGU,PLAA,PPIG,PP…
regulation of microtubule-based process	GO:0032886	FALSE	3.65384e-08	7.43725	266	440	24	26944	0.0545455	5.52509	41.0914	ARHGEF7,CAMSAP1,CAMSAP2,CHMP4B,CYLD,EML2,FGF13,GDA,GIT1,HSPH1,MAP1A,MAP1B,MAP2,MAP6,MAP6D1,MAPRE3,MAPT,MARK2,PAK1,PDCD6IP,PRUNE1,RBM14,SNCA,TPPP
neuron projection extension	GO:1990138	FALSE	2.93052e-07	6.53306	200	440	20	26944	0.0454545	6.12364	40.0061	ARHGAP32,CDK5,CDKL5,CTTN,CYFIP2,DCLK1,DIP2B,DNM2,DVL1,EIF4G2,ITSN2,MAP1B,MAP2,MAPT,PLAA,RASAL1,RTN4,SPAG9,USP9X,WASF1
developmental process	GO:0032502	FALSE	8.37167e-22	21.0772	6854	440	212	26944	0.481818	1.89409	39.9221	ABI2,ABR,ACIN1,AGAP2,AGFG1,AGO2,AKAP5,AMER2,AMPD2,ANK1,ANK3,AP3D1,APOB,ARHGAP32,ARHGAP44,ARHGEF7,ARHGEF9,ARID1A,ASAP1,ATP6AP1,ATP6V1E1,ATP9A,BASP1,BCR,BIN1,BRAF,BRSK2,CACNA1A,CACNB4,CAMK2D,CAMK4,CAMSAP1,CAMSAP2,CCDC88A,CDK5,CDKL5,CELSR2,CHD4,CLDN11,CNOT1,CNOT2,CNOT3,CORO1A,CORO1C,CPLX2,CSNK1A1,CSNK2A1,CSNK2A2,CSNK2B,CTTN,CUL4B,CYFIP2,CYLD,DAB2IP,DAGLA,DCLK1,DCLK2,DDX17,DDX3X,DDX5,DGKG,DHX30,DIP2A…
cytoskeleton-dependent intracellular transport	GO:0030705	FALSE	3.20602e-07	6.49403	201	440	20	26944	0.0454545	6.09317	39.5693	ACTR10,ANK3,AP3B2,AP3D1,CCDC88A,DYNLL1,FNBP1L,HSPA8,KIF5C,MAP1A,MAP1B,MAP2,MAP6,MAP6D1,MAPK8IP3,MAPT,PCM1,UCHL1,WASF1,WASL
regulation of cellular process	GO:0050794	FALSE	4.64732e-26	25.3328	12593	440	321	26944	0.729545	1.56094	39.5429	ABI2,ABR,ACIN1,AGAP2,AGO2,AGPAT1,AHCYL1,AHNAK,AK1,AKAP5,AKAP8,AKAP8L,AMER2,AMPH,ANK1,ANK3,AP3D1,APOB,ARAF,ARFGAP1,ARFGEF3,ARHGAP26,ARHGAP32,ARHGAP44,ARHGEF7,ARHGEF9,ARID1A,ASAP1,ATP6V0C,ATP9A,BASP1,BCR,BIN1,BRAF,BRSK2,C2CD2L,CACNA1A,CACNB4,CADPS,CALB2,CAMK2D,CAMK4,CAMKK2,CAMKV,CAMSAP1,CAMSAP2,CBARP,CCAR2,CCDC88A,CCT8,CDK17,CDK5,CDKL5,CELF2,CELSR2,CHD4,CHMP4B,CLASP2,CNKSR2,CNOT1,CNOT2,CNOT3,CNOT9,…
negative regulation of intracellular estrogen receptor signaling pathway	GO:0033147	FALSE	0.00971488	2.01256	16	440	5	26944	0.0113636	19.1364	38.5131	CNOT1,CNOT2,CNOT3,CNOT9,VPS18
regulation of small GTPase mediated signal transduction	GO:0051056	FALSE	1.61851e-07	6.79089	238	440	22	26944	0.05	5.6605	38.4398	ARFGAP1,ARFGEF3,ARHGAP44,BCR,CAMK2D,CSNK1A1,DAB2IP,DGKI,DGKZ,DNM2,GIT1,NF1,OGT,PSD,PSD3,RAB3GAP1,RALGAPB,RAP1GAP,RAP1GAP2,RASAL1,RIT2,RTN4
actin filament-based process	GO:0030029	FALSE	3.83367e-11	10.4164	782	440	47	26944	0.106818	3.68045	38.3369	ABI2,ABR,AGAP2,ARHGAP44,ARHGEF7,BCR,BIN1,BRAF,BRSK2,CAMK2D,CCDC88A,CDK5,CORO1A,CORO1C,CORO2B,CORO7,CTTN,CYFIP2,ELMO2,EPB41,EPB41L1,EPB41L3,FARP1,FGF13,FNBP1L,GRB2,GRID2IP,HIP1R,MICAL3,MINK1,NF1,NOS1,NOS1AP,PAK1,PAK2,PDCD6IP,PHACTR1,PPM1E,PTK2B,RAC3,RYR2,SPTB,SPTBN4,TAOK2,TNIK,WASF1,WASL
negative regulation of microtubule depolymerization	GO:0007026	FALSE	0.0015873	2.79934	32	440	7	26944	0.0159091	13.3955	37.4985	CAMSAP1,CAMSAP2,FGF13,MAP1A,MAP1B,MAP2,MAP6D1
diacylglycerol metabolic process	GO:0046339	TRUE	0.0015873	2.79934	32	440	7	26944	0.0159091	13.3955	37.4985	DAGLA,DGKB,DGKD,DGKG,DGKH,DGKI,DGKZ
regulation of secretion by cell	GO:1903530	FALSE	2.21995e-10	9.65366	667	440	42	26944	0.0954545	3.85596	37.2241	ABR,ARHGEF7,ATP9A,BCR,BRAF,BRSK2,C2CD2L,CACNA1A,CACNB4,CADPS,CBARP,CDK5,CPLX2,DNM1L,DPYSL2,DVL1,DYNLL1,GABBR1,GIT1,GNAZ,GRK2,HCFC1,ITSN1,KALRN,KCNB1,KCNC3,NF1,NOS1,PDCD6IP,PLCB1,PPP3CA,PRKACA,RAB11FIP5,RAB3GAP1,RTN4,SEPTIN5,SNCA,STIM1,TARDBP,TRIM9,VPS18,VSNL1
regulation of protein metabolic process	GO:0051246	FALSE	2.94207e-14	13.5313	1901	440	85	26944	0.193182	2.73808	37.0499	AGAP2,AGO2,AKAP5,ARAF,BIN1,BRAF,CAMKK2,CCAR2,CDK5,CNOT1,CNOT2,CNOT3,CNOT9,CORO1C,CSDE1,CSNK1A1,CSNK1E,CSNK2A1,CSNK2A2,CUL4B,CYFIP2,DAB2IP,DDX3X,DIP2A,DIP2B,DOCK7,DVL1,DVL3,EIF4G1,EIF4G2,ELAVL4,FXR1,GGA3,GRK2,GRM5,GSPT1,HABP4,HDAC2,HSPA2,HSPA8,IGBP1,KHDRBS1,KSR1,MAGED1,MAP1A,MAP2K7,MAPK8IP3,MAPRE3,MAPT,NCOR2,NOS1,OGT,OTUD4,PAK1,PAK2,PLAA,PLCB1,PPP2R5D,PPP6R2,PRKACA,PRKAR2A,PRKAR2B,PRMT1,PTK2B,RAB3…
cellular response to histamine	GO:0071420	TRUE	0.0309723	1.50903	10	440	4	26944	0.00909091	24.4945	36.9629	GABRA1,GABRB2,GABRB3,GABRG2
regulation of microtubule nucleation	GO:0010968	FALSE	0.0309723	1.50903	10	440	4	26944	0.00909091	24.4945	36.9629	ARHGEF7,EML2,GIT1,PAK1
organelle localization	GO:0051640	FALSE	4.77579e-10	9.32095	623	440	40	26944	0.0909091	3.93171	36.6473	ACTR10,AHCYL1,AP3B2,AP3D1,ATP9A,BIN1,CADPS,CDK5,CHAMP1,CHMP4B,CPLX2,DCTN2,DNM1L,DPYSL2,DYNLL1,EXOC4,FAM98A,FNBP1L,KCNB1,KIF5C,MAP1B,MAP2,MAP4,MAP6,MAPT,OGT,PCM1,PDCD6IP,RAB3GAP1,RCC2,SEC16A,SEPTIN5,SNCA,SPAG9,SYNDIG1,UCHL1,VPS18,WASF1,WASL,YKT6
regulation of exocytosis	GO:0017157	FALSE	6.45342e-07	6.19021	209	440	20	26944	0.0454545	5.85994	36.2743	ABR,ATP9A,BCR,BRAF,CACNA1A,CACNB4,CADPS,CBARP,CDK5,DNM1L,DVL1,GIT1,KCNB1,PDCD6IP,RAB3GAP1,SEPTIN5,SNCA,TRIM9,VPS18,VSNL1
signal release from synapse	GO:0099643	FALSE	2.83641e-06	5.54723	160	440	17	26944	0.0386364	6.50636	36.0923	BRAF,CACNA1A,CACNB4,CADPS,CPLX2,DGKI,DNM1L,DVL1,GIT1,KCNC3,NF1,PRKACA,RAB3GAP1,SEPTIN5,SNCA,TRIM9,VPS18
neurotransmitter secretion	GO:0007269	FALSE	2.83641e-06	5.54723	160	440	17	26944	0.0386364	6.50636	36.0923	BRAF,CACNA1A,CACNB4,CADPS,CPLX2,DGKI,DNM1L,DVL1,GIT1,KCNC3,NF1,PRKACA,RAB3GAP1,SEPTIN5,SNCA,TRIM9,VPS18
cell differentiation	GO:0030154	FALSE	4.5166e-18	17.3452	4777	440	161	26944	0.365909	2.06386	35.798	ABI2,ACIN1,AGFG1,AGO2,AKAP5,AMPD2,ANK1,ANK3,AP3D1,APOB,ARHGAP32,ARHGAP44,ARHGEF7,ARID1A,ASAP1,ATP6AP1,ATP9A,BASP1,BCR,BIN1,BRAF,BRSK2,CACNA1A,CACNB4,CAMK2D,CAMK4,CAMSAP1,CAMSAP2,CCDC88A,CDK5,CDKL5,CELSR2,CHD4,CNOT1,CNOT2,CNOT3,CORO1C,CPLX2,CTTN,CUL4B,CYFIP2,CYLD,DAB2IP,DAGLA,DCLK1,DCLK2,DDX17,DDX3X,DDX5,DGKG,DIP2A,DIP2B,DNM1L,DNM2,DOCK7,DPYSL2,DVL1,DVL3,DYNLL1,EHD1,EIF4G1,EIF4G2,ELAVL4,EPB41L3,EX…
cellular developmental process	GO:0048869	FALSE	4.61595e-18	17.3357	4778	440	161	26944	0.365909	2.06343	35.771	ABI2,ACIN1,AGFG1,AGO2,AKAP5,AMPD2,ANK1,ANK3,AP3D1,APOB,ARHGAP32,ARHGAP44,ARHGEF7,ARID1A,ASAP1,ATP6AP1,ATP9A,BASP1,BCR,BIN1,BRAF,BRSK2,CACNA1A,CACNB4,CAMK2D,CAMK4,CAMSAP1,CAMSAP2,CCDC88A,CDK5,CDKL5,CELSR2,CHD4,CNOT1,CNOT2,CNOT3,CORO1C,CPLX2,CTTN,CUL4B,CYFIP2,CYLD,DAB2IP,DAGLA,DCLK1,DCLK2,DDX17,DDX3X,DDX5,DGKG,DIP2A,DIP2B,DNM1L,DNM2,DOCK7,DPYSL2,DVL1,DVL3,DYNLL1,EHD1,EIF4G1,EIF4G2,ELAVL4,EPB41L3,EX…
regulated exocytosis	GO:0045055	FALSE	3.07297e-07	6.51244	246	440	22	26944	0.05	5.47642	35.6649	ABR,BCR,BRAF,CACNA1A,CACNB4,CADPS,CBARP,CDK5,CORO1A,CPLX2,DNM1L,DVL1,GIT1,KCNB1,PRKACA,RAB11FIP2,RAB11FIP5,RAB3GAP1,SEPTIN5,SNCA,TRIM9,VPS18
axonal transport	GO:0098930	FALSE	0.000190883	3.71923	64	440	10	26944	0.0227273	9.56818	35.5863	ACTR10,ANK3,AP3B2,AP3D1,KIF5C,MAP1A,MAP2,MAP6,MAPK8IP3,UCHL1
macromolecule modification	GO:0043412	FALSE	1.1485e-15	14.9399	2937	440	114	26944	0.259091	2.3769	35.5105	ABR,AKAP5,ARAF,BCR,BRAF,BRSK2,CAMK2D,CAMK4,CAMKK2,CAMKV,CCAR2,CDK17,CDK5,CDKL5,CMTR1,CNOT9,CORO1C,CSNK1A1,CSNK1E,CSNK2A1,CSNK2A2,CUL4B,CYLD,DAB2IP,DCAF7,DCLK1,DCLK2,DDX3X,DIP2A,DIP2B,DOCK7,DVL1,DVL3,EIF4G1,FAM98A,FXR1,GRK2,GRM5,HDAC2,HSPA2,IGBP1,KALRN,KEAP1,KSR1,LMTK3,LYPLA2,MAGED1,MAP2K7,MAPK8IP3,MAPRE3,MAPT,MARK2,MARK3,MAST3,MIB1,MINK1,NCOR2,NMT1,NOS1,OGT,OTUD4,OTUD7A,PAK1,PAK2,PCNP,PIGU,PLAA,P…
synaptic vesicle transport	GO:0048489	FALSE	0.000948061	3.02316	43	440	8	26944	0.0181818	11.3928	34.4423	AP3B2,AP3D1,CDK5,DPYSL2,KIF5C,MAP2,RAB3GAP1,SNCA
regulation of protein-containing complex assembly	GO:0043254	FALSE	1.62122e-08	7.79016	432	440	31	26944	0.0704545	4.39428	34.2321	ARHGEF7,BIN1,CAMSAP1,CAMSAP2,CORO1A,CSNK1A1,CTTN,CYFIP2,DAB2IP,DDX3X,EIF4G1,EML2,GDA,GIT1,GRB2,HCFC1,HIP1R,HSPA8,MAP1B,MAP2,MAPRE3,MAPT,PAK1,PRUNE1,PTK2B,RAB3GAP1,SNCA,SPTB,SPTBN4,TPPP,TRIM9
regulation of modification of postsynaptic structure	GO:0099159	FALSE	0.0135783	1.86716	17	440	5	26944	0.0113636	18.0107	33.6288	CAMKV,CTTNBP2,ITSN1,KALRN,NF1
nucleosome disassembly	GO:0006337	FALSE	0.0135783	1.86716	17	440	5	26944	0.0113636	18.0107	33.6288	ARID1A,SMARCA4,SMARCB1,SMARCC2,SMARCD1
actin cytoskeleton organization	GO:0030036	FALSE	8.70864e-10	9.06005	695	440	42	26944	0.0954545	3.70061	33.5278	ABI2,ABR,AGAP2,ARHGAP44,ARHGEF7,BCR,BIN1,BRAF,BRSK2,CCDC88A,CDK5,CORO1A,CORO1C,CORO2B,CORO7,CTTN,CYFIP2,ELMO2,EPB41,EPB41L1,EPB41L3,FARP1,GRB2,GRID2IP,HIP1R,MICAL3,MINK1,NF1,NOS1AP,PAK1,PAK2,PDCD6IP,PHACTR1,PPM1E,PTK2B,RAC3,SPTB,SPTBN4,TAOK2,TNIK,WASF1,WASL
regulation of anatomical structure morphogenesis	GO:0022603	FALSE	1.30234e-10	9.88528	904	440	50	26944	0.113636	3.38697	33.4811	ABI2,ABR,AGO2,AKAP5,ARHGAP32,ARHGAP44,BCR,BRAF,BRSK2,CACNA1A,CAMSAP1,CDK5,CDKL5,CORO1A,CORO1C,DAB2IP,DIP2B,DNM1L,DVL1,DVL3,EIF4G2,EPB41,EPB41L3,FGF13,GTF2I,ITSN2,KALRN,MAGED1,MAP1B,MAP2,MAP6,MAPT,MARK2,MTDH,NF1,NUMBL,PAK2,PALM2,PLAA,PPP3CA,PRPF40A,PTK2B,RAC3,RAPGEF2,RASAL1,RTN4,SPAG9,STIM1,TAOK2,TNIK
brain development	GO:0007420	FALSE	7.68887e-10	9.11414	723	440	43	26944	0.0977273	3.642	33.1937	ABR,ARHGAP32,ARID1A,BCR,CACNA1A,CDK5,CELSR2,CORO1C,CSNK2A1,DAB2IP,DCLK1,DCLK2,DMXL2,DVL3,ELAVL4,FGF13,FXR1,GABRB3,GIT1,GRIA1,HSPA8,KCNC1,MAPK8IP3,MINK1,NCOR2,NF1,NFIX,NUMBL,PCM1,PHACTR1,PLCB1,RAB3GAP1,RAC3,RAPGEF2,RTN1,RTN3,RTN4,SCYL2,SLC4A10,SMARCA4,SSTR3,WDR37,ZNF365
mitochondrion transport along microtubule	GO:0047497	FALSE	0.0056704	2.24639	25	440	6	26944	0.0136364	14.6967	33.0145	ACTR10,MAP1B,MAP6,MAPT,UCHL1,WASF1
establishment of mitochondrion localization, microtubule-mediated	GO:0034643	FALSE	0.0056704	2.24639	25	440	6	26944	0.0136364	14.6967	33.0145	ACTR10,MAP1B,MAP6,MAPT,UCHL1,WASF1
negative regulation of cellular component organization	GO:0051129	FALSE	6.70938e-10	9.17332	751	440	44	26944	0.1	3.58775	32.9116	ANK3,ARHGAP44,ARHGEF7,CAMSAP1,CAMSAP2,CDK5,CORO1A,CORO1C,CORO2B,CSNK1A1,DDX3X,DIP2B,DNM1L,DNM2,EML2,FGF13,HDAC2,HIP1R,HSPA2,HSPA8,MAP1A,MAP1B,MAP2,MAP4,MAP6D1,MAPT,PAK2,PPP3CA,RAP1GAP,RAP1GAP2,RAPGEF2,RBM14,RCC2,RIT2,RTCA,RTN4,SNCA,SNPH,SPTB,SPTBN4,TIGAR,TRIM9,WASL,ZNF365
developmental cell growth	GO:0048588	FALSE	4.14021e-07	6.38298	274	440	23	26944	0.0522727	5.14028	32.8103	ARHGAP32,CAMK2D,CDK5,CDKL5,CTTN,CYFIP2,DCLK1,DIP2B,DNM2,DVL1,EIF4G2,FGF13,ITSN2,MAP1B,MAP2,MAPT,NFIX,PLAA,RASAL1,RTN4,SPAG9,USP9X,WASF1
intracellular signal transduction	GO:0035556	FALSE	3.17159e-14	13.4987	2610	440	103	26944	0.234091	2.41661	32.6211	ABI2,ABR,AGAP2,AKAP5,ANK3,ARAF,ARFGAP1,ARFGEF3,ARHGAP32,ARHGAP44,ARHGEF7,ARHGEF9,ATP6V0C,BCR,BRAF,BRSK2,CAMK2D,CAMKK2,CCAR2,CCDC88A,CNKSR2,CORO7,CSNK1A1,CSNK2B,CYLD,DAB2IP,DCLK1,DCLK2,DDX3X,DDX5,DGKB,DGKD,DGKG,DGKH,DGKI,DGKZ,DHX15,DNM1L,DNM2,DOCK3,DOCK4,DOCK7,DOCK9,DVL1,DVL3,EXOC4,FARP1,FGF13,GIT1,GRB2,GRM1,GRM5,GUCY1A2,ITSN1,KALRN,KSR1,MAGED1,MAP2K7,MAPK8IP3,MAPT,MARK2,MARK3,MAST3,MINK1,MTDH,NF1…
mitochondrion localization	GO:0051646	FALSE	0.000565736	3.24739	55	440	9	26944	0.0204545	10.0205	32.5404	ACTR10,DNM1L,DYNLL1,MAP1B,MAP6,MAPT,OGT,UCHL1,WASF1
microtubule-based process	GO:0007017	FALSE	1.28521e-10	9.89103	969	440	52	26944	0.118182	3.28616	32.5035	ACTR10,ANK3,AP3B2,AP3D1,APOB,ARHGEF7,BRSK2,CAMSAP1,CAMSAP2,CCDC88A,CELSR2,CHMP4B,CYLD,DCLK1,DCLK2,DCTN2,DOCK7,DVL1,DYNLL1,EML2,FGF13,GDA,GIT1,HSPA8,HSPH1,KIF21A,KIF5C,KTN1,MAP1A,MAP1B,MAP2,MAP4,MAP6,MAP6D1,MAP7,MAP7D1,MAP7D2,MAPK8IP3,MAPRE3,MAPT,MARK2,PAK1,PCM1,PDCD6IP,PRUNE1,RBM14,SIK3,SNCA,SON,TPPP,UCHL1,WASF1
positive regulation of cell projection organization	GO:0031346	FALSE	2.91167e-08	7.53586	442	440	31	26944	0.0704545	4.29486	32.3654	ABI2,AKAP5,ARHGAP32,BRAF,CCDC88A,CDKL5,CORO1C,DAB2IP,DNM1L,DNM2,DVL1,DVL3,DYNLL1,EHD1,EIF4G2,ELAVL4,FAM98A,FNBP1L,KALRN,MAP1B,MAP6,MAPT,MARK2,NF1,NUMBL,PPP2R5D,PTK2B,RAPGEF2,RIT2,TNIK,WASL
membrane organization	GO:0061024	FALSE	6.62125e-10	9.17906	782	440	45	26944	0.102273	3.52383	32.3455	AHNAK,AKAP5,AKAP8L,ANK3,AP3B2,AP3D1,APOB,ASAP1,ATP11B,ATP9A,BIN1,C2CD2L,CCDC88A,CHMP4B,CORO1A,CORO1C,CPLX2,DNM1L,DNM2,DVL1,EPB41L3,EXOC4,FARP1,FNBP1L,GET1,HIP1R,HSPA8,KCNB1,MTSS2,PDCD6IP,PIP4K2A,PIP4K2B,PITPNM1,PITPNM2,RAC3,RTN4,SEC16A,SNCA,SNPH,SPTBN4,TARDBP,TRIM9,VCPIP1,WASL,YKT6
synaptic transmission, GABAergic	GO:0051932	FALSE	0.000299176	3.52407	67	440	10	26944	0.0227273	9.13976	32.2092	GABBR1,GABBR2,GABRA1,GABRA6,GABRB2,GABRB3,GABRD,GABRG2,NF1,RAC3
positive regulation of transport	GO:0051050	FALSE	1.63673e-10	9.78602	975	440	52	26944	0.118182	3.26594	31.9606	ABR,AHCYL1,AK1,AKAP5,AMPH,ANK3,ARHGEF7,BCR,BIN1,BRAF,C2CD2L,CADPS,CDK5,DGKD,DNM1L,DNM2,DPYSL2,DYNLL1,EHD1,FGF13,GABBR1,GRK2,HCFC1,HIP1R,HNRNPM,HSPA2,HSPA8,ITSN1,KCNB1,KCNC1,KHDRBS1,MAP2,MIB1,NOS1,PCM1,PDCD6IP,PLAA,PLCB1,PPP3CA,PRKACA,RAB3GAP1,RAP1GAP,RGS7,RTN4,SCYL2,SEPTIN5,SNCA,STIM1,STIM2,TARDBP,VSNL1,WASL
central nervous system development	GO:0007417	FALSE	1.49778e-10	9.82455	1006	440	53	26944	0.120455	3.22617	31.6957	ABR,ARHGAP32,ARID1A,BCR,BIN1,CACNA1A,CDK5,CELSR2,CORO1C,CSNK2A1,CUL4B,DAB2IP,DCLK1,DCLK2,DHX30,DMXL2,DVL3,ELAVL4,EXOC4,FGF13,FXR1,GABRB3,GIT1,GRIA1,GRK2,HDAC2,HSPA8,KCNC1,MAP2,MAPK8IP3,MINK1,NCOR2,NF1,NFIX,NUMBL,PCM1,PHACTR1,PLCB1,RAB3GAP1,RAC3,RAPGEF2,RTN1,RTN3,RTN4,SCYL1,SCYL2,SLC4A10,SMARCA4,SPTBN4,SSTR3,TPPP,WDR37,ZNF365
forebrain development	GO:0030900	FALSE	3.87698e-08	7.41151	447	440	31	26944	0.0704545	4.24682	31.4753	ARID1A,CDK5,CORO1C,CSNK2A1,DAB2IP,DCLK1,DCLK2,DMXL2,ELAVL4,FGF13,FXR1,GRIA1,HSPA8,KCNC1,MAPK8IP3,NCOR2,NF1,NFIX,NUMBL,PCM1,PHACTR1,PLCB1,RAB3GAP1,RAC3,RAPGEF2,RTN4,SCYL2,SLC4A10,SMARCA4,SSTR3,WDR37
regulation of amide metabolic process	GO:0034248	FALSE	5.68911e-08	7.24496	426	440	30	26944	0.0681818	4.31242	31.2433	AGO2,BIN1,CNOT1,CNOT2,CNOT3,CNOT9,CSDE1,CSNK1E,DDX3X,EIF4G1,EIF4G2,ELAVL4,FXR1,GGA3,GRM5,GSPT1,HABP4,KHDRBS1,OGT,PRMT1,PTK2B,RTN1,RTN3,RTN4,SERBP1,SNCA,TIGAR,TRIM3,UPF1,XRN1
negative regulation of exocytosis	GO:0045920	FALSE	0.00303994	2.51713	35	440	7	26944	0.0159091	12.2473	30.828	ABR,ATP9A,BCR,BRAF,CBARP,SNCA,TRIM9
behavior	GO:0007610	FALSE	1.64156e-09	8.78474	771	440	44	26944	0.1	3.49468	30.6999	ABI2,AMPH,BRAF,CACNA1A,CACNB4,CAMK4,CDK5,CSNK1E,DGKI,DVL1,EIF4G1,ELAVL4,FGF13,FXR1,GABRB3,GABRG2,GIT1,GRIA1,GRM1,GRM5,HDAC2,JPH3,KALRN,KCND2,MAP1A,MAPT,NF1,NFIX,NOS1,PCM1,PDE1B,PLCB1,PPP1R1B,PRKAR2B,SCN3A,SEPTIN5,SHANK2,SLC12A5,SLC4A10,SNCA,SPTBN4,STRN,TANC1,UCHL1
negative regulation of supramolecular fiber organization	GO:1902904	FALSE	8.6421e-06	5.06338	172	440	17	26944	0.0386364	6.05243	30.6458	ARHGEF7,CAMSAP1,CAMSAP2,CORO1A,CORO2B,EML2,FGF13,HIP1R,HSPA8,MAP1A,MAP1B,MAP2,MAP6D1,PAK2,SNCA,SPTB,SPTBN4
negative regulation of cytoskeleton organization	GO:0051494	FALSE	8.6421e-06	5.06338	172	440	17	26944	0.0386364	6.05243	30.6458	ARHGEF7,CAMSAP1,CAMSAP2,CORO1A,CORO2B,EML2,FGF13,HIP1R,MAP1A,MAP1B,MAP2,MAP6D1,PAK2,RBM14,SNCA,SPTB,SPTBN4
regulation of secretion	GO:0051046	FALSE	2.18906e-09	8.65974	746	440	43	26944	0.0977273	3.52971	30.5664	ABR,ARHGEF7,ATP9A,BCR,BRAF,BRSK2,C2CD2L,CACNA1A,CACNB4,CADPS,CBARP,CDK5,CPLX2,DNM1L,DPYSL2,DVL1,DYNLL1,GABBR1,GIT1,GNAZ,GRK2,HCFC1,HIP1R,ITSN1,KALRN,KCNB1,KCNC3,NF1,NOS1,PDCD6IP,PLCB1,PPP3CA,PRKACA,RAB11FIP5,RAB3GAP1,RTN4,SEPTIN5,SNCA,STIM1,TARDBP,TRIM9,VPS18,VSNL1
learning or memory	GO:0007611	FALSE	3.749e-07	6.42608	323	440	25	26944	0.0568182	4.73966	30.4574	ABI2,AMPH,BRAF,CAMK4,CDK5,DGKI,ELAVL4,FGF13,GABRB3,GIT1,GRIA1,GRM5,JPH3,KALRN,MAP1A,MAPT,NF1,NFIX,PDE1B,PLCB1,PPP1R1B,PRKAR2B,SHANK2,SLC12A5,TANC1
negative regulation of biological process	GO:0048519	FALSE	6.16817e-17	16.2098	5966	440	183	26944	0.415909	1.87835	30.4478	ABR,ACIN1,AGAP2,AGO2,AKAP5,AKAP8,AMER2,ANK3,ARAF,ARHGAP44,ARHGEF7,ARID1A,ASAP1,ATP6V0C,ATP9A,BASP1,BCR,BIN1,BRAF,CACNA1A,CACNB4,CAMK2D,CAMSAP1,CAMSAP2,CBARP,CCAR2,CDK5,CELF2,CHD4,CNOT1,CNOT2,CNOT3,CNOT9,CORO1A,CORO1C,CORO2B,CSDE1,CSNK1A1,CSNK1E,CSNK2A1,CSNK2A2,CSNK2B,CTTN,CYLD,DAB2IP,DCLK1,DCLK2,DDX17,DDX3X,DDX5,DGKD,DGKG,DGKI,DGKZ,DIP2A,DIP2B,DNM1L,DNM2,DOCK4,DVL1,DYNLL1,EDC3,EDC4,EIF4G1,EIF4G2,…
postsynaptic actin cytoskeleton organization	GO:0098974	FALSE	0.00727024	2.13845	26	440	6	26944	0.0136364	14.1315	30.2195	ABI2,ARHGEF7,FARP1,NOS1AP,RAC3,WASL
secretion by cell	GO:0032940	FALSE	7.26409e-10	9.13882	913	440	49	26944	0.111364	3.28651	30.0348	ABR,AKAP5,ARHGEF7,ATP9A,BCR,BRAF,BRSK2,C2CD2L,CACNA1A,CACNB4,CADPS,CBARP,CDK5,CORO1A,CPLX2,DGKI,DNM1L,DPYSL2,DVL1,DYNLL1,EXOC4,GABBR1,GIT1,GNAZ,GRK2,HCFC1,ITSN1,KALRN,KCNB1,KCNC3,MICAL3,NF1,NOS1,PDCD6IP,PLCB1,PPP3CA,PRKACA,RAB11FIP2,RAB11FIP5,RAB3GAP1,RTN4,SEPTIN5,SNCA,STIM1,TARDBP,TRIM9,VPS18,VSNL1,YKT6
head development	GO:0060322	FALSE	2.22837e-09	8.65201	778	440	44	26944	0.1	3.46324	29.964	ABR,ARHGAP32,ARID1A,BCR,BRAF,CACNA1A,CDK5,CELSR2,CORO1C,CSNK2A1,DAB2IP,DCLK1,DCLK2,DMXL2,DVL3,ELAVL4,FGF13,FXR1,GABRB3,GIT1,GRIA1,HSPA8,KCNC1,MAPK8IP3,MINK1,NCOR2,NF1,NFIX,NUMBL,PCM1,PHACTR1,PLCB1,RAB3GAP1,RAC3,RAPGEF2,RTN1,RTN3,RTN4,SCYL2,SLC4A10,SMARCA4,SSTR3,WDR37,ZNF365
protein-containing complex disassembly	GO:0032984	FALSE	2.04833e-06	5.6886	247	440	21	26944	0.0477273	5.20633	29.6167	AKAP5,ARID1A,CAMSAP1,CAMSAP2,CHMP4B,DNAJC6,FGF13,GSPT1,HSPA8,MAP1A,MAP1B,MAP2,MAP6D1,MICAL3,SMARCA4,SMARCB1,SMARCC2,SMARCD1,SPTB,SPTBN4,UPF1
regulation of synaptic transmission, glutamatergic	GO:0051966	FALSE	0.000248233	3.60514	83	440	11	26944	0.025	8.11566	29.2581	CDK5,DGKI,DGKZ,FXR1,GRM1,GRM5,PLPPR4,PRKACA,PTK2B,RAB3GAP1,SHANK2
long-term synaptic depression	GO:0060292	FALSE	0.00372094	2.42935	36	440	7	26944	0.0159091	11.9071	28.9264	DGKI,GRIA1,GRID2IP,KCNB1,MAPT,PTK2B,SHANK2
regulation of microtubule depolymerization	GO:0031114	FALSE	0.00372094	2.42935	36	440	7	26944	0.0159091	11.9071	28.9264	CAMSAP1,CAMSAP2,FGF13,MAP1A,MAP1B,MAP2,MAP6D1
synaptic vesicle localization	GO:0097479	FALSE	0.000907359	3.04222	58	440	9	26944	0.0204545	9.50219	28.9078	AP3B2,AP3D1,CDK5,DPYSL2,KIF5C,MAP2,RAB3GAP1,SNCA,SYNDIG1
peptidyl-serine phosphorylation	GO:0018105	FALSE	8.99117e-06	5.04618	195	440	18	26944	0.0409091	5.65259	28.524	ARAF,BRAF,CDK5,CNOT9,CSNK1A1,CSNK2A1,DOCK7,EIF4G1,GRK2,MARK3,NOS1,OGT,PAK1,PRKACA,SNCA,SPTBN4,TNKS1BP1,TXN
regulation of cell morphogenesis	GO:0022604	FALSE	1.94817e-06	5.71037	271	440	22	26944	0.05	4.97122	28.3875	AKAP5,CAMSAP1,CDKL5,CORO1A,CORO1C,DNM1L,DVL1,DVL3,EPB41,EPB41L3,ITSN2,KALRN,NUMBL,PALM2,PLAA,PRPF40A,PTK2B,RAC3,RASAL1,SPAG9,TAOK2,TNIK
developmental growth involved in morphogenesis	GO:0060560	FALSE	1.94817e-06	5.71037	271	440	22	26944	0.05	4.97122	28.3875	ARHGAP32,CDK5,CDKL5,CTTN,CYFIP2,DCLK1,DIP2B,DNM2,DVL1,EIF4G2,FGF13,ITSN2,MAP1B,MAP2,MAPT,NFIX,PLAA,RASAL1,RTN4,SPAG9,USP9X,WASF1
signal release	GO:0023061	FALSE	2.98706e-08	7.52476	587	440	36	26944	0.0818182	3.75555	28.2596	ARHGEF7,BRAF,BRSK2,C2CD2L,CACNA1A,CACNB4,CADPS,CPLX2,DGKI,DNM1L,DVL1,DYNLL1,GABBR1,GIT1,GNAZ,HCFC1,ITSN1,KALRN,KCNB1,KCNC3,NF1,NOS1,PLCB1,PPP3CA,PRKACA,RAB11FIP2,RAB11FIP5,RAB3GAP1,RTN4,SEPTIN5,SNCA,STIM1,TARDBP,TRIM9,VPS18,VSNL1
protein metabolic process	GO:0019538	FALSE	5.79951e-15	14.2366	4698	440	152	26944	0.345455	1.98125	28.2063	ABR,AGAP2,AGO2,AKAP5,APOB,ARAF,BCR,BIN1,BRAF,BRSK2,CAMK2D,CAMK4,CAMKK2,CAMKV,CCAR2,CCT8,CDK17,CDK5,CDKL5,CHMP4B,CNOT1,CNOT2,CNOT3,CNOT9,CORO1C,CSDE1,CSNK1A1,CSNK1E,CSNK2A1,CSNK2A2,CUL4B,CYFIP2,CYLD,DAB2IP,DCAF7,DCLK1,DCLK2,DDX3X,DIP2A,DIP2B,DOCK7,DVL1,DVL3,EFTUD2,EIF4B,EIF4G1,EIF4G2,ELAVL4,FAM98A,FBXL16,FUS,FXR1,GGA3,GRK2,GRM5,GSPT1,HABP4,HDAC2,HSPA2,HSPA4L,HSPA8,HSPH1,IGBP1,KALRN,KEAP1,KHDRBS1,K…
microtubule cytoskeleton organization	GO:0000226	FALSE	1.57287e-08	7.80331	665	440	39	26944	0.0886364	3.59131	28.0241	ANK3,ARHGEF7,BRSK2,CAMSAP1,CAMSAP2,CCDC88A,CHMP4B,CYLD,DCLK1,DCLK2,DCTN2,DOCK7,DVL1,EML2,FGF13,GDA,GIT1,HSPH1,MAP1A,MAP1B,MAP2,MAP4,MAP6,MAP6D1,MAP7,MAP7D1,MAP7D2,MAPRE3,MAPT,MARK2,PAK1,PCM1,PDCD6IP,PRUNE1,RBM14,SIK3,SNCA,SON,TPPP
inorganic ion transmembrane transport	GO:0098660	FALSE	2.83984e-09	8.54671	881	440	47	26944	0.106818	3.26687	27.9209	AKAP5,ANK1,ANK3,AP3D1,ATP6AP1,ATP6V0C,ATP6V1E1,BIN1,CACNA1A,CACNA1E,CACNB4,CACNG8,CAMK2D,CBARP,CORO1A,FGF13,GABRA1,GABRA6,GABRB2,GABRB3,GABRD,GABRG2,HSPA2,JPH3,KCNB1,KCNB2,KCNC1,KCNC3,KCND2,KCNJ3,KCNMA1,KCNQ2,NOS1,PLCB1,PPP3CA,PTK2B,RGS7,RYR2,SCN3A,SCN8A,SESTD1,SLC12A5,SLC4A10,SLC4A4,SNCA,STIM1,STIM2
regulation of developmental process	GO:0050793	FALSE	8.70414e-13	12.0603	2698	440	102	26944	0.231818	2.31509	27.9206	ABI2,ABR,ACIN1,AGAP2,AGO2,AKAP5,AP3D1,APOB,ARHGAP32,ARHGAP44,ARID1A,ASAP1,BCR,BIN1,BRAF,BRSK2,CACNA1A,CAMSAP1,CAMSAP2,CDK5,CDKL5,CHD4,CNOT1,CNOT2,CNOT3,CORO1A,CORO1C,CTTN,CYLD,DAB2IP,DDX17,DGKG,DIP2B,DNM1L,DNM2,DPYSL2,DVL1,DVL3,EHD1,EIF4G1,EIF4G2,ELAVL4,EPB41,EPB41L3,FGF13,FXR1,GRM5,GTF2I,HDAC2,ITSN1,ITSN2,KALRN,KEAP1,MAGED1,MAP1B,MAP2,MAP6,MAPK8IP3,MAPT,MARK2,MIB1,MRTFB,MTDH,NCOR2,NF1,NOS1,NUDT2…
intracellular transport	GO:0046907	FALSE	2.82735e-10	9.54862	1337	440	62	26944	0.140909	2.83968	27.115	ACTR10,AGAP2,AHCYL1,AKAP5,AKAP8L,ANK1,ANK3,AP3B2,AP3D1,ARHGAP44,ATP6AP1,ATP9A,BCR,BIN1,CCDC88A,CDK5,CHMP4B,CORO1A,CORO1C,CORO7,CTTN,DNAJC13,DNM1L,DYNLL1,EHD1,EPS15L1,EXOC4,FNBP1L,FYTTD1,GGA3,GPRASP1,HNRNPA1,HSPA8,ITSN1,KHDRBS1,KIF5C,MAP1A,MAP1B,MAP2,MAP6,MAP6D1,MAPK8IP3,MAPT,NF1,PCM1,PIP4K2A,PPP3CA,PRKACA,RANBP2,SCYL2,SEC16A,SPAG9,SYNDIG1,TARDBP,TXN,UCHL1,USP7,USP9X,VPS18,WASF1,WASL,YKT6
negative regulation of cellular process	GO:0048523	FALSE	4.33478e-15	14.363	5599	440	171	26944	0.388636	1.87023	26.8622	ABR,ACIN1,AGAP2,AGO2,AKAP8,AMER2,ANK3,ARAF,ARHGAP44,ARHGEF7,ARID1A,ATP6V0C,ATP9A,BASP1,BCR,BIN1,BRAF,CACNA1A,CACNB4,CAMK2D,CAMSAP1,CAMSAP2,CBARP,CCAR2,CDK5,CELF2,CHD4,CNOT1,CNOT2,CNOT3,CNOT9,CORO1A,CORO1C,CORO2B,CSDE1,CSNK1A1,CSNK1E,CSNK2A1,CSNK2B,CTTN,CYLD,DAB2IP,DCLK1,DCLK2,DDX17,DDX3X,DDX5,DGKD,DGKG,DGKI,DGKZ,DIP2A,DIP2B,DNM1L,DNM2,DVL1,DYNLL1,EDC3,EDC4,EIF4G1,EIF4G2,ELAVL4,EML2,FGF13,FUS,FXR1…
regulation of regulated secretory pathway	GO:1903305	FALSE	5.10109e-05	4.29234	148	440	15	26944	0.0340909	6.20639	26.6399	ABR,BCR,BRAF,CACNA1A,CACNB4,CADPS,CBARP,CDK5,DNM1L,DVL1,GIT1,KCNB1,RAB3GAP1,TRIM9,VPS18
export from cell	GO:0140352	FALSE	2.89971e-09	8.53764	982	440	50	26944	0.113636	3.11794	26.6199	ABR,AKAP5,ARHGEF7,ATP9A,BCR,BRAF,BRSK2,C2CD2L,CACNA1A,CACNB4,CADPS,CBARP,CDK5,CORO1A,CPLX2,DGKI,DNM1L,DPYSL2,DVL1,DYNLL1,EXOC4,GABBR1,GIT1,GNAZ,GRK2,HCFC1,ITSN1,KALRN,KCNB1,KCNC3,MICAL3,NF1,NOS1,PDCD6IP,PLCB1,PPP3CA,PRKACA,RAB11FIP2,RAB11FIP5,RAB3GAP1,RTN4,SEPTIN5,SLC4A4,SNCA,STIM1,TARDBP,TRIM9,VPS18,VSNL1,YKT6
regulation of neurotransmitter secretion	GO:0046928	FALSE	0.00022614	3.64562	101	440	12	26944	0.0272727	7.27561	26.5241	BRAF,CACNA1A,CACNB4,CPLX2,DNM1L,DVL1,GIT1,KCNC3,NF1,RAB3GAP1,SNCA,VPS18
protein localization to cell periphery	GO:1990778	FALSE	6.70008e-07	6.17392	386	440	27	26944	0.0613636	4.28337	26.4452	AKAP5,ANK1,ANK3,ARHGAP44,ATP6AP1,CAMK2D,CCDC88A,CDK5,CSNK2A1,EHD1,EIF4G1,EPB41,EPB41L3,FGF13,GGA3,GIT1,KALRN,KCNB1,KCNB2,NBEA,OGT,RAB11FIP2,RAPGEF2,SEC16A,SNCA,SPTBN4,TNIK
cellular component disassembly	GO:0022411	FALSE	2.57357e-07	6.58946	482	440	31	26944	0.0704545	3.93844	25.9522	ACIN1,AKAP5,AKAP8L,ARID1A,CAMSAP1,CAMSAP2,CDK5,CHMP4B,CTTN,DNAJC6,DNM1L,FGF13,GSPT1,HSPA2,HSPA8,MAP1A,MAP1B,MAP2,MAP4,MAP6D1,MICAL3,OGT,SMARCA4,SMARCB1,SMARCC2,SMARCD1,SPTB,SPTBN4,TIGAR,UPF1,WIPI2
negative regulation of amyloid-beta formation	GO:1902430	FALSE	0.0248363	1.60491	19	440	5	26944	0.0113636	16.1148	25.8629	BIN1,GGA3,RTN1,RTN3,RTN4
inhibitory synapse assembly	GO:1904862	FALSE	0.0248363	1.60491	19	440	5	26944	0.0113636	16.1148	25.8629	FGF13,GABRA1,GABRB2,GABRB3,GABRG2
establishment of organelle localization	GO:0051656	FALSE	3.15813e-07	6.50057	486	440	31	26944	0.0704545	3.90602	25.3914	ACTR10,AP3B2,AP3D1,ATP9A,CADPS,CDK5,CHAMP1,CHMP4B,CPLX2,DCTN2,DNM1L,DPYSL2,DYNLL1,EXOC4,FNBP1L,KIF5C,MAP1B,MAP2,MAP4,MAP6,MAPT,PCM1,PDCD6IP,RAB3GAP1,RCC2,SEC16A,SNCA,UCHL1,WASF1,WASL,YKT6
cell communication	GO:0007154	FALSE	1.26162e-15	14.8991	7582	440	211	26944	0.479545	1.70415	25.3903	ABI2,ABR,AGAP2,AHCYL1,AKAP5,AMER2,ANK1,ANK3,ARAF,ARFGAP1,ARFGEF3,ARHGAP26,ARHGAP32,ARHGAP44,ARHGEF7,ARHGEF9,ARID1A,ATP6V0C,BCR,BRAF,BRSK2,C2CD2L,CACNA1A,CACNB4,CADPS,CALB2,CAMK2D,CAMKK2,CAMKV,CCAR2,CCDC88A,CDK5,CDKL5,CELSR2,CNKSR2,CNOT1,CNOT2,CNOT3,CNOT9,CORO1A,CORO7,CPLX2,CSNK1A1,CSNK1E,CSNK2A1,CSNK2A2,CSNK2B,CTTN,CYFIP2,CYLD,CYP46A1,DAB2IP,DAGLA,DCLK1,DCLK2,DDX17,DDX3X,DDX5,DGKB,DGKD,DGKG,DGKH,…
transport along microtubule	GO:0010970	FALSE	4.60639e-05	4.33664	169	440	16	26944	0.0363636	5.79753	25.1418	ACTR10,ANK3,AP3B2,AP3D1,DYNLL1,HSPA8,KIF5C,MAP1A,MAP1B,MAP2,MAP6,MAPK8IP3,MAPT,PCM1,UCHL1,WASF1
cell growth	GO:0016049	FALSE	2.08809e-07	6.68025	537	440	33	26944	0.075	3.76313	25.1386	ARHGAP32,CAMK2D,CCAR2,CDK5,CDKL5,CSNK2A1,CTTN,CYFIP2,DAB2IP,DCLK1,DDX3X,DIP2B,DNM2,DVL1,EIF4G1,EIF4G2,FGF13,ITSN2,MAP1B,MAP2,MAPT,NFIX,PLAA,PTK2B,RASAL1,RTN4,SBF1,SMARCA2,SMARCA4,SMARCB1,SPAG9,USP9X,WASF1
regulation of endocytosis	GO:0030100	FALSE	2.55187e-06	5.59314	327	440	24	26944	0.0545455	4.49441	25.1379	ABR,AKAP5,AMPH,ANK3,ARFGAP1,BCR,BIN1,DGKD,DNAJC6,DNM1L,DNM2,HIP1R,HSPA8,ITSN1,MIB1,PPP3CA,RAP1GAP,RIT2,SCYL2,SMAP1,SNAP91,SNCA,SNPH,WASL
axon extension	GO:0048675	FALSE	0.000112329	3.94951	135	440	14	26944	0.0318182	6.35044	25.0811	ARHGAP32,CDK5,CDKL5,CTTN,DCLK1,DIP2B,DNM2,DVL1,EIF4G2,MAP1B,MAP2,MAPT,RTN4,USP9X
regulation of neurotransmitter transport	GO:0051588	FALSE	0.000182179	3.7395	119	440	13	26944	0.0295455	6.68969	25.0161	BRAF,CACNA1A,CACNB4,CPLX2,DNM1L,DVL1,GIT1,KCNC3,NF1,NOS1,RAB3GAP1,SNCA,VPS18
localization within membrane	GO:0051668	FALSE	4.99582e-08	7.30139	723	440	40	26944	0.0909091	3.3879	24.7364	AKAP5,ANK1,ANK3,AP3D1,ARHGAP44,ARHGEF9,ATP6AP1,ATP9A,BRAF,CACNA1A,CAMK2D,CCDC88A,CDK5,CHMP4B,CSNK2A1,CYP46A1,DLG3,DNM2,DVL1,EHD1,EPB41L3,EXOC4,FARP1,FGF13,FXR1,GET1,GGA3,GIT1,KALRN,KCNB1,KCNB2,NBEA,NMT1,OGT,RAB11FIP2,RAB3GAP1,RAPGEF2,SEC16A,SPTBN4,TNIK
peptidyl-serine modification	GO:0018209	FALSE	2.31137e-05	4.63613	207	440	18	26944	0.0409091	5.3249	24.6869	ARAF,BRAF,CDK5,CNOT9,CSNK1A1,CSNK2A1,DOCK7,EIF4G1,GRK2,MARK3,NOS1,OGT,PAK1,PRKACA,SNCA,SPTBN4,TNKS1BP1,TXN
protein localization to membrane	GO:0072657	FALSE	1.0058e-07	6.99749	644	440	37	26944	0.0840909	3.51824	24.6188	AKAP5,ANK1,ANK3,AP3D1,ARHGAP44,ARHGEF9,ATP6AP1,BRAF,CACNA1A,CAMK2D,CCDC88A,CDK5,CHMP4B,CSNK2A1,CYP46A1,DLG3,DVL1,EHD1,EPB41L3,EXOC4,FARP1,FGF13,GET1,GGA3,GIT1,KALRN,KCNB1,KCNB2,NBEA,NMT1,OGT,RAB11FIP2,RAB3GAP1,RAPGEF2,SEC16A,SPTBN4,TNIK
anatomical structure morphogenesis	GO:0009653	FALSE	1.09037e-11	10.9624	2761	440	101	26944	0.229545	2.24008	24.5568	ABI2,ABR,AGFG1,AGO2,AKAP5,ANK3,APOB,ARHGAP32,ARHGAP44,ARID1A,ATP9A,BCR,BRAF,BRSK2,CACNA1A,CAMSAP1,CDK5,CDKL5,CELSR2,CNOT1,CNOT2,CNOT3,CORO1A,CORO1C,CSNK1A1,CSNK2B,CTTN,CYFIP2,DAB2IP,DCLK1,DIP2A,DIP2B,DLG3,DNM1L,DNM2,DOCK7,DVL1,DVL3,EHD1,EIF4G2,ELAVL4,EPB41,EPB41L3,EXOC4,FARP1,FGF13,GRB2,GTF2I,ITSN2,KALRN,KIF5C,KRT71,LUZP1,MAGED1,MAP1A,MAP1B,MAP2,MAP6,MAPK8IP3,MAPT,MARK2,MIB1,MINK1,MTDH,NCOR2,NF1,…
regulation of molecular function	GO:0065009	FALSE	2.63728e-08	7.57884	838	440	44	26944	0.1	3.21527	24.3681	ABR,AKAP5,ANK3,ARHGAP44,ARHGEF7,ASAP1,BCR,BIN1,CBARP,CCAR2,CORO1C,CSNK2A1,CYLD,DAB2IP,DDX3X,FGF13,GRM5,HSPA2,JPH3,KSR1,LRCH1,MAGED1,MAP2K7,MAPK8IP3,MAPRE3,MARK3,MINK1,MTDH,NF1,PLAA,PLCB1,PPP6R2,PTK2B,RAB3GAP1,RAPGEF2,RASAL1,RCC2,RPS6KA5,SHISA9,SLC27A4,STIM1,STIM2,TIGAR,TXN
cellular component assembly	GO:0022607	FALSE	6.98746e-13	12.1557	4098	440	134	26944	0.304545	2.00236	24.3401	ABI2,AGFG1,AGO2,AKAP5,ANK3,AP3D1,ARHGAP44,ARHGEF7,ARHGEF9,ASAP1,ATXN2L,BCR,BIN1,BRAF,CACNA1A,CADPS,CAMSAP1,CAMSAP2,CCDC88A,CDK5,CDKL5,CELF2,CELSR2,CHD4,CHMP4B,CLDN11,CLINT1,CNOT1,CNOT2,CORO1A,CORO1C,CORO2B,CORO7,CPSF7,CSDE1,CSNK1A1,CTTN,CYFIP2,CYLD,DAB2IP,DCLK1,DDX3X,DHX30,DNM1L,DNM2,DVL1,DYNLL1,EDC3,EHD1,EIF4G1,EML2,EPB41,EPB41L3,FAM98A,FARP1,FGF13,FNBP1L,FUS,FXR1,GABRA1,GABRB2,GABRB3,GABRG2,GDA…
cellular homeostasis	GO:0019725	FALSE	2.40467e-08	7.61894	869	440	45	26944	0.102273	3.17104	24.16	ATP6AP1,ATP6V0C,ATP6V1E1,BRSK2,C2CD2L,CACNA1A,CACNB4,CALB2,CAMK2D,CDK5,CORO1A,DMXL2,DYNLL1,GIT1,GRIA1,GRID2IP,GRK2,GRM1,GRM5,HCFC1,JPH3,KCNB1,KCNMA1,MAP1A,MINK1,OGT,PLAA,PLCB1,PPP3CA,PRKACA,PTK2B,RAB11FIP2,RAB11FIP5,RTN4,RYR2,SLC12A5,SLC4A10,SLC4A4,SMARCA4,SMARCB1,SNCA,STIM1,STIM2,TXN,VSNL1
secretion	GO:0046903	FALSE	7.65012e-09	8.11633	1078	440	52	26944	0.118182	2.95389	23.9747	ABR,AKAP5,ARHGEF7,ATP9A,BCR,BRAF,BRSK2,C2CD2L,CACNA1A,CACNB4,CADPS,CBARP,CDK5,CELSR2,CORO1A,CPLX2,DGKI,DNM1L,DPYSL2,DVL1,DYNLL1,EXOC4,GABBR1,GIT1,GNAZ,GRK2,HCFC1,HIP1R,ITSN1,KALRN,KCNB1,KCNC3,MICAL3,NCOR2,NF1,NOS1,PDCD6IP,PLCB1,PPP3CA,PRKACA,RAB11FIP2,RAB11FIP5,RAB3GAP1,RTN4,SEPTIN5,SNCA,STIM1,TARDBP,TRIM9,VPS18,VSNL1,YKT6
intracellular signaling cassette	GO:0141124	FALSE	3.32439e-10	9.47829	1794	440	74	26944	0.168182	2.52591	23.9413	ABI2,AGAP2,AKAP5,ANK3,ARAF,ARFGAP1,ARFGEF3,ARHGAP32,ARHGAP44,ARHGEF7,ARHGEF9,ATP6V0C,BCR,BRAF,CAMK2D,CAMKK2,CCDC88A,CSNK1A1,CSNK2B,CYLD,DAB2IP,DDX3X,DGKI,DGKZ,DHX15,DNM2,DOCK3,DOCK4,DOCK7,DOCK9,DVL3,EXOC4,FARP1,FGF13,GIT1,GRB2,GRM1,GRM5,GUCY1A2,ITSN1,KSR1,MAGED1,MAP2K7,MAPK8IP3,MAPT,MINK1,MTDH,NF1,NFIX,NOS1,OGT,PAK2,PDE10A,PLCB1,PPP3CA,PRMT1,PSD,PSD3,PTK2B,RAB3GAP1,RAC3,RALGAPB,RAP1GAP,RAP1GAP2,R…
response to nerve growth factor	GO:1990089	TRUE	0.00187642	2.72667	63	440	9	26944	0.0204545	8.74805	23.853	BRAF,CORO1A,CSNK1E,EHD1,ELAVL4,GRIA1,KCNC1,RAPGEF2,WASF1
establishment of vesicle localization	GO:0051650	FALSE	4.54374e-05	4.34259	192	440	17	26944	0.0386364	5.42197	23.5454	AP3B2,AP3D1,ATP9A,CADPS,CDK5,DCTN2,DPYSL2,EXOC4,FNBP1L,KIF5C,MAP2,PDCD6IP,RAB3GAP1,SEC16A,SNCA,WASL,YKT6
regulation of axonogenesis	GO:0050770	FALSE	6.96786e-05	4.1569	174	440	16	26944	0.0363636	5.63093	23.4072	ARHGAP32,BRAF,BRSK2,CACNA1A,CDK5,CDKL5,DIP2B,EIF4G2,FGF13,MAP1B,MAP2,MAP6,MAPT,MARK2,PAK2,RTN4
postsynaptic cytoskeleton organization	GO:0099188	FALSE	0.0143908	1.84192	29	440	6	26944	0.0136364	12.6696	23.3363	ABI2,ARHGEF7,FARP1,NOS1AP,RAC3,WASL
regulation of protein localization to synapse	GO:1902473	FALSE	0.0143908	1.84192	29	440	6	26944	0.0136364	12.6696	23.3363	ARHGAP44,KALRN,MAPT,NBEA,OGT,TNIK
cellular process	GO:0009987	FALSE	7.15229e-20	19.1456	20967	440	417	26944	0.947727	1.21789	23.3172	ABI2,ABR,ACIN1,ACTR10,AGAP1,AGAP2,AGFG1,AGO2,AGPAT1,AHCYL1,AHNAK,AK1,AKAP5,AKAP8,AKAP8L,AMER2,AMPD2,AMPH,ANK1,ANK3,AP3B2,AP3D1,APOB,ARAF,ARFGAP1,ARFGEF3,ARHGAP26,ARHGAP32,ARHGAP44,ARHGEF7,ARHGEF9,ARID1A,ASAP1,ATP11B,ATP6AP1,ATP6V0C,ATP6V1E1,ATP9A,ATXN2L,BASP1,BCR,BIN1,BRAF,BRSK2,C2CD2L,CACNA1A,CACNA1E,CACNB4,CACNG8,CADPS,CALB2,CAMK2D,CAMK4,CAMKK2,CAMKV,CAMSAP1,CAMSAP2,CBARP,CCAR2,CCDC88A,CCT8,CDK…
vesicle localization	GO:0051648	FALSE	3.35792e-05	4.47393	212	440	18	26944	0.0409091	5.19931	23.2614	AP3B2,AP3D1,ATP9A,CADPS,CDK5,DCTN2,DPYSL2,EXOC4,FNBP1L,KIF5C,MAP2,PDCD6IP,RAB3GAP1,SEC16A,SNCA,SYNDIG1,WASL,YKT6
cognition	GO:0050890	FALSE	3.58368e-06	5.44567	360	440	25	26944	0.0568182	4.25253	23.1579	ABI2,AMPH,BRAF,CAMK4,CDK5,DGKI,ELAVL4,FGF13,GABRB3,GIT1,GRIA1,GRM5,JPH3,KALRN,MAP1A,MAPT,NF1,NFIX,PDE1B,PLCB1,PPP1R1B,PRKAR2B,SHANK2,SLC12A5,TANC1
negative regulation of protein metabolic process	GO:0051248	FALSE	1.56733e-07	6.80484	686	440	38	26944	0.0863636	3.3921	23.0827	AGAP2,AGO2,BIN1,CCAR2,CDK5,CNOT1,CNOT9,CORO1C,CSNK2A1,CSNK2A2,DAB2IP,DDX3X,DVL1,EIF4G1,FXR1,GGA3,GRK2,HDAC2,IGBP1,MAP1A,MAPT,NOS1,OGT,PLAA,PPP2R5D,RTN1,RTN3,RTN4,SERBP1,SF3B3,SNCA,SPAG9,TARDBP,TPPP,TRIM3,USP7,USP9X,XRN1
regulation of signal transduction	GO:0009966	FALSE	2.11373e-11	10.6749	3005	440	106	26944	0.240909	2.16008	23.0588	AGAP2,AKAP5,AMER2,ANK3,ARAF,ARFGAP1,ARFGEF3,ARHGAP44,ATP6V0C,BCR,BRAF,CAMK2D,CCAR2,CCDC88A,CNKSR2,CNOT1,CNOT2,CNOT3,CNOT9,CORO7,CSNK1A1,CSNK1E,CSNK2A1,CSNK2B,CTTN,CYFIP2,CYLD,DAB2IP,DDX3X,DDX5,DGKD,DGKG,DGKI,DGKZ,DHX15,DNM1L,DNM2,DVL1,DVL3,EXOC4,GIT1,GPRASP1,GRB2,GRK2,GRM1,GRM5,GUCY1A2,HIP1R,HSPA8,IGBP1,ITSN1,KSR1,MAGED1,MAP2K7,MAPK8IP3,MAPT,MARK3,MINK1,MTDH,NCOR2,NF1,NONO,NOS1,OGT,OTUD4,PAK1,PAK…
positive regulation of molecular function	GO:0044093	FALSE	9.76963e-07	6.01012	479	440	30	26944	0.0681818	3.83526	23.0504	ABR,AKAP5,ANK3,ARHGAP44,ARHGEF7,ASAP1,BCR,CORO1C,DAB2IP,DDX3X,FGF13,GRM5,HSPA2,MAGED1,MAP2K7,MAPK8IP3,MAPRE3,MARK3,MTDH,PLAA,PLCB1,PTK2B,RAB3GAP1,RAPGEF2,RCC2,RPS6KA5,STIM1,STIM2,TIGAR,TXN
response to cocaine	GO:0042220	FALSE	0.00215224	2.66711	64	440	9	26944	0.0204545	8.61136	22.9675	CDK5,EFTUD2,ELAVL4,GRIA1,HDAC2,NOS1,PPP1R1B,PTK2B,SNCA
monoatomic ion transmembrane transport	GO:0034220	FALSE	2.7629e-08	7.55864	975	440	48	26944	0.109091	3.01471	22.7871	AKAP5,ANK3,AP3D1,ATP6AP1,ATP6V0C,ATP6V1E1,BIN1,CACNA1A,CACNA1E,CACNB4,CACNG8,CAMK2D,CBARP,CORO1A,FGF13,GABRA1,GABRA6,GABRB2,GABRB3,GABRD,GABRG2,GRIA1,GRIA2,HSPA2,JPH3,KCNB1,KCNB2,KCNC1,KCNC3,KCND2,KCNJ3,KCNMA1,KCNQ2,NOS1,PLCB1,PPP3CA,PTK2B,RGS7,RYR2,SCN3A,SCN8A,SESTD1,SLC12A5,SLC4A10,SLC4A4,SNCA,STIM1,STIM2
ARF protein signal transduction	GO:0032011	TRUE	0.0326717	1.48583	20	440	5	26944	0.0113636	15.3091	22.7467	ARFGAP1,ARFGEF3,GIT1,PSD,PSD3
protein-DNA complex disassembly	GO:0032986	FALSE	0.0326717	1.48583	20	440	5	26944	0.0113636	15.3091	22.7467	ARID1A,SMARCA4,SMARCB1,SMARCC2,SMARCD1
regulation of ARF protein signal transduction	GO:0032012	FALSE	0.0326717	1.48583	20	440	5	26944	0.0113636	15.3091	22.7467	ARFGAP1,ARFGEF3,GIT1,PSD,PSD3
inorganic cation transmembrane transport	GO:0098662	FALSE	1.05868e-07	6.97523	774	440	41	26944	0.0931818	3.24379	22.6262	AKAP5,ANK1,ANK3,AP3D1,ATP6AP1,ATP6V0C,ATP6V1E1,BIN1,CACNA1A,CACNA1E,CACNB4,CACNG8,CAMK2D,CBARP,CORO1A,FGF13,HSPA2,JPH3,KCNB1,KCNB2,KCNC1,KCNC3,KCND2,KCNJ3,KCNMA1,KCNQ2,NOS1,PLCB1,PPP3CA,PTK2B,RGS7,RYR2,SCN3A,SCN8A,SESTD1,SLC12A5,SLC4A10,SLC4A4,SNCA,STIM1,STIM2
negative regulation of transport	GO:0051051	FALSE	1.57299e-06	5.80327	459	440	29	26944	0.0659091	3.86896	22.4527	ABR,AKAP5,ANK3,ATP9A,BCR,BIN1,BRAF,CAMK2D,CBARP,CDK5,CORO1A,GABBR1,GNAZ,GRK2,KALRN,KCNB1,MAP1B,MAPT,NF1,NOS1,PPP3CA,PTK2B,RAB11FIP5,SESTD1,SNCA,SNPH,TRIM9,TXN,VSNL1
regulation of monoatomic cation transmembrane transport	GO:1904062	FALSE	2.20444e-05	4.6567	256	440	20	26944	0.0454545	4.78409	22.2781	AKAP5,ANK3,BIN1,CAMK2D,CBARP,CORO1A,FGF13,HSPA2,JPH3,KCNC1,NOS1,PLCB1,PPP3CA,PTK2B,RGS7,RYR2,SESTD1,SNCA,STIM1,STIM2
cellular component biogenesis	GO:0044085	FALSE	3.51341e-12	11.4543	4368	440	138	26944	0.313636	1.93467	22.1602	ABI2,AGFG1,AGO2,AKAP5,ANK3,AP3D1,ARHGAP44,ARHGEF7,ARHGEF9,ASAP1,ATP9A,ATXN2L,BCR,BIN1,BRAF,CACNA1A,CADPS,CAMSAP1,CAMSAP2,CCDC88A,CDK5,CDKL5,CELF2,CELSR2,CHD4,CHMP4B,CLDN11,CLINT1,CNOT1,CNOT2,CORO1A,CORO1C,CORO2B,CORO7,CPSF7,CSDE1,CSNK1A1,CTTN,CUL4B,CYFIP2,CYLD,DAB2IP,DCLK1,DDX17,DDX3X,DHX30,DNM1L,DNM2,DVL1,DYNLL1,EDC3,EHD1,EIF4G1,EML2,EPB41,EPB41L3,EXOC4,FAM98A,FARP1,FGF13,FNBP1L,FUS,FXR1,GABRA1,…
positive regulation of cellular component biogenesis	GO:0044089	FALSE	8.78505e-07	6.05626	537	440	32	26944	0.0727273	3.64909	22.0998	ABI2,BIN1,BRAF,CCDC88A,CNOT1,CNOT2,CTTN,DAB2IP,DDX3X,DNM2,DYNLL1,EIF4G1,FAM98A,FNBP1L,GDA,GIT1,GRB2,HIP1R,MAP1B,MAPT,PAK1,PDCD6IP,PIP4K2A,PIP4K2B,PPM1E,PTK2B,RAB3GAP1,SNCA,SYNDIG1,TPPP,UBAP2L,WASL
neurotransmitter transport	GO:0006836	FALSE	4.82552e-05	4.31646	217	440	18	26944	0.0409091	5.07951	21.9255	BRAF,CACNA1A,CACNB4,CADPS,CPLX2,DGKI,DNM1L,DVL1,GIT1,KCNC3,NF1,NOS1,PRKACA,RAB3GAP1,SEPTIN5,SNCA,TRIM9,VPS18
signaling	GO:0023052	FALSE	8.69077e-14	13.0609	7472	440	204	26944	0.463636	1.67187	21.8362	ABI2,ABR,AGAP2,AHCYL1,AKAP5,AMER2,ANK1,ANK3,ARAF,ARFGAP1,ARFGEF3,ARHGAP26,ARHGAP32,ARHGAP44,ARHGEF7,ARHGEF9,ARID1A,ATP6V0C,BCR,BRAF,BRSK2,C2CD2L,CACNA1A,CACNB4,CADPS,CALB2,CAMK2D,CAMKK2,CAMKV,CCAR2,CCDC88A,CDK5,CDKL5,CELSR2,CNKSR2,CNOT1,CNOT2,CNOT3,CNOT9,CORO1A,CORO7,CPLX2,CSNK1A1,CSNK1E,CSNK2A1,CSNK2A2,CSNK2B,CTTN,CYFIP2,CYLD,CYP46A1,DAB2IP,DAGLA,DCLK1,DCLK2,DDX17,DDX3X,DDX5,DGKB,DGKD,DGKG,DGKH,…
macromolecule catabolic process	GO:0009057	FALSE	1.01388e-08	7.99401	1340	440	59	26944	0.134091	2.69623	21.5537	AGAP2,AGO2,APOB,ARAF,BRSK2,CCAR2,CDK5,CHMP4B,CNOT1,CNOT2,CNOT3,CNOT9,CSDE1,CSNK1A1,CSNK1E,CSNK2A1,CSNK2A2,CUL4B,DAB2IP,DDX5,DVL1,EDC3,EDC4,ELAVL4,FBXL16,FUS,FXR1,GGA3,GIT1,GPRASP1,GSPT1,HNRNPA0,HSPA8,KEAP1,LYPLA2,MAP1A,MIB1,OGT,PCBP2,PCNP,PDCD6IP,PLAA,PPP1CB,PPP6R2,PRKACA,PTK2B,RBBP6,SF3B3,SNCA,TARDBP,TRIM3,TRIM9,TRIP12,TTC3,UCHL1,UPF1,USP7,USP9X,XRN1
cortical cytoskeleton organization	GO:0030865	FALSE	0.00502416	2.29894	53	440	8	26944	0.0181818	9.24322	21.2496	CDK5,CORO1C,EPB41,EPB41L1,EPB41L3,PDCD6IP,PTK2B,RAC3
negative regulation of intracellular steroid hormone receptor signaling pathway	GO:0033144	FALSE	0.00934021	2.02964	41	440	7	26944	0.0159091	10.455	21.2199	CNOT1,CNOT2,CNOT3,CNOT9,NCOR2,SMARCA4,VPS18
establishment of protein localization	GO:0045184	FALSE	3.36026e-09	8.47363	1722	440	70	26944	0.159091	2.48928	21.0933	AGAP1,AHCYL1,AKAP5,AKAP8,ANK3,AP3B2,AP3D1,APOB,ARFGAP1,ARHGAP44,ATP6AP1,BCR,BRAF,BRSK2,C2CD2L,CADPS,CCT8,CDK5,CHMP4B,CORO1C,CORO2B,CORO7,CTTN,DGKD,DNM1L,DNM2,DYNLL1,EHD1,EXOC4,GET1,GGA3,GNAZ,HCFC1,HNRNPM,HSPA8,ITSN1,KCNB1,KIF5C,KTN1,MAP1A,MAPK8IP3,MAPT,NBEA,NF1,NOS1,OGT,PCM1,PDCD6IP,PITPNM1,PLCB1,PPP3CA,PRAF2,PRKACA,RAB11FIP2,RAB11FIP5,RAB3GAP1,RANBP2,RCC2,RYR2,SEC16A,STIM1,SYNDIG1,SYNRG,TARDBP,T…
regulation of intracellular signal transduction	GO:1902531	FALSE	3.36026e-09	8.47363	1722	440	70	26944	0.159091	2.48928	21.0933	AGAP2,AKAP5,ANK3,ARAF,ARFGAP1,ARFGEF3,ARHGAP44,ATP6V0C,BCR,BRAF,CAMK2D,CCAR2,CCDC88A,CORO7,CSNK1A1,CSNK2B,CYLD,DAB2IP,DDX3X,DDX5,DGKD,DGKG,DGKI,DGKZ,DHX15,DNM1L,DNM2,DVL3,EXOC4,GIT1,GRB2,GRM1,GRM5,GUCY1A2,ITSN1,KSR1,MAGED1,MAP2K7,MAPK8IP3,MAPT,MARK3,MINK1,MTDH,NF1,NONO,OGT,PAK2,PDE10A,PLCB1,PPP3CA,PRKACA,PRMT1,PSD,PSD3,PTK2B,RAB3GAP1,RALGAPB,RAP1GAP,RAP1GAP2,RAPGEF2,RASAL1,RIT2,RTN4,SHANK2,SIK3,S…
organonitrogen compound metabolic process	GO:1901564	FALSE	1.84054e-12	11.7351	5744	440	167	26944	0.379545	1.78037	20.8928	ABR,AGAP2,AGO2,AK1,AKAP5,AMPD2,ANK1,APOB,ARAF,BCR,BIN1,BRAF,BRSK2,CACNA1A,CACNB4,CAMK2D,CAMK4,CAMKK2,CAMKV,CCAR2,CCT8,CDK17,CDK5,CDKL5,CHMP4B,CNOT1,CNOT2,CNOT3,CNOT9,CORO1C,CSDE1,CSNK1A1,CSNK1E,CSNK2A1,CSNK2A2,CUL4B,CYFIP2,CYLD,DAB2IP,DCAF7,DCLK1,DCLK2,DDX3X,DIP2A,DIP2B,DNM1L,DOCK7,DVL1,DVL3,EFTUD2,EIF4B,EIF4G1,EIF4G2,ELAVL4,FAM98A,FBXL16,FUS,FXR1,GALC,GDA,GGA3,GIT1,GRK2,GRM5,GSPT1,GUCY1A2,HABP4,…
regulation of synaptic plasticity	GO:0048167	FALSE	8.22502e-06	5.08486	375	440	25	26944	0.0568182	4.08242	20.7586	AKAP5,BRAF,CALB2,CDK5,CPLX2,CYP46A1,DGKI,FXR1,GRIA1,GRID2IP,GRM5,JPH3,KCNB1,MAP1A,MAP1B,MAPT,NF1,NOS1,PTK2B,RAB3GAP1,RAPGEF2,SHANK2,SHISA9,SLC4A10,SNCA
protein localization to synapse	GO:0035418	FALSE	0.00112147	2.95021	96	440	11	26944	0.025	7.01667	20.7007	ARHGAP44,CDK5,GIT1,KALRN,KIF5C,MAP1A,MAPK8IP3,MAPT,NBEA,OGT,TNIK
regulation of monoatomic ion transmembrane transport	GO:0034765	FALSE	2.63957e-05	4.57847	285	440	21	26944	0.0477273	4.51215	20.6587	AKAP5,ANK3,BIN1,CAMK2D,CBARP,CORO1A,FGF13,HSPA2,JPH3,KCNC1,KCNJ3,NOS1,PLCB1,PPP3CA,PTK2B,RGS7,RYR2,SESTD1,SNCA,STIM1,STIM2
regulation of protein modification process	GO:0031399	FALSE	5.67631e-08	7.24593	1102	440	51	26944	0.115909	2.83399	20.5349	AKAP5,ARAF,BRAF,CAMKK2,CCAR2,CDK5,CNOT9,CORO1C,DAB2IP,DDX3X,DIP2A,DIP2B,DOCK7,DVL1,DVL3,EIF4G1,FXR1,GRK2,GRM5,HDAC2,HSPA2,IGBP1,KSR1,MAGED1,MAP2K7,MAPK8IP3,MAPRE3,MAPT,NCOR2,NOS1,OGT,OTUD4,PAK1,PAK2,PLAA,PPP2R5D,PPP6R2,PRKAR2A,PRKAR2B,PTK2B,RAB3GAP1,RAPGEF2,RIT2,SNCA,SPAG9,SPTBN4,TARDBP,TNIK,TNKS1BP1,TPPP,TXN
regulation of phosphate metabolic process	GO:0019220	FALSE	8.03476e-08	7.09503	1041	440	49	26944	0.111364	2.8824	20.4507	AKAP5,ARAF,BRAF,CAMKK2,CDK5,CNOT9,CORO1C,DAB2IP,DDX3X,DNM1L,DOCK7,DVL1,DVL3,DYNLL1,EIF4G1,FXR1,GIT1,GRK2,GRM5,HDAC2,HSPA2,IGBP1,KSR1,MAGED1,MAP2K7,MAPK8IP3,MAPRE3,NOS1,OGT,PAK1,PAK2,PHACTR1,PPP2R5D,PPP6R2,PRKACA,PRKAR2A,PRKAR2B,PTK2B,RAPGEF2,RIT2,SLC4A4,SNCA,SPAG9,SPTBN4,TARDBP,TIGAR,TNIK,TNKS1BP1,TXN
regulation of phosphorus metabolic process	GO:0051174	FALSE	8.30767e-08	7.08052	1042	440	49	26944	0.111364	2.87964	20.3893	AKAP5,ARAF,BRAF,CAMKK2,CDK5,CNOT9,CORO1C,DAB2IP,DDX3X,DNM1L,DOCK7,DVL1,DVL3,DYNLL1,EIF4G1,FXR1,GIT1,GRK2,GRM5,HDAC2,HSPA2,IGBP1,KSR1,MAGED1,MAP2K7,MAPK8IP3,MAPRE3,NOS1,OGT,PAK1,PAK2,PHACTR1,PPP2R5D,PPP6R2,PRKACA,PRKAR2A,PRKAR2B,PTK2B,RAPGEF2,RIT2,SLC4A4,SNCA,SPAG9,SPTBN4,TARDBP,TIGAR,TNIK,TNKS1BP1,TXN
negative regulation of secretion by cell	GO:1903531	FALSE	0.000152793	3.8159	184	440	16	26944	0.0363636	5.3249	20.3193	ABR,ATP9A,BCR,BRAF,CBARP,GABBR1,GNAZ,KALRN,KCNB1,NF1,NOS1,PPP3CA,RAB11FIP5,SNCA,TRIM9,VSNL1
neuron projection organization	GO:0106027	FALSE	0.000785964	3.1046	113	440	12	26944	0.0272727	6.50298	20.1891	ABI2,ARHGAP44,CDK5,CTTN,DIP2A,DNM1L,DVL1,KALRN,MAP1A,TANC1,WASL,ZNF365
nitrogen compound transport	GO:0071705	FALSE	3.19626e-09	8.49536	1959	440	76	26944	0.172727	2.37568	20.1823	AGAP1,AHCYL1,AKAP5,AKAP8,AKAP8L,ANK3,AP3B2,AP3D1,APOB,ARFGAP1,ARHGAP44,ARHGEF7,ATP6AP1,BCR,BRSK2,C2CD2L,CACNA1A,CACNB4,CADPS,CDK5,CHMP4B,CORO7,CTTN,DGKD,DNM1L,DNM2,DPYSL2,DYNLL1,EHD1,EXOC4,FYTTD1,GABBR1,GGA3,GNAZ,GRK2,GRM1,HCFC1,HNRNPA1,HNRNPM,HSPA8,ITSN1,KALRN,KCNB1,KHDRBS1,KIF5C,KTN1,MAP1A,MAPK8IP3,MAPT,NF1,NOS1,PCM1,PDCD6IP,PITPNM1,PLCB1,PPP3CA,PRAF2,PRKACA,RAB11FIP2,RAB11FIP5,RAB3GAP1,RANBP2,…
negative regulation of amyloid precursor protein catabolic process	GO:1902992	FALSE	0.0423077	1.37358	21	440	5	26944	0.0113636	14.5801	20.0269	BIN1,GGA3,RTN1,RTN3,RTN4
regulation of modification of synaptic structure	GO:1905244	FALSE	0.0423077	1.37358	21	440	5	26944	0.0113636	14.5801	20.0269	CAMKV,CTTNBP2,ITSN1,KALRN,NF1
monoatomic ion transport	GO:0006811	FALSE	4.29602e-08	7.36693	1239	440	55	26944	0.125	2.71832	20.0257	AHCYL1,AKAP5,ANK3,AP3D1,ATP6AP1,ATP6V0C,ATP6V1E1,BIN1,CACNA1A,CACNA1E,CACNB4,CACNG8,CAMK2D,CBARP,CDK5,CORO1A,DNM1L,DNM2,EPB41,FGF13,GABRA1,GABRA6,GABRB2,GABRB3,GABRD,GABRG2,GRIA1,GRIA2,HSPA2,JPH3,KCNB1,KCNB2,KCNC1,KCNC3,KCND2,KCNJ3,KCNMA1,KCNQ2,NOS1,PLCB1,PPP3CA,PTK2B,RGS7,RYR2,SCN3A,SCN8A,SESTD1,SLC12A5,SLC4A10,SLC4A4,SNCA,SPTBN4,STIM1,STIM2,TMEM266
protein localization to organelle	GO:0033365	FALSE	1.91996e-07	6.71671	996	440	47	26944	0.106818	2.88967	19.4091	AKAP5,AP3D1,ASAP1,CACNB4,CCDC88A,CCT8,CDK5,CDKL5,CHAMP1,CHMP4B,DCLK1,DCLK2,DCTN2,DDX3X,DNM1L,DVL1,EHD1,GET1,GGA3,GIT1,GRK2,HNRNPM,HSPA8,KALRN,MAGED1,MAP1A,MAPRE3,MAPT,MARK3,NBEA,NF1,OGT,PAK1,PCM1,PPP3CA,PRKACA,RAB3GAP1,RANBP2,RCC2,RTN4,RYR2,SEC16A,TARDBP,TNIK,TXN,USP9X,VCPIP1
regulation of phosphorylation	GO:0042325	FALSE	3.97555e-07	6.4006	877	440	43	26944	0.0977273	3.00247	19.2176	AKAP5,ARAF,BRAF,CAMKK2,CDK5,CNOT9,CORO1C,DAB2IP,DDX3X,DOCK7,DVL1,DVL3,DYNLL1,EIF4G1,FXR1,GRK2,GRM5,HDAC2,HSPA2,KSR1,MAGED1,MAP2K7,MAPK8IP3,MAPRE3,NOS1,OGT,PAK1,PAK2,PHACTR1,PPP2R5D,PRKAR2A,PRKAR2B,PTK2B,RAPGEF2,RIT2,SNCA,SPAG9,SPTBN4,TARDBP,TIGAR,TNIK,TNKS1BP1,TXN
regulation of catabolic process	GO:0009894	FALSE	2.91405e-07	6.5355	973	440	46	26944	0.104545	2.89504	18.9205	AGAP2,AGO2,ARAF,CCAR2,CHMP4B,CNOT1,CNOT2,CNOT3,CSDE1,CSNK1A1,CSNK1E,CSNK2A1,CSNK2A2,CTTN,CUL4B,DAB2IP,DNM1L,DVL1,EIF4G1,EIF4G2,ELAVL4,FUS,FXR1,GGA3,GIT1,HNRNPA0,KEAP1,MAP1A,MAPT,MTDH,OGT,PIP4K2A,PIP4K2B,PPP1CB,PRKACA,PTK2B,RAB3GAP1,SF3B3,SLC4A4,SNCA,TARDBP,TIGAR,TRIM3,UPF1,USP7,USP9X
response to alkaloid	GO:0043279	FALSE	0.0010468	2.98014	116	440	12	26944	0.0272727	6.3348	18.8785	CDK5,DHX15,EFTUD2,ELAVL4,GRIA1,HDAC2,NOS1,PPP1R1B,PPP2R2A,PTK2B,RYR2,SNCA
metal ion transport	GO:0030001	FALSE	5.08604e-07	6.29362	884	440	43	26944	0.0977273	2.97869	18.7468	AHCYL1,AKAP5,ANK3,AP3D1,BIN1,CACNA1A,CACNA1E,CACNB4,CACNG8,CAMK2D,CBARP,CDK5,CORO1A,DNM1L,DNM2,EPB41,FGF13,HSPA2,JPH3,KCNB1,KCNB2,KCNC1,KCNC3,KCND2,KCNJ3,KCNMA1,KCNQ2,NOS1,PLCB1,PPP3CA,PTK2B,RGS7,RYR2,SCN3A,SCN8A,SESTD1,SLC12A5,SLC4A10,SLC4A4,SNCA,SPTBN4,STIM1,STIM2
organic substance transport	GO:0071702	FALSE	3.52145e-09	8.45328	2419	440	87	26944	0.197727	2.20238	18.6174	AGAP1,AHCYL1,AK1,AKAP5,AKAP8,AKAP8L,ANK3,AP3B2,AP3D1,APOB,ARFGAP1,ARHGAP44,ARHGEF7,ATP11B,ATP6AP1,ATP9A,BCR,BRAF,BRSK2,C2CD2L,CACNA1A,CACNB4,CADPS,CDK5,CHMP4B,CORO7,CTTN,DGKD,DNM1L,DNM2,DPYSL2,DYNLL1,EHD1,EXOC4,FYTTD1,GABBR1,GGA3,GNAZ,GRK2,GRM1,HCFC1,HNRNPA1,HNRNPM,HSPA8,ITSN1,KALRN,KCNB1,KHDRBS1,KIF5C,KTN1,MAP1A,MAPK8IP3,MAPT,NF1,NOS1,OSBPL6,PCM1,PDCD6IP,PIP4K2A,PITPNM1,PITPNM2,PITPNM3,PLCB1,PLP…
regulation of GTPase activity	GO:0043087	FALSE	0.000739314	3.13117	134	440	13	26944	0.0295455	5.94084	18.6018	ABR,ARHGAP44,ARHGEF7,ASAP1,BCR,CORO1C,DAB2IP,LRCH1,NF1,RAB3GAP1,RAPGEF2,RASAL1,RCC2
cellular response to stimulus	GO:0051716	FALSE	1.38358e-12	11.859	8752	440	224	26944	0.509091	1.56729	18.5865	ABI2,ABR,AGAP2,AHCYL1,AKAP5,AKAP8,AMER2,ANK1,ANK3,AP3D1,ARAF,ARFGAP1,ARFGEF3,ARHGAP26,ARHGAP32,ARHGAP44,ARHGEF7,ARHGEF9,ARID1A,ATP6AP1,ATP6V0C,BCR,BRAF,BRSK2,C2CD2L,CACNA1A,CACNB4,CAMK2D,CAMKK2,CCAR2,CCDC88A,CDK5,CELSR2,CHD4,CNKSR2,CNOT1,CNOT2,CNOT3,CNOT9,CORO1A,CORO2B,CORO7,CSNK1A1,CSNK1E,CSNK2A1,CSNK2A2,CSNK2B,CTTN,CUL4B,CYFIP2,CYLD,CYP46A1,DAB2IP,DAGLA,DCLK1,DCLK2,DDX17,DDX3X,DDX5,DGKB,DGKD,DG…
monoatomic cation transmembrane transport	GO:0098655	FALSE	9.08832e-07	6.04152	797	440	40	26944	0.0909091	3.07334	18.5677	AKAP5,ANK3,AP3D1,ATP6AP1,ATP6V0C,ATP6V1E1,BIN1,CACNA1A,CACNA1E,CACNB4,CACNG8,CAMK2D,CBARP,CORO1A,FGF13,HSPA2,JPH3,KCNB1,KCNB2,KCNC1,KCNC3,KCND2,KCNJ3,KCNMA1,KCNQ2,NOS1,PLCB1,PPP3CA,PTK2B,RGS7,RYR2,SCN3A,SCN8A,SESTD1,SLC12A5,SLC4A10,SLC4A4,SNCA,STIM1,STIM2
intracellular chemical homeostasis	GO:0055082	FALSE	1.09007e-06	5.96255	768	440	39	26944	0.0886364	3.10966	18.5415	ATP6AP1,ATP6V0C,BRSK2,C2CD2L,CACNA1A,CACNB4,CALB2,CAMK2D,CDK5,CORO1A,DMXL2,DYNLL1,GRIA1,GRID2IP,GRK2,GRM1,GRM5,HCFC1,JPH3,KCNB1,KCNMA1,OGT,PLCB1,PPP3CA,PRKACA,PTK2B,RAB11FIP2,RAB11FIP5,RTN4,RYR2,SLC12A5,SLC4A10,SLC4A4,SMARCA4,SMARCB1,SNCA,STIM1,STIM2,VSNL1
response to amine	GO:0014075	FALSE	0.00771508	2.11266	56	440	8	26944	0.0181818	8.74805	18.4817	GRIA1,HDAC2,KCNC1,PDE1B,PPP1R1B,PPP3CA,RANBP2,RGS7
regulation of neurogenesis	GO:0050767	FALSE	9.892e-06	5.00472	467	440	28	26944	0.0636364	3.67156	18.3751	AKAP5,ARHGAP32,BIN1,BRAF,CDK5,CDKL5,DIP2B,DNM1L,EIF4G2,FGF13,FXR1,GRM5,HDAC2,KALRN,MAP1B,MAP2,MAP6,MAPT,NF1,NOS1,NUMBL,PCM1,PPP3CA,PRUNE1,RAPGEF2,RTN4,TNIK,ZNF365
regulation of transmembrane transport	GO:0034762	FALSE	1.60366e-05	4.79489	417	440	26	26944	0.0590909	3.81809	18.3073	AK1,AKAP5,ANK3,BIN1,BRAF,CAMK2D,CBARP,CORO1A,FGF13,GRK2,HSPA2,JPH3,KCNC1,KCNJ3,MINK1,NOS1,PLCB1,PPP3CA,PTK2B,RGS7,RYR2,SESTD1,SHISA9,SNCA,STIM1,STIM2
dendritic spine organization	GO:0097061	FALSE	0.00187884	2.72611	101	440	11	26944	0.025	6.66931	18.1813	ABI2,ARHGAP44,CDK5,CTTN,DIP2A,DNM1L,DVL1,KALRN,TANC1,WASL,ZNF365
positive regulation of endocytosis	GO:0045807	FALSE	0.000275859	3.55931	192	440	16	26944	0.0363636	5.10303	18.1633	ABR,AMPH,BCR,BIN1,DGKD,DNM1L,DNM2,HIP1R,HSPA8,ITSN1,MIB1,PPP3CA,RAP1GAP,SCYL2,SNCA,WASL
intracellular steroid hormone receptor signaling pathway	GO:0030518	FALSE	0.00126092	2.89931	118	440	12	26944	0.0272727	6.22743	18.0553	ARID1A,CNOT1,CNOT2,CNOT3,CNOT9,DDX17,DDX5,NCOR2,PAK1,SAFB,SMARCA4,VPS18
positive regulation of protein localization	GO:1903829	FALSE	7.64633e-06	5.11655	523	440	30	26944	0.0681818	3.5126	17.9724	AGAP2,AKAP5,ANK3,C2CD2L,CACNB4,CCDC88A,CCT8,CDK5,CORO2B,CYLD,DNM1L,DYNLL1,EIF4G1,EPB41,FARP1,HCFC1,HNRNPM,KCNB1,MAP1A,MAPT,OGT,PCM1,PLCB1,PRKACA,RAB11FIP2,RTN4,SNCA,STIM1,TARDBP,VSNL1
positive regulation of signaling	GO:0023056	FALSE	1.86505e-08	7.72931	1990	440	75	26944	0.170455	2.3079	17.8385	AGAP2,AKAP5,ANK3,ARHGEF7,ATP6V0C,BRAF,C2CD2L,CALB2,CAMK2D,CCAR2,CCDC88A,CNOT9,CORO7,CSNK1A1,CSNK1E,CSNK2A1,CSNK2B,CYFIP2,CYLD,CYP46A1,DAB2IP,DDX3X,DDX5,DGKD,DGKI,DHX15,DNM1L,DVL1,DVL3,DYNLL1,EXOC4,FXR1,GABBR1,GRIA1,GRK2,GRM1,GRM5,GUCY1A2,HCFC1,HIP1R,ITSN1,KSR1,MAGED1,MAP2K7,MAPK8IP3,MINK1,MTDH,NF1,NOS1,OGT,PAK1,PAK2,PLCB1,PPP2R5D,PPP3CA,PRKACA,PTK2B,RAB3GAP1,RAPGEF2,RIT2,RTN4,SHANK2,SIK3,SMARCA4,…
positive regulation of cell communication	GO:0010647	FALSE	1.86505e-08	7.72931	1990	440	75	26944	0.170455	2.3079	17.8385	AGAP2,AKAP5,ANK3,ARHGEF7,ATP6V0C,BRAF,C2CD2L,CALB2,CAMK2D,CCAR2,CCDC88A,CNOT9,CORO7,CSNK1A1,CSNK1E,CSNK2A1,CSNK2B,CYFIP2,CYLD,CYP46A1,DAB2IP,DDX3X,DDX5,DGKD,DGKI,DHX15,DNM1L,DVL1,DVL3,DYNLL1,EXOC4,FXR1,GABBR1,GRIA1,GRK2,GRM1,GRM5,GUCY1A2,HCFC1,HIP1R,ITSN1,KSR1,MAGED1,MAP2K7,MAPK8IP3,MINK1,MTDH,NF1,NOS1,OGT,PAK1,PAK2,PLCB1,PPP2R5D,PPP3CA,PRKACA,PTK2B,RAB3GAP1,RAPGEF2,RIT2,RTN4,SHANK2,SIK3,SMARCA4,…
regulation of response to stimulus	GO:0048583	FALSE	5.81377e-10	9.23554	3987	440	124	26944	0.281818	1.90452	17.5892	ABR,AGAP2,AKAP5,AMER2,ANK3,ARAF,ARFGAP1,ARFGEF3,ARHGAP44,ARID1A,ATP6V0C,BCR,BRAF,CACNB4,CAMK2D,CCAR2,CCDC88A,CNKSR2,CNOT1,CNOT2,CNOT3,CNOT9,CORO2B,CORO7,CSNK1A1,CSNK1E,CSNK2A1,CSNK2B,CTTN,CYFIP2,CYLD,DAB2IP,DAGLA,DDX3X,DDX5,DGKD,DGKG,DGKI,DGKZ,DHX15,DNM1L,DNM2,DVL1,DVL3,EXOC4,FUS,FXR1,GIT1,GPRASP1,GRB2,GRK2,GRM1,GRM5,GUCY1A2,HIP1R,HSPA8,IGBP1,ITSN1,KHDRBS1,KSR1,MAGED1,MAP2K7,MAPK8IP3,MAPT,MARK3,M…
regulation of extent of cell growth	GO:0061387	FALSE	0.00151308	2.82014	120	440	12	26944	0.0272727	6.12364	17.2695	ARHGAP32,CDK5,CDKL5,CTTN,DIP2B,DNM2,EIF4G2,FGF13,MAP1B,MAP2,MAPT,RTN4
regulation of protein phosphorylation	GO:0001932	FALSE	1.79947e-06	5.74486	816	440	40	26944	0.0909091	3.00178	17.2448	AKAP5,ARAF,BRAF,CAMKK2,CDK5,CNOT9,CORO1C,DAB2IP,DDX3X,DOCK7,DVL1,DVL3,EIF4G1,FXR1,GRK2,GRM5,HDAC2,HSPA2,KSR1,MAGED1,MAP2K7,MAPK8IP3,MAPRE3,NOS1,OGT,PAK1,PAK2,PPP2R5D,PRKAR2A,PRKAR2B,PTK2B,RAPGEF2,RIT2,SNCA,SPAG9,SPTBN4,TARDBP,TNIK,TNKS1BP1,TXN
cellular response to carbohydrate stimulus	GO:0071322	FALSE	0.000366438	3.436	196	440	16	26944	0.0363636	4.99889	17.1762	BRSK2,C2CD2L,DYNLL1,GRK2,HCFC1,KCNB1,KEAP1,OGT,PLCB1,PPP3CA,PRKACA,RAB11FIP2,RAB11FIP5,SMARCA4,SMARCB1,VSNL1
regulation of catalytic activity	GO:0050790	FALSE	1.18101e-05	4.92775	533	440	30	26944	0.0681818	3.4467	16.9845	ABR,AKAP5,ARHGAP44,ARHGEF7,ASAP1,BCR,BIN1,CCAR2,CORO1C,CSNK2A1,DAB2IP,DDX3X,GRM5,KSR1,LRCH1,MAGED1,MAP2K7,MAPK8IP3,MAPRE3,NF1,PLAA,PPP6R2,PTK2B,RAB3GAP1,RAPGEF2,RASAL1,RCC2,SLC27A4,STIM1,TIGAR
regulation of monoatomic ion transmembrane transporter activity	GO:0032412	FALSE	0.00252363	2.59797	104	440	11	26944	0.025	6.47692	16.8269	ANK3,CBARP,FGF13,HSPA2,JPH3,MINK1,PLCB1,PTK2B,SHISA9,STIM1,STIM2
regulation of nitrogen compound metabolic process	GO:0051171	FALSE	4.33205e-10	9.36331	5229	440	150	26944	0.340909	1.75664	16.4479	ACIN1,AGAP2,AGO2,AHCYL1,AHNAK,AKAP5,AKAP8L,AP3D1,ARAF,ARID1A,BASP1,BCR,BIN1,BRAF,CACNA1A,CAMK2D,CAMK4,CAMKK2,CCAR2,CCT8,CDK5,CELF2,CELSR2,CHD4,CNOT1,CNOT2,CNOT3,CNOT9,CORO1C,CSDE1,CSNK1A1,CSNK1E,CSNK2A1,CSNK2A2,CUL4B,CYFIP2,CYLD,DAB2IP,DDX17,DDX3X,DDX5,DIP2A,DIP2B,DNM1L,DNM2,DOCK7,DVL1,DVL3,DYNLL1,EIF4G1,EIF4G2,ELAVL4,FUS,FXR1,GGA3,GIT1,GRK2,GRM5,GSPT1,GTF2I,HABP4,HCFC1,HDAC2,HNRNPA0,HNRNPH1,HNRN…
protein transport	GO:0015031	FALSE	2.48296e-07	6.60503	1452	440	59	26944	0.134091	2.48825	16.435	AGAP1,AHCYL1,AKAP5,AKAP8,ANK3,AP3B2,AP3D1,APOB,ARFGAP1,ARHGAP44,ATP6AP1,BCR,BRSK2,C2CD2L,CADPS,CDK5,CHMP4B,CORO7,CTTN,DGKD,DNM1L,DNM2,DYNLL1,EHD1,EXOC4,GGA3,GNAZ,HCFC1,HNRNPM,HSPA8,ITSN1,KCNB1,KIF5C,KTN1,MAP1A,MAPK8IP3,NF1,NOS1,PCM1,PDCD6IP,PITPNM1,PLCB1,PPP3CA,PRAF2,PRKACA,RAB11FIP2,RAB11FIP5,RANBP2,SEC16A,STIM1,SYNDIG1,SYNRG,TARDBP,TRIM3,TXN,USP9X,VPS18,VSNL1,YKT6
regulation of hydrolase activity	GO:0051336	FALSE	0.000202812	3.69291	265	440	19	26944	0.0431818	4.39053	16.2138	ABR,ARHGAP44,ARHGEF7,ASAP1,BCR,BIN1,CORO1C,CSNK2A1,DAB2IP,DDX3X,LRCH1,NF1,PLAA,PPP6R2,RAB3GAP1,RAPGEF2,RASAL1,RCC2,SLC27A4
protein depolymerization	GO:0051261	FALSE	0.00197539	2.70435	123	440	12	26944	0.0272727	5.97428	16.1565	CAMSAP1,CAMSAP2,DNAJC6,FGF13,HSPA8,MAP1A,MAP1B,MAP2,MAP6D1,MICAL3,SPTB,SPTBN4
monoatomic cation transport	GO:0006812	FALSE	1.42395e-06	5.8465	1022	440	46	26944	0.104545	2.75624	16.1143	AHCYL1,AKAP5,ANK3,AP3D1,ATP6AP1,ATP6V0C,ATP6V1E1,BIN1,CACNA1A,CACNA1E,CACNB4,CACNG8,CAMK2D,CBARP,CDK5,CORO1A,DNM1L,DNM2,EPB41,FGF13,HSPA2,JPH3,KCNB1,KCNB2,KCNC1,KCNC3,KCND2,KCNJ3,KCNMA1,KCNQ2,NOS1,PLCB1,PPP3CA,PTK2B,RGS7,RYR2,SCN3A,SCN8A,SESTD1,SLC12A5,SLC4A10,SLC4A4,SNCA,SPTBN4,STIM1,STIM2
regulation of transmembrane transporter activity	GO:0022898	FALSE	0.00305485	2.51501	106	440	11	26944	0.025	6.35472	15.9822	ANK3,CBARP,FGF13,HSPA2,JPH3,MINK1,PLCB1,PTK2B,SHISA9,STIM1,STIM2
regulation of axon extension	GO:0030516	FALSE	0.00305485	2.51501	106	440	11	26944	0.025	6.35472	15.9822	ARHGAP32,CDK5,CDKL5,CTTN,DIP2B,DNM2,EIF4G2,MAP1B,MAP2,MAPT,RTN4
regulation of calcium ion transmembrane transport	GO:1903169	FALSE	0.00101098	2.99526	161	440	14	26944	0.0318182	5.3249	15.9495	AKAP5,BIN1,CAMK2D,CBARP,CORO1A,HSPA2,JPH3,PPP3CA,PTK2B,RYR2,SESTD1,SNCA,STIM1,STIM2
dendritic spine morphogenesis	GO:0060997	FALSE	0.00747904	2.12615	74	440	9	26944	0.0204545	7.44767	15.8349	ABI2,ARHGAP44,CDK5,DIP2A,DNM1L,DVL1,KALRN,WASL,ZNF365
regulation of calcium ion-dependent exocytosis	GO:0017158	FALSE	0.0207274	1.68345	46	440	7	26944	0.0159091	9.31858	15.6874	CACNA1A,CADPS,CBARP,CDK5,KCNB1,RAB3GAP1,TRIM9
positive regulation of protein metabolic process	GO:0051247	FALSE	1.31601e-06	5.88074	1130	440	49	26944	0.111364	2.65538	15.6156	AGO2,AKAP5,ARAF,BRAF,CAMKK2,CDK5,CNOT9,CSDE1,CSNK1A1,CSNK1E,CSNK2A1,CUL4B,CYFIP2,DAB2IP,DDX3X,DIP2A,DIP2B,DOCK7,DVL1,DVL3,EIF4G1,EIF4G2,FXR1,GGA3,GRM5,HABP4,HDAC2,HSPA2,HSPA8,KHDRBS1,MAGED1,MAP2K7,MAPK8IP3,MAPRE3,NCOR2,NOS1,OGT,PAK1,PAK2,PLCB1,PPP2R5D,PRMT1,PTK2B,RAB3GAP1,RAPGEF2,SNCA,TNIK,TNKS1BP1,TXN
regulation of G0 to G1 transition	GO:0070316	TRUE	0.0380252	1.41993	34	440	6	26944	0.0136364	10.8064	15.3443	ARID1A,DAB2IP,SMARCA4,SMARCB1,SMARCC2,SMARCD1
cellular response to chemical stimulus	GO:0070887	FALSE	1.94009e-08	7.71218	3162	440	102	26944	0.231818	1.97537	15.2344	AGAP2,AHCYL1,AKAP5,AKAP8,ANK3,ARID1A,ATP6AP1,BCR,BRAF,BRSK2,C2CD2L,CACNA1A,CACNB4,CDK5,CNOT1,CNOT2,CNOT3,CNOT9,CORO1A,CSNK1A1,CSNK2B,CYLD,CYP46A1,DAB2IP,DDX17,DDX3X,DDX5,DNM1L,DNM2,DOCK4,DYNLL1,EFTUD2,ELMO2,FUS,GABRA1,GABRB2,GABRB3,GABRG2,GIT1,GRB2,GRIA1,GRK2,GRM5,HCFC1,HDAC2,HNRNPA1,HNRNPH1,HSPA8,KCNB1,KCNC1,KCND2,KEAP1,LRCH1,MAP1B,MAP2,MAP2K7,MPP1,MTDH,NCOR2,NONO,NOS1,NUMBL,OGT,OTUD4,PAK1,PAK2,…
negative regulation of secretion	GO:0051048	FALSE	0.000676398	3.1698	205	440	16	26944	0.0363636	4.77942	15.1498	ABR,ATP9A,BCR,BRAF,CBARP,GABBR1,GNAZ,KALRN,KCNB1,NF1,NOS1,PPP3CA,RAB11FIP5,SNCA,TRIM9,VSNL1
negative regulation of signaling	GO:0023057	FALSE	7.16691e-07	6.14467	1453	440	58	26944	0.131818	2.4444	15.02	AGAP2,AMER2,ARHGAP44,CCAR2,CNOT1,CNOT2,CNOT3,CNOT9,CSNK1A1,CSNK1E,CTTN,CYLD,DAB2IP,DDX3X,DGKD,DGKG,DGKI,DGKZ,DNM2,GABBR1,GIT1,GNAZ,GPRASP1,GRIA1,GRID2IP,GRK2,GRM5,HSPA8,IGBP1,KALRN,KCNB1,MAPT,MARK3,NCOR2,NF1,NONO,NOS1,OGT,OTUD4,PCBP2,PDE10A,PIP4K2A,PIP4K2B,PPP3CA,PRKACA,PRMT1,PTK2B,RAB11FIP5,RASAL1,RGS7,SCYL2,SHANK2,SLC27A4,SMARCA4,SNCA,USP7,VPS18,VSNL1
transmembrane transport	GO:0055085	FALSE	5.98778e-07	6.22273	1525	440	60	26944	0.136364	2.4093	14.9924	AK1,AKAP5,ANK1,ANK3,AP3D1,ATP6AP1,ATP6V0C,ATP6V1E1,BCR,BIN1,BRAF,CACNA1A,CACNA1E,CACNB4,CACNG8,CAMK2D,CBARP,CORO1A,FGF13,GABRA1,GABRA6,GABRB2,GABRB3,GABRD,GABRG2,GRIA1,GRIA2,GRK2,GRM1,HSPA2,HSPA8,JPH3,KCNB1,KCNB2,KCNC1,KCNC3,KCND2,KCNJ3,KCNMA1,KCNQ2,MINK1,NOS1,PLCB1,PPP3CA,PTK2B,RGS7,RYR2,SCN3A,SCN8A,SESTD1,SHISA9,SLC12A5,SLC27A4,SLC4A10,SLC4A4,SNCA,STIM1,STIM2,TMEM266,USP9X
cellular response to monosaccharide stimulus	GO:0071326	FALSE	0.000973805	3.01153	185	440	15	26944	0.0340909	4.96511	14.9526	BRSK2,C2CD2L,DYNLL1,GRK2,HCFC1,KCNB1,OGT,PLCB1,PPP3CA,PRKACA,RAB11FIP2,RAB11FIP5,SMARCA4,SMARCB1,VSNL1
positive regulation of organelle organization	GO:0010638	FALSE	3.66548e-05	4.43587	528	440	29	26944	0.0659091	3.36336	14.9194	ABI2,ANK1,BIN1,BRAF,CCDC88A,CCT8,CNOT1,CNOT2,CTTN,DNM1L,DYNLL1,GDA,GIT1,GRB2,HIP1R,MAP1B,MAP2K7,MAPT,PAK1,PDCD6IP,PIP4K2A,PIP4K2B,PLCB1,PPM1E,PTK2B,RAB3GAP1,SNCA,UBAP2L,WASF1
negative regulation of cell communication	GO:0010648	FALSE	7.7481e-07	6.1108	1456	440	58	26944	0.131818	2.43936	14.9065	AGAP2,AMER2,ARHGAP44,CCAR2,CNOT1,CNOT2,CNOT3,CNOT9,CSNK1A1,CSNK1E,CTTN,CYLD,DAB2IP,DDX3X,DGKD,DGKG,DGKI,DGKZ,DNM2,GABBR1,GIT1,GNAZ,GPRASP1,GRIA1,GRID2IP,GRK2,GRM5,HSPA8,IGBP1,KALRN,KCNB1,MAPT,MARK3,NCOR2,NF1,NONO,NOS1,OGT,OTUD4,PCBP2,PDE10A,PIP4K2A,PIP4K2B,PPP3CA,PRKACA,PRMT1,PTK2B,RAB11FIP5,RASAL1,RGS7,SCYL2,SHANK2,SLC27A4,SMARCA4,SNCA,USP7,VPS18,VSNL1
regulation of cell growth	GO:0001558	FALSE	6.5777e-05	4.18193	447	440	26	26944	0.0590909	3.56185	14.8954	ARHGAP32,CCAR2,CDK5,CDKL5,CSNK2A1,CTTN,DAB2IP,DDX3X,DIP2B,DNM2,EIF4G1,EIF4G2,FGF13,ITSN2,MAP1B,MAP2,MAPT,PLAA,PTK2B,RASAL1,RTN4,SBF1,SMARCA2,SMARCA4,SMARCB1,SPAG9
negative regulation of amide metabolic process	GO:0034249	FALSE	0.00136326	2.86542	165	440	14	26944	0.0318182	5.19581	14.8882	AGO2,BIN1,CNOT1,CNOT9,DDX3X,EIF4G1,FXR1,GGA3,RTN1,RTN3,RTN4,SERBP1,TRIM3,XRN1
regulation of transporter activity	GO:0032409	FALSE	0.0040359	2.39406	109	440	11	26944	0.025	6.17982	14.7948	ANK3,CBARP,FGF13,HSPA2,JPH3,MINK1,PLCB1,PTK2B,SHISA9,STIM1,STIM2
positive regulation of catalytic activity	GO:0043085	FALSE	0.000204255	3.68983	321	440	21	26944	0.0477273	4.00612	14.7819	ABR,AKAP5,ARHGAP44,ARHGEF7,ASAP1,BCR,CORO1C,DAB2IP,DDX3X,GRM5,MAGED1,MAP2K7,MAPK8IP3,MAPRE3,PLAA,PTK2B,RAB3GAP1,RAPGEF2,RCC2,STIM1,TIGAR
negative regulation of organelle organization	GO:0010639	FALSE	0.000132973	3.87624	371	440	23	26944	0.0522727	3.79632	14.7155	ARHGEF7,CAMSAP1,CAMSAP2,CORO1A,CORO2B,DNM1L,DNM2,EML2,FGF13,HIP1R,MAP1A,MAP1B,MAP2,MAP4,MAP6D1,MAPT,PAK2,RBM14,SNCA,SPTB,SPTBN4,TIGAR,TRIM9
cellular response to nerve growth factor stimulus	GO:1990090	FALSE	0.0148947	1.82697	61	440	8	26944	0.0181818	8.031	14.6724	BRAF,CORO1A,CSNK1E,EHD1,ELAVL4,GRIA1,RAPGEF2,WASF1
response to stimulus	GO:0050896	FALSE	9.33775e-11	10.0298	10506	440	249	26944	0.565909	1.45135	14.5567	ABI2,ABR,AGAP2,AHCYL1,AHNAK,AKAP5,AKAP8,AMER2,ANK1,ANK3,AP3D1,APOB,ARAF,ARFGAP1,ARFGEF3,ARHGAP26,ARHGAP32,ARHGAP44,ARHGEF7,ARHGEF9,ARID1A,ATP6AP1,ATP6V0C,BCR,BRAF,BRSK2,C2CD2L,CACNA1A,CACNB4,CAMK2D,CAMKK2,CCAR2,CCDC88A,CDK5,CELSR2,CHD4,CHMP4B,CNKSR2,CNOT1,CNOT2,CNOT3,CNOT9,CORO1A,CORO2B,CORO7,CPLX2,CSNK1A1,CSNK1E,CSNK2A1,CSNK2A2,CSNK2B,CTTN,CUL4B,CYFIP2,CYLD,CYP46A1,DAB2IP,DAGLA,DCLK1,DCLK2,DDX17…
positive regulation of cation transmembrane transport	GO:1904064	FALSE	0.00302801	2.51884	128	440	12	26944	0.0272727	5.74091	14.4604	AKAP5,ANK3,FGF13,HSPA2,KCNC1,NOS1,PLCB1,PPP3CA,RGS7,SNCA,STIM1,STIM2
protein localization to cell junction	GO:1902414	FALSE	0.00302801	2.51884	128	440	12	26944	0.0272727	5.74091	14.4604	ARHGAP44,CDK5,GIT1,KALRN,KIF5C,MAP1A,MAPK8IP3,MAPT,NBEA,OGT,PAK2,TNIK
regulation of cellular component size	GO:0032535	FALSE	0.000120777	3.91802	399	440	24	26944	0.0545455	3.68339	14.4316	ARHGAP32,BIN1,CDK5,CDKL5,CORO1A,CTTN,CYFIP2,DIP2B,DNM2,EIF4G2,FGF13,GRB2,HIP1R,KCNMA1,MAP1B,MAP2,MAPT,OGT,PTK2B,RAP1GAP2,RTN4,SLC12A5,SPTB,SPTBN4
regulation of nervous system development	GO:0051960	FALSE	3.91692e-05	4.40706	562	440	30	26944	0.0681818	3.26885	14.406	AKAP5,ARHGAP32,BIN1,BRAF,CDK5,CDKL5,DIP2B,DNM1L,EIF4G2,FGF13,FXR1,GRM5,HDAC2,KALRN,MAP1B,MAP2,MAP6,MAPT,NF1,NOS1,NUMBL,PCM1,PPP3CA,PRUNE1,RAPGEF2,RTN4,SYNDIG1,TNIK,TPPP,ZNF365
regulation of metal ion transport	GO:0010959	FALSE	0.00015388	3.81282	374	440	23	26944	0.0522727	3.76587	14.3586	AHCYL1,AKAP5,ANK3,BIN1,CAMK2D,CBARP,CORO1A,EPB41,FGF13,HSPA2,JPH3,KCNC1,NOS1,PLCB1,PPP3CA,PTK2B,RGS7,RYR2,SESTD1,SNCA,SPTBN4,STIM1,STIM2
positive regulation of protein polymerization	GO:0032273	FALSE	0.00668223	2.17508	93	440	10	26944	0.0227273	6.58456	14.3219	BIN1,CTTN,GDA,GIT1,GRB2,MAP1B,MAPT,PAK1,PTK2B,TPPP
positive regulation of phosphate metabolic process	GO:0045937	FALSE	2.18158e-05	4.66123	680	440	34	26944	0.0772727	3.06182	14.2718	AKAP5,ARAF,BRAF,CAMKK2,CDK5,CNOT9,DAB2IP,DDX3X,DOCK7,DVL1,DVL3,EIF4G1,FXR1,GRM5,HDAC2,HSPA2,IGBP1,MAGED1,MAP2K7,MAPK8IP3,MAPRE3,NOS1,OGT,PAK1,PAK2,PPP2R5D,PTK2B,RAPGEF2,SLC4A4,SNCA,TIGAR,TNIK,TNKS1BP1,TXN
positive regulation of phosphorus metabolic process	GO:0010562	FALSE	2.18158e-05	4.66123	680	440	34	26944	0.0772727	3.06182	14.2718	AKAP5,ARAF,BRAF,CAMKK2,CDK5,CNOT9,DAB2IP,DDX3X,DOCK7,DVL1,DVL3,EIF4G1,FXR1,GRM5,HDAC2,HSPA2,IGBP1,MAGED1,MAP2K7,MAPK8IP3,MAPRE3,NOS1,OGT,PAK1,PAK2,PPP2R5D,PTK2B,RAPGEF2,SLC4A4,SNCA,TIGAR,TNIK,TNKS1BP1,TXN
receptor-mediated endocytosis	GO:0006898	FALSE	0.000526775	3.27837	254	440	18	26944	0.0409091	4.33958	14.2268	AKAP5,CTTN,DGKD,DNAJC13,DNAJC6,DNM2,FNBP1L,GRB2,GRIA1,GRK2,HIP1R,ITSN1,SCYL2,SMAP1,SNAP91,SNCA,WASF1,WASL
regulation of organelle assembly	GO:1902115	FALSE	0.000711068	3.14809	232	440	17	26944	0.0386364	4.48715	14.1259	ARHGEF9,CCDC88A,CDKL5,CHMP4B,CNOT1,CNOT2,CYLD,DNM2,DYNLL1,MAP4,PDCD6IP,PIP4K2A,PIP4K2B,PTK2B,RAB3GAP1,RBM14,UBAP2L
regulation of Rac protein signal transduction	GO:0035020	FALSE	0.0452636	1.34425	35	440	6	26944	0.0136364	10.4977	14.1115	ARHGAP44,CAMK2D,DNM2,NF1,OGT,RTN4
neuron migration	GO:0001764	FALSE	0.0012811	2.89242	189	440	15	26944	0.0340909	4.86003	14.0572	ABI2,ARHGAP32,CDK5,CDKL5,CELSR2,DAB2IP,DCLK1,FGF13,MAPK8IP3,MAPT,PCM1,PHACTR1,PLAA,RAPGEF2,USP9X
positive regulation of protein phosphorylation	GO:0001934	FALSE	4.77424e-05	4.3211	567	440	30	26944	0.0681818	3.24002	14.0004	AKAP5,ARAF,BRAF,CAMKK2,CDK5,CNOT9,DAB2IP,DDX3X,DOCK7,DVL1,DVL3,EIF4G1,FXR1,GRM5,HDAC2,HSPA2,MAGED1,MAP2K7,MAPK8IP3,MAPRE3,NOS1,OGT,PAK1,PAK2,PTK2B,RAPGEF2,SNCA,TNIK,TNKS1BP1,TXN
cellular response to endogenous stimulus	GO:0071495	FALSE	1.08167e-06	5.9659	1629	440	62	26944	0.140909	2.33067	13.9045	AGAP2,AHCYL1,AKAP8,ARID1A,BRAF,CACNA1A,CDK5,CNOT1,CNOT2,CNOT3,CNOT9,CORO1A,CSNK1E,CSNK2B,CYFIP2,DAB2IP,DDX17,DDX5,DNM2,EHD1,ELAVL4,GABRA1,GABRB2,GABRB3,GABRG2,GIT1,GRB2,GRIA1,GRK2,GRM5,HDAC2,MAP1B,MARS1,MTSS2,NCOR2,NFIA,NFIX,NONO,NOS1,OGT,PAK1,PAK2,PIP4K2A,PIP4K2B,PLCB1,PPP1R1B,PPP2R5D,PPP3CA,PRKACA,PRMT1,RAP1GAP,RAPGEF2,RYR2,SAFB,SLC27A4,SMARCA4,SSTR3,TIGAR,USP9X,VPS18,WASF1,XRN1
positive regulation of phosphorylation	GO:0042327	FALSE	4.24625e-05	4.37199	597	440	31	26944	0.0704545	3.17978	13.902	AKAP5,ARAF,BRAF,CAMKK2,CDK5,CNOT9,DAB2IP,DDX3X,DOCK7,DVL1,DVL3,EIF4G1,FXR1,GRM5,HDAC2,HSPA2,MAGED1,MAP2K7,MAPK8IP3,MAPRE3,NOS1,OGT,PAK1,PAK2,PTK2B,RAPGEF2,SNCA,TIGAR,TNIK,TNKS1BP1,TXN
steroid hormone mediated signaling pathway	GO:0043401	FALSE	0.00357179	2.44711	130	440	12	26944	0.0272727	5.65259	13.8325	ARID1A,CNOT1,CNOT2,CNOT3,CNOT9,DDX17,DDX5,NCOR2,PAK1,SAFB,SMARCA4,VPS18
negative regulation of protein depolymerization	GO:1901880	FALSE	0.0116504	1.93366	78	440	9	26944	0.0204545	7.06573	13.6627	CAMSAP1,CAMSAP2,FGF13,MAP1A,MAP1B,MAP2,MAP6D1,SPTB,SPTBN4
protein localization to plasma membrane	GO:0072659	FALSE	0.000420422	3.37631	306	440	20	26944	0.0454545	4.00238	13.5133	AKAP5,ANK1,ANK3,ARHGAP44,ATP6AP1,CAMK2D,CCDC88A,CDK5,CSNK2A1,EHD1,EPB41L3,FGF13,GGA3,KCNB1,KCNB2,RAB11FIP2,RAPGEF2,SEC16A,SPTBN4,TNIK
multicellular organismal process	GO:0032501	FALSE	9.60712e-10	9.01741	9132	440	222	26944	0.504545	1.48866	13.4239	ABI2,ABR,ACIN1,AGAP2,AGFG1,AGO2,AGPAT1,AKAP5,AKAP8,AMPD2,AMPH,ANK1,ANK3,AP3D1,APOB,ARHGAP32,ARHGAP44,ARHGEF7,ARHGEF9,ARID1A,ASAP1,ATP6AP1,ATP9A,BASP1,BCR,BIN1,BRAF,BRSK2,CACNA1A,CACNA1E,CACNB4,CAMK2D,CAMK4,CAMSAP1,CAMSAP2,CCDC88A,CDK5,CDKL5,CELSR2,CHD4,CHMP4B,CLDN11,CNOT1,CNOT2,CNOT3,CORO1A,CORO1C,CORO2B,CPLX2,CSNK1E,CSNK2A1,CSNK2A2,CSNK2B,CTTN,CUL4B,CYFIP2,CYLD,DAB2IP,DAGLA,DCLK1,DCLK2,DDX3X,DGK…
regulation of cell projection assembly	GO:0060491	FALSE	0.00120769	2.91804	214	440	16	26944	0.0363636	4.57842	13.36	ABI2,ARHGAP44,CCDC88A,CDKL5,CORO1C,CTTN,CYLD,DNM2,DYNLL1,FAM98A,FNBP1L,FXR1,MAP4,RAP1GAP,RCC2,WASL
regulation of cell size	GO:0008361	FALSE	0.00120769	2.91804	214	440	16	26944	0.0363636	4.57842	13.36	ARHGAP32,CDK5,CDKL5,CTTN,DIP2B,DNM2,EIF4G2,FGF13,KCNMA1,MAP1B,MAP2,MAPT,OGT,RAP1GAP2,RTN4,SLC12A5
endomembrane system organization	GO:0010256	FALSE	7.90362e-05	4.10217	547	440	29	26944	0.0659091	3.24653	13.3178	AGFG1,AHNAK,AKAP8L,ANK3,AP3D1,ARHGEF7,ASAP1,BIN1,CAMSAP2,CHMP4B,CORO1C,CORO7,CPLX2,CSNK1A1,DNAJC13,DNM2,EPB41L3,FNBP1L,GET1,MTSS2,RAB3GAP1,RTN1,RTN3,RTN4,SEC16A,TARDBP,VCPIP1,VPS18,WASL
regulation of primary metabolic process	GO:0080090	FALSE	1.39046e-08	7.85684	5407	440	149	26944	0.338636	1.68748	13.2583	ACIN1,AGAP2,AGO2,AHCYL1,AHNAK,AKAP5,AKAP8L,AP3D1,APOB,ARAF,ARID1A,BASP1,BIN1,BRAF,CAMK2D,CAMK4,CAMKK2,CCAR2,CCT8,CDK5,CELF2,CELSR2,CHD4,CNOT1,CNOT2,CNOT3,CNOT9,CORO1C,CSDE1,CSNK1A1,CSNK1E,CSNK2A1,CSNK2A2,CUL4B,CYFIP2,CYLD,DAB2IP,DDX17,DDX3X,DDX5,DIP2A,DIP2B,DNM1L,DOCK7,DVL1,DVL3,EIF4G1,EIF4G2,ELAVL4,FUS,FXR1,GGA3,GIT1,GRK2,GRM5,GSPT1,GTF2I,HABP4,HCFC1,HDAC2,HNRNPA0,HNRNPH1,HNRNPH2,HNRNPL,HSPA2,HS…
negative regulation of cell projection organization	GO:0031345	FALSE	0.00128556	2.89091	215	440	16	26944	0.0363636	4.55712	13.1742	ARHGAP44,CDK5,DIP2B,DNM2,FGF13,HDAC2,MAP2,MAP4,PPP3CA,RAP1GAP,RAP1GAP2,RAPGEF2,RIT2,RTCA,RTN4,ZNF365
regulation of cytosolic calcium ion concentration	GO:0051480	TRUE	0.0129606	1.88737	79	440	9	26944	0.0204545	6.97629	13.1669	CACNA1A,CACNB4,CALB2,CDK5,GRIA1,GRID2IP,GRM1,GRM5,RYR2
regulation of protein localization to cell periphery	GO:1904375	FALSE	0.00314115	2.50291	152	440	13	26944	0.0295455	5.23732	13.1085	AKAP5,ARHGAP44,CAMK2D,CDK5,CSNK2A1,EIF4G1,EPB41,KALRN,NBEA,OGT,RAB11FIP2,SNCA,TNIK
microtubule-based transport	GO:0099111	FALSE	0.00136794	2.86393	216	440	16	26944	0.0363636	4.53603	12.9909	ACTR10,ANK3,AP3B2,AP3D1,DYNLL1,HSPA8,KIF5C,MAP1A,MAP1B,MAP2,MAP6,MAPK8IP3,MAPT,PCM1,UCHL1,WASF1
adult behavior	GO:0030534	FALSE	0.00241444	2.61718	173	440	14	26944	0.0318182	4.95554	12.9696	CACNA1A,CACNB4,CDK5,GABRG2,HDAC2,KALRN,MAPT,NOS1,PPP1R1B,SEPTIN5,SHANK2,SNCA,SPTBN4,UCHL1
response to carbohydrate	GO:0009743	FALSE	0.000663457	3.17819	286	440	19	26944	0.0431818	4.06815	12.9293	APOB,BRSK2,C2CD2L,DYNLL1,GRK2,HCFC1,KCNB1,KEAP1,MAP1B,OGT,PLCB1,PPP3CA,PRKACA,PTK2B,RAB11FIP2,RAB11FIP5,SMARCA4,SMARCB1,VSNL1
chemical homeostasis	GO:0048878	FALSE	1.10306e-05	4.9574	1091	440	46	26944	0.104545	2.58192	12.7996	AMPD2,ANK1,ANK3,APOB,ATP6AP1,ATP6V0C,BRSK2,C2CD2L,CACNA1A,CACNB4,CALB2,CAMK2D,CDK5,CORO1A,DDX3X,DMXL2,DYNLL1,EHD1,GRIA1,GRID2IP,GRK2,GRM1,GRM5,HCFC1,JPH3,KCNB1,KCNMA1,NCOR2,OGT,PLCB1,PPP3CA,PRKACA,PTK2B,RAB11FIP2,RAB11FIP5,RTN4,RYR2,SLC12A5,SLC4A10,SLC4A4,SMARCA4,SMARCB1,SNCA,STIM1,STIM2,VSNL1
regulation of translation	GO:0006417	FALSE	0.000382575	3.41728	363	440	22	26944	0.05	3.71129	12.6825	AGO2,CNOT1,CNOT2,CNOT3,CNOT9,CSDE1,DDX3X,EIF4G1,EIF4G2,ELAVL4,FXR1,GRM5,GSPT1,HABP4,KHDRBS1,OGT,PRMT1,PTK2B,SERBP1,TRIM3,UPF1,XRN1
catabolic process	GO:0009056	FALSE	6.42725e-07	6.19197	2495	440	83	26944	0.188636	2.03712	12.6138	AGAP2,AGO2,APOB,ARAF,BRSK2,CCAR2,CDK5,CHMP4B,CNOT1,CNOT2,CNOT3,CNOT9,CSDE1,CSNK1A1,CSNK1E,CSNK2A1,CSNK2A2,CTTN,CUL4B,CYP46A1,DAB2IP,DAGLA,DDX5,DNM1L,DVL1,EDC3,EDC4,EIF4G1,EIF4G2,ELAVL4,FBXL16,FNBP1L,FUS,FXR1,GALC,GDA,GGA3,GIT1,GPRASP1,GSPT1,HNRNPA0,HSPA8,KEAP1,LYPLA2,MAP1A,MAPT,MIB1,MTDH,NOS1,OGT,PCBP2,PCNP,PDCD6IP,PDE10A,PDE1B,PIP4K2A,PIP4K2B,PLAA,PLCB1,PPP1CB,PPP6R2,PRKACA,PTK2B,RAB3GAP1,RBBP6,…
regulation of peptidyl-serine phosphorylation	GO:0033135	FALSE	0.00391577	2.40718	155	440	13	26944	0.0295455	5.13595	12.3632	ARAF,BRAF,CNOT9,DOCK7,EIF4G1,GRK2,NOS1,OGT,PAK1,SNCA,SPTBN4,TNKS1BP1,TXN
positive regulation of secretion by cell	GO:1903532	FALSE	0.000440781	3.35578	366	440	22	26944	0.05	3.68087	12.3522	ARHGEF7,C2CD2L,CADPS,CDK5,DNM1L,DPYSL2,DYNLL1,GABBR1,GRK2,HCFC1,ITSN1,KCNB1,PDCD6IP,PLCB1,PRKACA,RAB3GAP1,RTN4,SEPTIN5,SNCA,STIM1,TARDBP,VSNL1
anterograde axonal transport	GO:0008089	FALSE	0.0365669	1.43691	50	440	7	26944	0.0159091	8.57309	12.3188	ANK3,AP3B2,AP3D1,KIF5C,MAP1A,MAP2,MAPK8IP3
regulation of actin filament-based process	GO:0032970	FALSE	0.000374491	3.42656	393	440	23	26944	0.0522727	3.58381	12.2801	ABI2,ARHGAP44,BIN1,BRAF,CCDC88A,CORO1A,CORO2B,CTTN,CYFIP2,FGF13,GRB2,HIP1R,NOS1,PAK1,PAK2,PPM1E,PTK2B,RAC3,RYR2,SPTB,SPTBN4,TAOK2,WASF1
negative regulation of protein localization	GO:1903828	FALSE	0.00136437	2.86507	243	440	17	26944	0.0386364	4.28403	12.274	CDK5,CORO2B,DCLK1,DCLK2,GNAZ,KCNB1,MAGED1,MAP1A,MAPT,MARK3,NF1,NOS1,OGT,PPP3CA,RAB11FIP5,TXN,VSNL1
positive regulation of protein modification process	GO:0031401	FALSE	5.65195e-05	4.2478	742	440	35	26944	0.0795455	2.88851	12.2698	AKAP5,ARAF,BRAF,CAMKK2,CDK5,CNOT9,DAB2IP,DDX3X,DIP2A,DIP2B,DOCK7,DVL1,DVL3,EIF4G1,FXR1,GRM5,HDAC2,HSPA2,MAGED1,MAP2K7,MAPK8IP3,MAPRE3,NCOR2,NOS1,OGT,PAK1,PAK2,PPP2R5D,PTK2B,RAB3GAP1,RAPGEF2,SNCA,TNIK,TNKS1BP1,TXN
homeostatic process	GO:0042592	FALSE	2.80274e-06	5.55242	1835	440	66	26944	0.15	2.20251	12.2292	ACIN1,AMPD2,ANK1,ANK3,APOB,ATP6AP1,ATP6V0C,ATP6V1E1,BCR,BRSK2,C2CD2L,CACNA1A,CACNB4,CALB2,CAMK2D,CDK5,CHMP4B,CNOT3,CORO1A,CYLD,DDX3X,DMXL2,DYNLL1,EHD1,EIF4G1,GIT1,GRIA1,GRID2IP,GRK2,GRM1,GRM5,HCFC1,JPH3,KCNB1,KCNMA1,MAP1A,MINK1,NBEA,NCOR2,NF1,NFIX,OGT,PLAA,PLCB1,PPP3CA,PRKACA,PRMT1,PTK2B,RAB11FIP2,RAB11FIP5,RAC3,RTN4,RYR2,SLC12A5,SLC4A10,SLC4A4,SMAP1,SMARCA4,SMARCB1,SNCA,STIM1,STIM2,TXN,UBAP2L,VS…
regulation of intracellular steroid hormone receptor signaling pathway	GO:0033143	FALSE	0.0159634	1.79688	81	440	9	26944	0.0204545	6.80404	12.226	CNOT1,CNOT2,CNOT3,CNOT9,DDX5,NCOR2,PAK1,SMARCA4,VPS18
mRNA catabolic process	GO:0006402	FALSE	0.00144489	2.84016	244	440	17	26944	0.0386364	4.26647	12.1175	AGO2,CNOT1,CNOT2,CNOT3,CNOT9,CSDE1,DDX5,EDC3,EDC4,ELAVL4,FUS,FXR1,GSPT1,HNRNPA0,TARDBP,UPF1,XRN1
endosomal transport	GO:0016197	FALSE	0.00116077	2.93525	268	440	18	26944	0.0409091	4.11289	12.0724	AGAP2,AKAP5,AP3D1,ARHGAP44,ATP6AP1,ATP9A,CHMP4B,CORO1A,CORO1C,DNAJC13,DNM1L,EHD1,EPS15L1,GGA3,ITSN1,SPAG9,USP7,YKT6
regulation of cell development	GO:0060284	FALSE	3.22479e-05	4.4915	941	440	41	26944	0.0931818	2.66811	11.9838	ACIN1,AKAP5,AP3D1,ARHGAP32,ARID1A,BIN1,BRAF,CDK5,CDKL5,CYLD,DIP2B,DNM1L,EIF4G2,FGF13,FXR1,GRM5,HDAC2,KALRN,MAP1B,MAP2,MAP6,MAPT,NF1,NOS1,NUMBL,PCM1,PLCB1,PPP3CA,PRMT1,PRUNE1,PTK2B,RAC3,RAPGEF2,RTN4,SMAP1,SMARCA4,SMARCB1,SMARCC2,SMARCD1,TNIK,ZNF365
positive regulation of nitrogen compound metabolic process	GO:0051173	FALSE	6.44792e-07	6.19058	2944	440	93	26944	0.211364	1.93444	11.9753	AGAP2,AGO2,AKAP5,AKAP8L,AP3D1,ARAF,ARID1A,BRAF,CAMK2D,CAMK4,CAMKK2,CCT8,CDK5,CHD4,CNOT1,CNOT2,CNOT3,CNOT9,CSDE1,CSNK1A1,CSNK1E,CSNK2A1,CUL4B,CYFIP2,DAB2IP,DDX17,DDX3X,DIP2A,DIP2B,DNM2,DOCK7,DVL1,DVL3,EIF4G1,EIF4G2,FUS,FXR1,GGA3,GRM5,GTF2I,HABP4,HCFC1,HDAC2,HSPA2,HSPA8,IGBP1,ILF2,KHDRBS1,MAGED1,MAP2K7,MAPK8IP3,MAPRE3,MARS1,MRTFB,MTDH,NCOR2,NFIA,NFIX,NOS1,OGT,OTUD4,PAK1,PAK2,PCBP2,PLCB1,PPP2R5D,PPP…
positive regulation of monoatomic ion transmembrane transport	GO:0034767	FALSE	0.00621734	2.2064	137	440	12	26944	0.0272727	5.36377	11.8346	AKAP5,ANK3,FGF13,HSPA2,KCNC1,NOS1,PLCB1,PPP3CA,RGS7,SNCA,STIM1,STIM2
regulation of dendrite development	GO:0050773	FALSE	0.0067104	2.17325	138	440	12	26944	0.0272727	5.3249	11.5723	AKAP5,CAMSAP2,CDKL5,DAB2IP,DGKG,DNM1L,ELAVL4,KALRN,NUMBL,PPP3CA,RAPGEF2,TNIK
vesicle organization	GO:0016050	FALSE	0.000784189	3.10558	348	440	21	26944	0.0477273	3.6953	11.476	AGFG1,AP3B2,AP3D1,ATP6AP1,ATP6V1E1,CADPS,CHMP4B,CORO1A,CORO1C,CPLX2,DNAJC13,FNBP1L,PDCD6IP,PIP4K2A,PIP4K2B,SEC16A,SNCA,SNPH,TRIM9,VPS18,WASL
cellular response to glucose stimulus	GO:0071333	FALSE	0.00413999	2.383	181	440	14	26944	0.0318182	4.73651	11.2871	BRSK2,C2CD2L,DYNLL1,GRK2,HCFC1,KCNB1,OGT,PPP3CA,PRKACA,RAB11FIP2,RAB11FIP5,SMARCA4,SMARCB1,VSNL1
nuclear-transcribed mRNA catabolic process	GO:0000956	FALSE	0.0103987	1.98302	120	440	11	26944	0.025	5.61333	11.1314	AGO2,CNOT1,CNOT2,CNOT3,CSDE1,DDX5,EDC3,EDC4,GSPT1,UPF1,XRN1
positive regulation of macromolecule metabolic process	GO:0010604	FALSE	8.96288e-07	6.04755	3427	440	103	26944	0.234091	1.84049	11.1304	AGAP2,AGO2,AGPAT1,AKAP5,AKAP8L,ANK3,AP3D1,APOB,ARAF,ARID1A,BRAF,CAMK2D,CAMK4,CAMKK2,CCT8,CDK5,CHD4,CNOT1,CNOT2,CNOT3,CNOT9,CSDE1,CSNK1A1,CSNK1E,CSNK2A1,CUL4B,CYFIP2,DAB2IP,DDX17,DDX3X,DIP2A,DIP2B,DOCK7,DVL1,DVL3,EIF4G1,EIF4G2,ELAVL4,FAM98A,FUS,FXR1,GGA3,GIT1,GRIA1,GRK2,GRM5,GTF2I,HABP4,HCFC1,HDAC2,HNRNPA0,HNRNPA1,HSPA2,HSPA8,HSPH1,IGBP1,ILF2,KHDRBS1,MAGED1,MAP2K7,MAPK8IP3,MAPRE3,MARS1,MRTFB,MTDH,…
positive regulation of metabolic process	GO:0009893	FALSE	7.11784e-07	6.14765	3745	440	110	26944	0.25	1.79866	11.0576	AGAP2,AGO2,AGPAT1,AKAP5,AKAP8L,ANK3,AP3D1,APOB,ARAF,ARID1A,BRAF,CAMK2D,CAMK4,CAMKK2,CCT8,CDK5,CHD4,CNOT1,CNOT2,CNOT3,CNOT9,CSDE1,CSNK1A1,CSNK1E,CSNK2A1,CUL4B,CYFIP2,DAB2IP,DDX17,DDX3X,DIP2A,DIP2B,DNM2,DOCK7,DVL1,DVL3,EIF4G1,EIF4G2,ELAVL4,FAM98A,FUS,FXR1,GGA3,GIT1,GRB2,GRIA1,GRK2,GRM5,GTF2I,HABP4,HCFC1,HDAC2,HNRNPA0,HNRNPA1,HSPA2,HSPA8,HSPH1,IGBP1,ILF2,KHDRBS1,MAGED1,MAP2K7,MAPK8IP3,MAPRE3,MAPT,MA…
positive regulation of signal transduction	GO:0009967	FALSE	1.3017e-05	4.88549	1613	440	59	26944	0.134091	2.23989	10.943	AGAP2,AKAP5,ANK3,ATP6V0C,BRAF,CAMK2D,CCAR2,CCDC88A,CNOT9,CORO7,CSNK1A1,CSNK1E,CSNK2A1,CSNK2B,CYFIP2,CYLD,DAB2IP,DDX3X,DDX5,DGKD,DGKI,DHX15,DNM1L,DVL1,DVL3,EXOC4,GRK2,GRM1,GRM5,GUCY1A2,HIP1R,ITSN1,KSR1,MAGED1,MAP2K7,MAPK8IP3,MINK1,MTDH,NF1,NOS1,OGT,PAK1,PAK2,PLCB1,PPP2R5D,PPP3CA,PTK2B,RAPGEF2,RIT2,RTN4,SIK3,SMARCA4,SMARCB1,SPAG9,TAOK2,TNIK,TRIM3,USP9X,WASF1
organelle transport along microtubule	GO:0072384	FALSE	0.0215753	1.66604	84	440	9	26944	0.0204545	6.56104	10.931	ACTR10,AP3B2,AP3D1,MAP1B,MAP2,MAP6,MAPT,UCHL1,WASF1
cellular response to hexose stimulus	GO:0071331	FALSE	0.00471521	2.3265	183	440	14	26944	0.0318182	4.68475	10.8991	BRSK2,C2CD2L,DYNLL1,GRK2,HCFC1,KCNB1,OGT,PPP3CA,PRKACA,RAB11FIP2,RAB11FIP5,SMARCA4,SMARCB1,VSNL1
positive regulation of supramolecular fiber organization	GO:1902905	FALSE	0.00471521	2.3265	183	440	14	26944	0.0318182	4.68475	10.8991	ABI2,BIN1,BRAF,CCDC88A,CTTN,GDA,GIT1,GRB2,MAP1B,MAPT,PAK1,PPM1E,PTK2B,WASF1
G1/S transition of mitotic cell cycle	GO:0000082	FALSE	0.00380408	2.41975	206	440	15	26944	0.0340909	4.45896	10.7896	ARID1A,CACNB4,CAMK2D,CUL4B,DDX3X,DGKZ,EIF4G1,HSPA8,LSM11,PLCB1,PPP3CA,SMARCA4,SMARCB1,SMARCC2,SMARCD1
hormone-mediated signaling pathway	GO:0009755	FALSE	0.00502873	2.29854	184	440	14	26944	0.0318182	4.65929	10.7096	ARID1A,CNOT1,CNOT2,CNOT3,CNOT9,CSNK2B,DDX17,DDX5,NCOR2,PAK1,SAFB,SMARCA4,SSTR3,VPS18
locomotory behavior	GO:0007626	FALSE	0.0025221	2.59824	254	440	17	26944	0.0386364	4.0985	10.6489	CACNA1A,CACNB4,ELAVL4,GIT1,GRM1,GRM5,KALRN,KCND2,MAPT,PDE1B,PPP1R1B,SHANK2,SLC4A10,SNCA,SPTBN4,STRN,UCHL1
positive regulation of protein-containing complex assembly	GO:0031334	FALSE	0.00429106	2.36743	208	440	15	26944	0.0340909	4.41608	10.4548	BIN1,CTTN,DAB2IP,DDX3X,EIF4G1,GDA,GIT1,GRB2,HIP1R,MAP1B,MAPT,PAK1,PTK2B,SNCA,TPPP
positive regulation of developmental process	GO:0051094	FALSE	2.65362e-05	4.57616	1480	440	55	26944	0.125	2.27568	10.4139	ACIN1,AGAP2,AGO2,AKAP5,AP3D1,APOB,ARHGAP32,ARID1A,BIN1,BRAF,CDKL5,CORO1C,CYLD,DAB2IP,DNM1L,DVL1,DVL3,EHD1,EIF4G1,EIF4G2,ELAVL4,GRM5,HDAC2,ITSN1,ITSN2,KALRN,MAGED1,MAP1B,MAP6,MAPK8IP3,MAPT,MRTFB,MTDH,NUDT21,NUMBL,OGT,PLAA,PLCB1,PPP3CA,PRMT1,PTK2B,RAPGEF2,RASAL1,RTN4,SMAP1,SMARCA4,SMARCB1,SMARCC2,SMARCD1,SPAG9,SPTBN4,STIM1,SYNDIG1,TNIK,ZNF365
protein-containing complex localization	GO:0031503	FALSE	0.00352301	2.45309	232	440	16	26944	0.0363636	4.2232	10.3599	AKAP5,AP3D1,ARHGAP44,DLG3,DYNLL1,FXR1,GIT1,KALRN,KIF5C,NBEA,OGT,PCM1,RCC2,TNIK,WASL,ZNF365
peptidyl-amino acid modification	GO:0018193	FALSE	0.000286404	3.54302	650	440	31	26944	0.0704545	2.9205	10.3474	ARAF,BRAF,CAMK2D,CDK5,CNOT9,CSNK1A1,CSNK2A1,DIP2A,DIP2B,DOCK7,EIF4G1,GRK2,GRM5,HDAC2,MARK3,NMT1,NOS1,OGT,PAK1,PAK2,PPIG,PPP2R5D,PRKACA,PRMT1,PRMT8,PTK2B,RANBP2,SNCA,SPTBN4,TNKS1BP1,TXN
positive regulation of secretion	GO:0051047	FALSE	0.000936839	3.02834	414	440	23	26944	0.0522727	3.40202	10.3025	ARHGEF7,C2CD2L,CADPS,CDK5,DNM1L,DPYSL2,DYNLL1,GABBR1,GRK2,HCFC1,ITSN1,KCNB1,PDCD6IP,PLCB1,PPP3CA,PRKACA,RAB3GAP1,RTN4,SEPTIN5,SNCA,STIM1,TARDBP,VSNL1
positive regulation of response to stimulus	GO:0048584	FALSE	7.58102e-06	5.12027	2359	440	77	26944	0.175	1.99881	10.2345	AGAP2,AKAP5,ANK3,ARID1A,ATP6V0C,BRAF,CACNB4,CAMK2D,CCAR2,CCDC88A,CNOT9,CORO7,CSNK1A1,CSNK1E,CSNK2A1,CSNK2B,CTTN,CYFIP2,CYLD,DAB2IP,DDX3X,DDX5,DGKD,DGKI,DGKZ,DHX15,DNM1L,DVL1,DVL3,EXOC4,FUS,GRB2,GRK2,GRM1,GRM5,GUCY1A2,HIP1R,HSPA8,ITSN1,KHDRBS1,KSR1,MAGED1,MAP2K7,MAPK8IP3,MINK1,MTDH,NF1,NONO,NOS1,OGT,OTUD4,PAK1,PAK2,PCBP2,PLCB1,PPP2R5D,PPP3CA,PTK2B,RAB11FIP2,RAPGEF2,RBM14,RIT2,RTN4,SIK3,SMARCA4,SMA…
organic substance catabolic process	GO:1901575	FALSE	1.21154e-05	4.91666	2076	440	70	26944	0.159091	2.06481	10.152	AGAP2,AGO2,APOB,ARAF,BRSK2,CCAR2,CDK5,CHMP4B,CNOT1,CNOT2,CNOT3,CNOT9,CSDE1,CSNK1A1,CSNK1E,CSNK2A1,CSNK2A2,CUL4B,CYP46A1,DAB2IP,DAGLA,DDX5,DVL1,EDC3,EDC4,ELAVL4,FBXL16,FUS,FXR1,GALC,GDA,GGA3,GIT1,GPRASP1,GSPT1,HNRNPA0,HSPA8,KEAP1,LYPLA2,MAP1A,MIB1,NOS1,OGT,PCBP2,PCNP,PDCD6IP,PDE10A,PDE1B,PLAA,PLCB1,PPP1CB,PPP6R2,PRKACA,PTK2B,RBBP6,SF3B3,SLC27A4,SLC4A4,SNCA,TARDBP,TIGAR,TRIM3,TRIM9,TRIP12,TTC3,UCHL…
negative regulation of synaptic transmission	GO:0050805	FALSE	0.0377417	1.42318	69	440	8	26944	0.0181818	7.09987	10.1044	DGKI,GABBR1,GRIA1,GRID2IP,KCNB1,MAPT,PTK2B,SHANK2
regulation of stem cell population maintenance	GO:2000036	FALSE	0.0377417	1.42318	69	440	8	26944	0.0181818	7.09987	10.1044	ARID1A,CNOT1,CNOT2,CNOT3,OGT,SMARCA4,SMARCB1,SMARCD1
regulation of plasma membrane bounded cell projection assembly	GO:0120032	FALSE	0.00512665	2.29017	211	440	15	26944	0.0340909	4.3533	9.96977	ABI2,ARHGAP44,CCDC88A,CDKL5,CORO1C,CYLD,DNM2,DYNLL1,FAM98A,FNBP1L,FXR1,MAP4,RAP1GAP,RCC2,WASL
regulation of monoatomic ion transport	GO:0043269	FALSE	0.000971428	3.01259	447	440	24	26944	0.0545455	3.28786	9.90497	AHCYL1,AKAP5,ANK3,BIN1,CAMK2D,CBARP,CORO1A,EPB41,FGF13,HSPA2,JPH3,KCNC1,KCNJ3,NOS1,PLCB1,PPP3CA,PTK2B,RGS7,RYR2,SESTD1,SNCA,SPTBN4,STIM1,STIM2
negative regulation of catabolic process	GO:0009895	FALSE	0.00193489	2.71334	337	440	20	26944	0.0454545	3.63421	9.86085	AGAP2,CCAR2,CSDE1,CSNK2A2,DAB2IP,EIF4G1,EIF4G2,ELAVL4,FUS,GIT1,HNRNPA0,MAP1A,OGT,PRKACA,SF3B3,SNCA,TARDBP,TIGAR,USP7,USP9X
negative regulation of protein-containing complex disassembly	GO:0043242	FALSE	0.0287925	1.54072	87	440	9	26944	0.0204545	6.3348	9.76015	CAMSAP1,CAMSAP2,FGF13,MAP1A,MAP1B,MAP2,MAP6D1,SPTB,SPTBN4
regulation of metabolic process	GO:0019222	FALSE	5.07187e-07	6.29483	6882	440	172	26944	0.390909	1.53046	9.63402	ACIN1,AGAP2,AGO2,AGPAT1,AHCYL1,AHNAK,AKAP5,AKAP8,AKAP8L,ANK3,AP3D1,APOB,ARAF,ARID1A,BASP1,BCR,BIN1,BRAF,CACNA1A,CAMK2D,CAMK4,CAMKK2,CCAR2,CCT8,CDK5,CELF2,CELSR2,CHD4,CHMP4B,CNOT1,CNOT2,CNOT3,CNOT9,CORO1C,CSDE1,CSNK1A1,CSNK1E,CSNK2A1,CSNK2A2,CTTN,CUL4B,CYFIP2,CYLD,DAB2IP,DDX17,DDX3X,DDX5,DIP2A,DIP2B,DNM1L,DNM2,DOCK7,DVL1,DVL3,DYNLL1,EDC3,EDC4,EIF4G1,EIF4G2,ELAVL4,FAM98A,FUS,FXR1,GGA3,GIT1,GRB2,GRI…
positive regulation of cellular metabolic process	GO:0031325	FALSE	4.55485e-06	5.34153	3434	440	101	26944	0.229545	1.80107	9.62046	AGAP2,AGO2,AGPAT1,AKAP5,AKAP8L,ANK3,AP3D1,APOB,ARAF,ARID1A,BRAF,CAMK2D,CAMK4,CAMKK2,CCT8,CDK5,CHD4,CNOT1,CNOT2,CNOT3,CNOT9,CSDE1,DAB2IP,DDX17,DDX3X,DNM2,DOCK7,DVL1,DVL3,EIF4G1,EIF4G2,ELAVL4,FAM98A,FUS,FXR1,GIT1,GRB2,GRIA1,GRK2,GRM5,GTF2I,HABP4,HCFC1,HDAC2,HNRNPA0,HNRNPA1,HSPA2,HSPA8,HSPH1,IGBP1,ILF2,KHDRBS1,MAGED1,MAP2K7,MAPK8IP3,MAPRE3,MAPT,MARS1,MRTFB,MTDH,NFIA,NFIX,NOS1,OGT,OTUD4,PAK1,PAK2,PCB…
regulation of peptide hormone secretion	GO:0090276	FALSE	0.00406477	2.39096	263	440	17	26944	0.0386364	3.95824	9.46402	ARHGEF7,BRSK2,C2CD2L,DYNLL1,GABBR1,GNAZ,HCFC1,ITSN1,KALRN,KCNB1,NOS1,PLCB1,PPP3CA,PRKACA,STIM1,TARDBP,VSNL1
positive regulation of organelle assembly	GO:1902117	FALSE	0.0316154	1.5001	88	440	9	26944	0.0204545	6.26281	9.39485	CCDC88A,CNOT1,CNOT2,DYNLL1,PDCD6IP,PIP4K2A,PIP4K2B,RAB3GAP1,UBAP2L
peptide hormone secretion	GO:0030072	FALSE	0.00299425	2.52371	316	440	19	26944	0.0431818	3.68193	9.29214	ARHGEF7,BRSK2,C2CD2L,DYNLL1,GABBR1,GNAZ,HCFC1,ITSN1,KALRN,KCNB1,NOS1,PLCB1,PPP3CA,PRKACA,RAB11FIP2,RAB11FIP5,STIM1,TARDBP,VSNL1
actin filament organization	GO:0007015	FALSE	0.00138726	2.85784	456	440	24	26944	0.0545455	3.22297	9.21073	ABI2,BIN1,BRAF,CCDC88A,CORO1A,CORO1C,CORO2B,CORO7,CTTN,CYFIP2,ELMO2,GRB2,HIP1R,MICAL3,PAK1,PAK2,PHACTR1,PPM1E,PTK2B,RAC3,SPTB,SPTBN4,WASF1,WASL
regulation of actin cytoskeleton organization	GO:0032956	FALSE	0.00266088	2.57498	344	440	20	26944	0.0454545	3.56025	9.16756	ABI2,ARHGAP44,BIN1,BRAF,CCDC88A,CORO1A,CORO2B,CTTN,CYFIP2,GRB2,HIP1R,PAK1,PAK2,PPM1E,PTK2B,RAC3,SPTB,SPTBN4,TAOK2,WASF1
cellular response to organic substance	GO:0071310	FALSE	2.30369e-05	4.63758	2420	440	77	26944	0.175	1.94843	9.03599	AGAP2,AHCYL1,AKAP8,ARID1A,BCR,BRSK2,C2CD2L,CACNA1A,CACNB4,CDK5,CNOT1,CNOT2,CNOT3,CNOT9,CORO1A,CSNK2B,CYLD,DAB2IP,DDX17,DDX5,DNM1L,DNM2,DYNLL1,GABRA1,GABRB2,GABRB3,GABRG2,GIT1,GRB2,GRIA1,GRK2,GRM5,HCFC1,HDAC2,HNRNPA1,HNRNPH1,KCNB1,KEAP1,LRCH1,MAP1B,MAP2,MAP2K7,MTDH,NCOR2,NONO,NUMBL,OGT,OTUD4,PAK1,PAK2,PDE1B,PIP4K2A,PIP4K2B,PLAA,PLCB1,PPM1E,PPP1R1B,PPP3CA,PRKACA,PRPF8,PTK2B,RAB11FIP2,RAB11FIP5,RAPG…
signal transduction	GO:0007165	FALSE	1.12745e-06	5.9479	6895	440	171	26944	0.388636	1.5187	9.03306	ABI2,ABR,AGAP2,AHCYL1,AKAP5,AMER2,ANK1,ANK3,ARAF,ARFGAP1,ARFGEF3,ARHGAP26,ARHGAP32,ARHGAP44,ARHGEF7,ARHGEF9,ARID1A,ATP6V0C,BCR,BRAF,BRSK2,CACNB4,CAMK2D,CAMKK2,CCAR2,CCDC88A,CDK5,CELSR2,CNKSR2,CNOT1,CNOT2,CNOT3,CNOT9,CORO1A,CORO7,CSNK1A1,CSNK1E,CSNK2A1,CSNK2A2,CSNK2B,CTTN,CYFIP2,CYLD,DAB2IP,DAGLA,DCLK1,DCLK2,DDX17,DDX3X,DDX5,DGKB,DGKD,DGKG,DGKH,DGKI,DGKZ,DHX15,DNM1L,DNM2,DOCK3,DOCK4,DOCK7,DOCK9,DV…
response to organic substance	GO:0010033	FALSE	9.66003e-06	5.01502	3435	440	100	26944	0.227273	1.78272	8.94037	ABR,AGAP2,AHCYL1,AKAP8,APOB,ARID1A,BCR,BRAF,BRSK2,C2CD2L,CACNA1A,CACNB4,CDK5,CNOT1,CNOT2,CNOT3,CNOT9,CORO1A,CSNK2A1,CSNK2B,CYLD,DAB2IP,DDX17,DDX5,DHX15,DNM1L,DNM2,DYNLL1,EFTUD2,EIF4G1,ELAVL4,GABBR1,GABRA1,GABRB2,GABRB3,GABRG2,GIT1,GRB2,GRIA1,GRK2,GRM5,HCFC1,HDAC2,HNRNPA0,HNRNPA1,HNRNPH1,HSPA4L,HSPA8,HSPH1,KCNB1,KCNC1,KCNMA1,KEAP1,LRCH1,MAP1B,MAP2,MAP2K7,MAPT,MTDH,NCOR2,NONO,NOS1,NUMBL,OGT,OTUD4,P…
regulation of peptide secretion	GO:0002791	FALSE	0.00525018	2.27983	268	440	17	26944	0.0386364	3.8844	8.85575	ARHGEF7,BRSK2,C2CD2L,DYNLL1,GABBR1,GNAZ,HCFC1,ITSN1,KALRN,KCNB1,NOS1,PLCB1,PPP3CA,PRKACA,STIM1,TARDBP,VSNL1
positive regulation of cytoskeleton organization	GO:0051495	FALSE	0.0099246	2.00329	195	440	14	26944	0.0318182	4.39646	8.80736	ABI2,BIN1,BRAF,CCDC88A,CTTN,GDA,GIT1,GRB2,MAP1B,MAPT,PAK1,PPM1E,PTK2B,WASF1
response to endogenous stimulus	GO:0009719	FALSE	5.37582e-05	4.26956	1935	440	65	26944	0.147727	2.05704	8.78263	AGAP2,AHCYL1,AKAP8,ARID1A,BRAF,CACNA1A,CDK5,CNOT1,CNOT2,CNOT3,CNOT9,CORO1A,CSNK1E,CSNK2B,CYFIP2,DAB2IP,DDX17,DDX5,DNM2,EHD1,ELAVL4,GABRA1,GABRB2,GABRB3,GABRG2,GIT1,GRB2,GRIA1,GRK2,GRM5,HDAC2,HSPA8,KCNC1,MAP1B,MARS1,MTSS2,NCOR2,NFIA,NFIX,NONO,NOS1,OGT,PAK1,PAK2,PIP4K2A,PIP4K2B,PLCB1,PPP1R1B,PPP2R5D,PPP3CA,PRKACA,PRMT1,PTK2B,RAP1GAP,RAPGEF2,RYR2,SAFB,SLC27A4,SMARCA4,SSTR3,TIGAR,USP9X,VPS18,WASF1,XR…
regulation of peptide transport	GO:0090087	FALSE	0.00580577	2.23614	270	440	17	26944	0.0386364	3.85562	8.62171	ARHGEF7,BRSK2,C2CD2L,DYNLL1,GABBR1,GNAZ,HCFC1,ITSN1,KALRN,KCNB1,NOS1,PLCB1,PPP3CA,PRKACA,STIM1,TARDBP,VSNL1
peptide secretion	GO:0002790	FALSE	0.00414052	2.38295	323	440	19	26944	0.0431818	3.60214	8.5837	ARHGEF7,BRSK2,C2CD2L,DYNLL1,GABBR1,GNAZ,HCFC1,ITSN1,KALRN,KCNB1,NOS1,PLCB1,PPP3CA,PRKACA,RAB11FIP2,RAB11FIP5,STIM1,TARDBP,VSNL1
regulation of protein-containing complex disassembly	GO:0043244	FALSE	0.022507	1.64768	130	440	11	26944	0.025	5.18154	8.53753	CAMSAP1,CAMSAP2,FGF13,GSPT1,MAP1A,MAP1B,MAP2,MAP6D1,SPTB,SPTBN4,UPF1
mitotic cell cycle process	GO:1903047	FALSE	0.000810806	3.09108	718	440	32	26944	0.0727273	2.7292	8.43617	AKAP8,AKAP8L,ANK3,ARID1A,BRSK2,CACNB4,CAMK2D,CHAMP1,CHMP4B,CUL4B,DCTN2,DDX3X,DGKZ,EIF4G1,EXOC4,HSPA2,HSPA8,LSM11,MAP4,NFIA,NFIX,PDCD6IP,PLCB1,PPP3CA,RCC2,SMARCA4,SMARCB1,SMARCC2,SMARCD1,SON,TAOK2,ZNF365
positive regulation of GTPase activity	GO:0043547	FALSE	0.0415412	1.38152	91	440	9	26944	0.0204545	6.05634	8.36696	ABR,ARHGAP44,ARHGEF7,ASAP1,BCR,CORO1C,RAB3GAP1,RAPGEF2,RCC2
cell cycle phase transition	GO:0044770	FALSE	0.00172675	2.76277	529	440	26	26944	0.0590909	3.00973	8.31518	AKAP8,AKAP8L,ARID1A,BRSK2,CACNB4,CAMK2D,CCAR2,CHMP4B,CUL4B,DDX3X,DGKZ,EIF4G1,HSPA2,HSPA8,LSM11,NFIA,NFIX,PLCB1,PPP3CA,RCC2,SMARCA4,SMARCB1,SMARCC2,SMARCD1,TAOK2,UPF1
calcium ion transport	GO:0006816	FALSE	0.00257369	2.58944	439	440	23	26944	0.0522727	3.20828	8.30767	AKAP5,BIN1,CACNA1A,CACNA1E,CACNB4,CACNG8,CAMK2D,CBARP,CDK5,CORO1A,DNM1L,EPB41,HSPA2,JPH3,NOS1,PLCB1,PPP3CA,PTK2B,RYR2,SESTD1,SNCA,STIM1,STIM2
regulation of macromolecule metabolic process	GO:0060255	FALSE	3.95631e-06	5.40271	6358	440	159	26944	0.361364	1.53139	8.27366	ACIN1,AGAP2,AGO2,AGPAT1,AHCYL1,AHNAK,AKAP5,AKAP8,AKAP8L,ANK3,AP3D1,APOB,ARAF,ARID1A,BASP1,BIN1,BRAF,CAMK2D,CAMK4,CAMKK2,CCAR2,CCT8,CDK5,CELF2,CELSR2,CHD4,CNOT1,CNOT2,CNOT3,CNOT9,CORO1C,CSDE1,CSNK1A1,CSNK1E,CSNK2A1,CSNK2A2,CUL4B,CYFIP2,CYLD,DAB2IP,DDX17,DDX3X,DDX5,DIP2A,DIP2B,DNM1L,DOCK7,DVL1,DVL3,EDC3,EDC4,EIF4G1,EIF4G2,ELAVL4,FAM98A,FUS,FXR1,GGA3,GIT1,GRIA1,GRK2,GRM5,GSPT1,GTF2I,HABP4,HCFC1,HDAC…
regulation of establishment of protein localization	GO:0070201	FALSE	0.00158837	2.79905	596	440	28	26944	0.0636364	2.87688	8.05252	AKAP5,ANK3,ARHGAP44,BRSK2,C2CD2L,CCT8,CDK5,CORO2B,DNM1L,DYNLL1,EXOC4,GNAZ,HCFC1,HNRNPM,KCNB1,MAPT,NF1,NOS1,OGT,PCM1,PLCB1,PPP3CA,PRKACA,RAB11FIP5,STIM1,TARDBP,TXN,VSNL1
central nervous system neuron development	GO:0021954	FALSE	0.0453896	1.34304	92	440	9	26944	0.0204545	5.99051	8.04552	CDK5,DCLK1,DCLK2,MAP2,RAC3,RAPGEF2,SCYL2,SLC4A10,SPTBN4
exocytic process	GO:0140029	FALSE	0.0453896	1.34304	92	440	9	26944	0.0204545	5.99051	8.04552	CADPS,CPLX2,EXOC4,KCNB1,RAB3GAP1,SEPTIN5,SNCA,VPS18,YKT6
regulation of protein depolymerization	GO:1901879	FALSE	0.0453896	1.34304	92	440	9	26944	0.0204545	5.99051	8.04552	CAMSAP1,CAMSAP2,FGF13,MAP1A,MAP1B,MAP2,MAP6D1,SPTB,SPTBN4
action potential	GO:0001508	FALSE	0.0208678	1.68052	154	440	12	26944	0.0272727	4.77166	8.0189	ANK3,BIN1,CACNB4,CAMK2D,FGF13,GRIA1,HNRNPA1,KCNB1,KCND2,RYR2,SCN3A,SCN8A
negative regulation of establishment of protein localization	GO:1904950	FALSE	0.0208678	1.68052	154	440	12	26944	0.0272727	4.77166	8.0189	CDK5,CORO2B,GNAZ,KCNB1,MAPT,NF1,NOS1,OGT,PPP3CA,RAB11FIP5,TXN,VSNL1
regulation of G1/S transition of mitotic cell cycle	GO:2000045	FALSE	0.0208678	1.68052	154	440	12	26944	0.0272727	4.77166	8.0189	ARID1A,CACNB4,CUL4B,DDX3X,DGKZ,EIF4G1,LSM11,PLCB1,SMARCA4,SMARCB1,SMARCC2,SMARCD1
positive regulation of cell development	GO:0010720	FALSE	0.00213129	2.67136	535	440	26	26944	0.0590909	2.97597	7.94989	ACIN1,AKAP5,AP3D1,ARHGAP32,ARID1A,BIN1,BRAF,CDKL5,CYLD,DNM1L,EIF4G2,GRM5,HDAC2,KALRN,MAP1B,MAP6,MAPT,NUMBL,PPP3CA,RTN4,SMARCA4,SMARCB1,SMARCC2,SMARCD1,TNIK,ZNF365
intracellular glucose homeostasis	GO:0001678	FALSE	0.0140888	1.85112	201	440	14	26944	0.0318182	4.26522	7.89545	BRSK2,C2CD2L,DYNLL1,GRK2,HCFC1,KCNB1,OGT,PPP3CA,PRKACA,RAB11FIP2,RAB11FIP5,SMARCA4,SMARCB1,VSNL1
regulation of actin filament organization	GO:0110053	FALSE	0.00819252	2.08658	277	440	17	26944	0.0386364	3.75819	7.84177	ABI2,BIN1,BRAF,CCDC88A,CORO1A,CORO2B,CTTN,CYFIP2,GRB2,HIP1R,PAK1,PAK2,PPM1E,PTK2B,SPTB,SPTBN4,WASF1
regulation of anatomical structure size	GO:0090066	FALSE	0.0022236	2.65294	571	440	27	26944	0.0613636	2.89559	7.68184	ARHGAP32,BIN1,CDK5,CDKL5,CORO1A,CTTN,CYFIP2,DIP2B,DNM2,DOCK4,EIF4G2,FGF13,GRB2,GRK2,HIP1R,KCNMA1,MAP1B,MAP2,MAPT,NOS1,OGT,PTK2B,RAP1GAP2,RTN4,SLC12A5,SPTB,SPTBN4
positive regulation of intracellular signal transduction	GO:1902533	FALSE	0.000622447	3.2059	1050	440	41	26944	0.0931818	2.39113	7.66573	AGAP2,AKAP5,ANK3,ATP6V0C,BRAF,CAMK2D,CCAR2,CCDC88A,CORO7,CSNK1A1,CSNK2B,DAB2IP,DDX3X,DDX5,DGKI,DHX15,DNM1L,DVL3,EXOC4,GRM1,GRM5,GUCY1A2,ITSN1,KSR1,MAGED1,MAP2K7,MAPK8IP3,MINK1,MTDH,OGT,PLCB1,PPP3CA,PTK2B,RAPGEF2,RIT2,RTN4,SIK3,SPAG9,TAOK2,TNIK,USP9X
telencephalon development	GO:0021537	FALSE	0.00772082	2.11234	306	440	18	26944	0.0409091	3.60214	7.60893	CDK5,CORO1C,CSNK2A1,DAB2IP,DCLK2,DMXL2,FGF13,FXR1,GRIA1,KCNC1,NCOR2,NF1,NFIX,NUMBL,PHACTR1,PLCB1,RTN4,WDR37
potassium ion transport	GO:0006813	FALSE	0.0139714	1.85476	229	440	15	26944	0.0340909	4.01112	7.43966	AKAP5,ANK3,BIN1,KCNB1,KCNB2,KCNC1,KCNC3,KCND2,KCNJ3,KCNMA1,KCNQ2,NOS1,PTK2B,RGS7,SLC12A5
mitotic cell cycle phase transition	GO:0044772	FALSE	0.00477074	2.32141	422	440	22	26944	0.05	3.19242	7.41092	ARID1A,BRSK2,CACNB4,CAMK2D,CHMP4B,CUL4B,DDX3X,DGKZ,EIF4G1,HSPA2,HSPA8,LSM11,NFIA,NFIX,PLCB1,PPP3CA,RCC2,SMARCA4,SMARCB1,SMARCC2,SMARCD1,TAOK2
regulation of calcium ion transport	GO:0051924	FALSE	0.0119332	1.92324	255	440	16	26944	0.0363636	3.84228	7.38964	AKAP5,BIN1,CAMK2D,CBARP,CORO1A,EPB41,HSPA2,JPH3,NOS1,PPP3CA,PTK2B,RYR2,SESTD1,SNCA,STIM1,STIM2
calcium ion transmembrane transport	GO:0070588	FALSE	0.00737466	2.13226	336	440	19	26944	0.0431818	3.46277	7.38352	AKAP5,BIN1,CACNA1A,CACNA1E,CACNB4,CACNG8,CAMK2D,CBARP,CORO1A,HSPA2,JPH3,PLCB1,PPP3CA,PTK2B,RYR2,SESTD1,SNCA,STIM1,STIM2
positive regulation of transmembrane transport	GO:0034764	FALSE	0.0176637	1.75292	205	440	14	26944	0.0318182	4.182	7.33069	AK1,AKAP5,ANK3,BRAF,FGF13,HSPA2,KCNC1,NOS1,PLCB1,PPP3CA,RGS7,SNCA,STIM1,STIM2
regulation of cellular metabolic process	GO:0031323	FALSE	1.59136e-05	4.79823	6425	440	158	26944	0.359091	1.50589	7.22561	ACIN1,AGAP2,AGO2,AGPAT1,AHCYL1,AHNAK,AKAP5,AKAP8,AKAP8L,ANK3,AP3D1,APOB,ARAF,ARID1A,BASP1,BCR,BIN1,BRAF,CACNA1A,CAMK2D,CAMK4,CAMKK2,CCAR2,CCT8,CDK5,CELF2,CELSR2,CHD4,CHMP4B,CNOT1,CNOT2,CNOT3,CNOT9,CORO1C,CSDE1,CSNK1E,CTTN,CYLD,DAB2IP,DDX17,DDX3X,DDX5,DIP2A,DNM1L,DNM2,DOCK7,DVL1,DVL3,DYNLL1,EDC3,EDC4,EIF4G1,EIF4G2,ELAVL4,FAM98A,FUS,FXR1,GIT1,GRB2,GRIA1,GRK2,GRM5,GSPT1,GTF2I,HABP4,HCFC1,HDAC2,HNRNP…
mRNA metabolic process	GO:0016071	FALSE	0.000260758	3.58376	1887	440	62	26944	0.140909	2.01201	7.21055	ACIN1,AGO2,AHCYL1,AKAP8L,ATXN2L,CCAR2,CELF2,CMTR1,CNOT1,CNOT2,CNOT3,CNOT9,CPSF7,CSDE1,DDX17,DDX46,DDX5,DHX15,EDC3,EDC4,EFTUD2,ELAVL4,FUS,FXR1,GSPT1,HNRNPA0,HNRNPA1,HNRNPH1,HNRNPL,HNRNPM,HSPA8,KHDRBS1,LSM11,NONO,NUDT21,PLCB1,PRKACA,PRPF4,PRPF40A,PRPF40B,PRPF4B,PRPF8,PUF60,RBBP6,RBFOX1,RBFOX3,RBM14,RBM17,RBM25,RPRD2,SAFB,SF1,SF3B1,SF3B3,SLTM,SNRNP200,SON,SRRM2,TARDBP,UPF1,XAB2,XRN1
cellular catabolic process	GO:0044248	FALSE	0.000423608	3.37304	1524	440	53	26944	0.120455	2.12961	7.18325	AGO2,APOB,CDK5,CHMP4B,CNOT1,CNOT2,CNOT3,CNOT9,CSDE1,CTTN,DAGLA,DDX5,DNM1L,EDC3,EDC4,EIF4G1,EIF4G2,ELAVL4,FNBP1L,FUS,FXR1,GALC,GDA,GIT1,GPRASP1,GSPT1,HNRNPA0,HSPA8,KEAP1,LYPLA2,MAPT,MTDH,NOS1,OGT,PDCD6IP,PDE10A,PDE1B,PIP4K2A,PIP4K2B,PLAA,PLCB1,PRKACA,RAB3GAP1,SEC16A,SLC27A4,SLC4A4,SNCA,TARDBP,TIGAR,UPF1,VPS18,WIPI2,XRN1
positive regulation of kinase activity	GO:0033674	FALSE	0.0448326	1.34841	115	440	10	26944	0.0227273	5.3249	7.18013	DAB2IP,DDX3X,GRM5,MAGED1,MAP2K7,MAPK8IP3,MAPRE3,PTK2B,RAPGEF2,TIGAR
cell cycle	GO:0007049	FALSE	0.000305374	3.51517	1808	440	60	26944	0.136364	2.03218	7.14346	AKAP8,AKAP8L,ANK3,ARID1A,BCR,BIN1,BRSK2,CACNB4,CAMK2D,CCAR2,CDK17,CDK5,CDKL5,CHAMP1,CHMP4B,CSNK1A1,CSNK2A1,CSNK2A2,CUL4B,CYLD,DAB2IP,DCTN2,DDX3X,DGKZ,EIF4G1,EPB41,EXOC4,GIT1,HCFC1,HSPA2,HSPA8,KHDRBS1,LSM11,MAP4,MAPRE3,MICAL3,NFIA,NFIX,PCM1,PCNP,PDCD6IP,PLCB1,PPP1CB,PPP3CA,PRKACA,PRPF40A,RBM14,RCC2,SEPTIN5,SMARCA4,SMARCB1,SMARCC2,SMARCD1,SON,TAOK2,TARDBP,TPPP,UPF1,WASL,ZNF365
cell cycle process	GO:0022402	FALSE	0.000700739	3.15444	1256	440	46	26944	0.104545	2.24273	7.07458	AKAP8,AKAP8L,ANK3,ARID1A,BIN1,BRSK2,CACNB4,CAMK2D,CCAR2,CHAMP1,CHMP4B,CSNK2A1,CSNK2A2,CUL4B,DAB2IP,DCTN2,DDX3X,DGKZ,EIF4G1,EXOC4,GIT1,HSPA2,HSPA8,LSM11,MAP4,MAPRE3,NFIA,NFIX,PCM1,PDCD6IP,PLCB1,PPP3CA,PRPF40A,RBM14,RCC2,SEPTIN5,SMARCA4,SMARCB1,SMARCC2,SMARCD1,SON,TAOK2,TPPP,UPF1,WASL,ZNF365
protein catabolic process	GO:0030163	FALSE	0.00127971	2.89289	961	440	38	26944	0.0863636	2.42142	7.00489	AGAP2,APOB,ARAF,BRSK2,CCAR2,CHMP4B,CSNK1A1,CSNK1E,CSNK2A1,CSNK2A2,CUL4B,DAB2IP,DVL1,FBXL16,GGA3,HSPA8,KEAP1,LYPLA2,MAP1A,MIB1,OGT,PCBP2,PCNP,PDCD6IP,PLAA,PPP6R2,PRKACA,PTK2B,RBBP6,SF3B3,SNCA,TRIM3,TRIM9,TRIP12,TTC3,UCHL1,USP7,USP9X
regulation of protein stability	GO:0031647	FALSE	0.0105751	1.97572	313	440	18	26944	0.0409091	3.52158	6.95764	CCAR2,CCT8,DVL1,DVL3,GET1,GGA3,HCFC1,HIP1R,HSPA8,MAPK8IP3,NCOR2,RAB3GAP1,RTN4,SEC16A,SNCA,TARDBP,USP7,USP9X
cell cycle G1/S phase transition	GO:0044843	FALSE	0.0181249	1.74172	234	440	15	26944	0.0340909	3.92541	6.83698	ARID1A,CACNB4,CAMK2D,CUL4B,DDX3X,DGKZ,EIF4G1,HSPA8,LSM11,PLCB1,PPP3CA,SMARCA4,SMARCB1,SMARCC2,SMARCD1
regulation of cellular catabolic process	GO:0031329	FALSE	0.0035431	2.45062	621	440	28	26944	0.0636364	2.76106	6.7663	AGO2,CHMP4B,CNOT1,CNOT2,CNOT3,CSDE1,CTTN,DNM1L,EIF4G1,EIF4G2,ELAVL4,FUS,FXR1,GIT1,HNRNPA0,KEAP1,MAPT,MTDH,OGT,PIP4K2A,PIP4K2B,PRKACA,RAB3GAP1,SLC4A4,SNCA,TARDBP,TIGAR,UPF1
response to monosaccharide	GO:0034284	FALSE	0.0160189	1.79537	261	440	16	26944	0.0363636	3.75395	6.73973	BRSK2,C2CD2L,DYNLL1,GRK2,HCFC1,KCNB1,OGT,PLCB1,PPP3CA,PRKACA,PTK2B,RAB11FIP2,RAB11FIP5,SMARCA4,SMARCB1,VSNL1
growth	GO:0040007	FALSE	0.00141719	2.84857	1044	440	40	26944	0.0909091	2.34622	6.68338	ARHGAP32,CAMK2D,CCAR2,CDK5,CDKL5,CSNK2A1,CTTN,CYFIP2,DAB2IP,DCLK1,DDX3X,DIP2B,DNM2,DVL1,EIF4G1,EIF4G2,FGF13,ITSN2,MAP1B,MAP2,MAPT,NFIX,PLAA,PLCB1,PTK2B,RASAL1,RBBP6,RTN4,SAFB,SBF1,SIK3,SLC12A5,SLC4A10,SMARCA2,SMARCA4,SMARCB1,SPAG9,SPTBN4,USP9X,WASF1
regulation of growth	GO:0040008	FALSE	0.00362003	2.44129	658	440	29	26944	0.0659091	2.69887	6.58871	ARHGAP32,CCAR2,CDK5,CDKL5,CSNK2A1,CTTN,DAB2IP,DDX3X,DIP2B,DNM2,EIF4G1,EIF4G2,FGF13,ITSN2,MAP1B,MAP2,MAPT,PLAA,PLCB1,PTK2B,RASAL1,RTN4,SAFB,SBF1,SMARCA2,SMARCA4,SMARCB1,SPAG9,SPTBN4
peptide transport	GO:0015833	FALSE	0.011263	1.94834	346	440	19	26944	0.0431818	3.36269	6.55168	ARHGEF7,BRSK2,C2CD2L,DYNLL1,GABBR1,GNAZ,HCFC1,ITSN1,KALRN,KCNB1,NOS1,PLCB1,PPP3CA,PRKACA,RAB11FIP2,RAB11FIP5,STIM1,TARDBP,VSNL1
response to organonitrogen compound	GO:0010243	FALSE	0.00130048	2.8859	1161	440	43	26944	0.0977273	2.26801	6.54525	AGAP2,AHCYL1,BRAF,BRSK2,CACNA1A,CDK5,DHX15,DNM2,EFTUD2,ELAVL4,GABRA1,GABRB2,GABRB3,GABRG2,GRB2,GRIA1,GRK2,GRM5,HDAC2,KCNB1,KCNC1,MAP1B,NCOR2,NONO,NOS1,OGT,PDE1B,PIP4K2A,PIP4K2B,PLCB1,PPP1R1B,PPP2R2A,PPP3CA,PRKACA,PTK2B,RANBP2,RAPGEF2,RGS7,RYR2,SLC27A4,SNCA,TNIK,XRN1
negative regulation of nitrogen compound metabolic process	GO:0051172	FALSE	0.000370518	3.43119	2219	440	69	26944	0.156818	1.90415	6.5335	ACIN1,AGAP2,AGO2,ARID1A,BASP1,BIN1,CCAR2,CDK5,CHD4,CNOT1,CNOT2,CNOT9,CORO1C,CSDE1,CSNK2A1,CSNK2A2,DAB2IP,DDX3X,DDX5,DVL1,DYNLL1,EIF4G1,ELAVL4,FUS,FXR1,GGA3,GIT1,GRK2,HCFC1,HDAC2,HNRNPA0,HNRNPL,HSPA8,IGBP1,KHDRBS1,MAGED1,MAP1A,MAPT,MTDH,MYEF2,NACC1,NCOR2,NFIX,NONO,NOS1,OGT,PLAA,PLCB1,PPP2R5D,PRKACA,RPS6KA5,RTN1,RTN3,RTN4,SERBP1,SF3B3,SMARCA2,SMARCA4,SMARCC2,SNCA,SPAG9,TARDBP,TIGAR,TPPP,TRIM3,TXN,U…
regulation of JNK cascade	GO:0046328	TRUE	0.0453928	1.34301	140	440	11	26944	0.025	4.81143	6.46181	CYLD,DAB2IP,DVL3,MAP2K7,MAPK8IP3,MINK1,PLCB1,PRMT1,PTK2B,TAOK2,TNIK
RNA catabolic process	GO:0006401	FALSE	0.0164969	1.7826	292	440	17	26944	0.0386364	3.56513	6.3552	AGO2,CNOT1,CNOT2,CNOT3,CNOT9,CSDE1,DDX5,EDC3,EDC4,ELAVL4,FUS,FXR1,GSPT1,HNRNPA0,TARDBP,UPF1,XRN1
cell projection assembly	GO:0030031	FALSE	0.00515259	2.28797	597	440	27	26944	0.0613636	2.76948	6.33651	ABI2,ARHGAP44,ARHGEF7,ASAP1,CCDC88A,CDKL5,CELSR2,CORO1C,CTTN,CYFIP2,CYLD,DCLK1,DNM2,DYNLL1,EHD1,FAM98A,FNBP1L,FXR1,MAP4,MTSS2,PCM1,RAC3,RAP1GAP,RAPGEF2,RCC2,TNIK,WASL
memory	GO:0007613	FALSE	0.0394232	1.40425	164	440	12	26944	0.0272727	4.48071	6.29203	CAMK4,FGF13,GABRB3,GRIA1,JPH3,KALRN,MAP1A,MAPT,NFIX,PLCB1,PPP1R1B,SHANK2
positive regulation of translation	GO:0045727	FALSE	0.0485227	1.31406	141	440	11	26944	0.025	4.7773	6.27764	AGO2,CSDE1,DDX3X,EIF4G1,EIF4G2,FXR1,HABP4,KHDRBS1,OGT,PRMT1,PTK2B
regulation of intracellular transport	GO:0032386	FALSE	0.0172548	1.76309	293	440	17	26944	0.0386364	3.55296	6.26419	AKAP5,AKAP8L,ARHGAP44,ATP9A,CDK5,DNAJC13,EHD1,KHDRBS1,MAP1B,MAP2,MAPT,NF1,PCM1,PRKACA,TARDBP,TXN,USP7
cell surface receptor signaling pathway	GO:0007166	FALSE	0.000327843	3.48433	2766	440	81	26944	0.184091	1.79326	6.2483	AGAP2,AMER2,ATP6V0C,BCR,BRAF,CACNB4,CCAR2,CCDC88A,CDK5,CELSR2,CNOT9,CORO1A,CSNK1A1,CSNK1E,CSNK2A1,CSNK2A2,CSNK2B,CTTN,CYFIP2,CYLD,DAB2IP,DAGLA,DDX3X,DDX5,DGKD,DGKI,DGKZ,DNM2,DVL1,DVL3,FARP1,GABRB3,GIT1,GRB2,GRIA1,GRIA2,GRID2IP,GRK2,GRM1,GRM5,HDAC2,HIP1R,KALRN,KCNB1,KHDRBS1,MIB1,MTDH,NF1,NFIA,NUMBL,OGT,OTUD4,PAK1,PAK2,PDAP1,PIGU,PIP4K2A,PIP4K2B,PLCB1,PPP2R5D,PPP3CA,PRKACA,PRMT1,PTK2B,RAB11FIP2,RAB…
rhythmic process	GO:0048511	TRUE	0.0144044	1.84151	352	440	19	26944	0.0431818	3.30537	6.08686	CCAR2,CDK5,CSNK1E,CSNK2A1,DDX5,DNM1L,FXR1,GABRB3,GRK2,HSPA8,KCND2,MAGED1,NCOR2,NONO,OGT,PPP1CB,TARDBP,USP7,USP9X
negative regulation of signal transduction	GO:0009968	FALSE	0.00229586	2.63905	1311	440	46	26944	0.104545	2.14864	5.67039	AGAP2,AMER2,ARHGAP44,CCAR2,CNOT1,CNOT2,CNOT3,CNOT9,CSNK1A1,CSNK1E,CTTN,CYLD,DAB2IP,DDX3X,DGKD,DGKG,DGKZ,DNM2,GIT1,GPRASP1,GRK2,GRM5,HSPA8,IGBP1,MARK3,NCOR2,NF1,NONO,OGT,OTUD4,PCBP2,PDE10A,PIP4K2A,PIP4K2B,PPP3CA,PRKACA,PRMT1,RASAL1,RGS7,SCYL2,SHANK2,SLC27A4,SMARCA4,SNCA,USP7,VPS18
protein localization to nucleus	GO:0034504	FALSE	0.0209587	1.67864	329	440	18	26944	0.0409091	3.35032	5.62397	AKAP5,CACNB4,CDK5,CDKL5,DCLK1,DCLK2,DVL1,GRK2,HNRNPM,HSPA8,MAGED1,MARK3,NF1,OGT,PPP3CA,RANBP2,TARDBP,TXN
regulation of cell differentiation	GO:0045595	FALSE	0.00145786	2.83628	1761	440	57	26944	0.129545	1.9821	5.62179	ACIN1,AKAP5,AP3D1,APOB,ARHGAP32,ARID1A,BIN1,BRAF,CDK5,CDKL5,CHD4,CYLD,DAB2IP,DDX17,DIP2B,DNM1L,DPYSL2,EIF4G1,EIF4G2,FGF13,FXR1,GRM5,HDAC2,KALRN,KEAP1,MAP1B,MAP2,MAP6,MAPK8IP3,MAPT,MIB1,NCOR2,NF1,NOS1,NUDT21,NUMBL,PCM1,PLCB1,PPP3CA,PRKACA,PRMT1,PRUNE1,PTK2B,RAC3,RAP1GAP,RAPGEF2,RBFOX1,RTN4,SMAP1,SMARCA4,SMARCB1,SMARCC2,SMARCD1,SPAG9,TNIK,TRIO,ZNF365
regulation of hormone secretion	GO:0046883	FALSE	0.0227557	1.64291	331	440	18	26944	0.0409091	3.33007	5.47101	ARHGEF7,BRSK2,C2CD2L,DYNLL1,GABBR1,GNAZ,HCFC1,ITSN1,KALRN,KCNB1,NOS1,PLCB1,PPP3CA,PRKACA,RAB11FIP5,STIM1,TARDBP,VSNL1
nucleobase-containing compound catabolic process	GO:0034655	FALSE	0.0121999	1.91364	517	440	24	26944	0.0545455	2.84269	5.4399	AGO2,CNOT1,CNOT2,CNOT3,CNOT9,CSDE1,DDX5,EDC3,EDC4,ELAVL4,FUS,FXR1,GDA,GIT1,GSPT1,HNRNPA0,OGT,PDE10A,PRKACA,SLC4A4,TARDBP,TIGAR,UPF1,XRN1
response to nitrogen compound	GO:1901698	FALSE	0.00306596	2.51343	1283	440	45	26944	0.102273	2.14781	5.39837	AGAP2,AHCYL1,BRAF,BRSK2,CACNA1A,CDK5,DHX15,DNM2,EFTUD2,ELAVL4,GABRA1,GABRB2,GABRB3,GABRG2,GRB2,GRIA1,GRK2,GRM5,HDAC2,KCNB1,KCNC1,MAP1B,NCOR2,NONO,NOS1,OGT,PDE1B,PIP4K2A,PIP4K2B,PLCB1,PPP1R1B,PPP2R2A,PPP3CA,PRKACA,PTK2B,RANBP2,RAPGEF2,RGS7,RYR2,SLC27A4,SNCA,STIM1,TNIK,TXN,XRN1
response to glucose	GO:0009749	FALSE	0.0361756	1.44158	248	440	15	26944	0.0340909	3.70381	5.33936	BRSK2,C2CD2L,DYNLL1,GRK2,HCFC1,KCNB1,OGT,PPP3CA,PRKACA,PTK2B,RAB11FIP2,RAB11FIP5,SMARCA4,SMARCB1,VSNL1
response to oxygen-containing compound	GO:1901700	FALSE	0.00152768	2.81597	2077	440	64	26944	0.145455	1.88692	5.3135	ABR,AGAP2,AHCYL1,AKAP8,APOB,BCR,BRAF,BRSK2,C2CD2L,CACNA1A,CDK5,CSNK2A1,DAB2IP,DNM1L,DNM2,DYNLL1,EFTUD2,EIF4G1,ELAVL4,GABBR1,GIT1,GRB2,GRIA1,GRK2,GRM5,HCFC1,HDAC2,HNRNPA0,HSPA8,KCNB1,KCNMA1,KEAP1,MAP1B,MAP2K7,MTDH,NCOR2,NONO,NOS1,OGT,PIP4K2A,PIP4K2B,PLAA,PLCB1,PPM1E,PPP1R1B,PPP3CA,PRKACA,PRPF8,PTK2B,RAB11FIP2,RAB11FIP5,RAPGEF2,RGS7,SLC27A4,SMARCA4,SMARCB1,SMARCD1,SNCA,SSTR3,STIM1,TXN,UPF1,VSNL1,XR…
organelle assembly	GO:0070925	FALSE	0.00534808	2.2718	980	440	37	26944	0.0840909	2.31199	5.25237	AGFG1,AP3D1,ARHGEF9,ASAP1,ATXN2L,CCDC88A,CDKL5,CELSR2,CHMP4B,CNOT1,CNOT2,CORO1A,CSDE1,CYLD,DCLK1,DDX3X,DHX30,DNM2,DYNLL1,EDC3,EHD1,FNBP1L,FXR1,MAP4,MAPRE3,PCM1,PDCD6IP,PIP4K2A,PIP4K2B,PRRC2C,PTK2B,RAB3GAP1,RBM14,RPS27,SURF6,UBAP2L,WIPI2
response to metal ion	GO:0010038	TRUE	0.0212551	1.67254	395	440	20	26944	0.0454545	3.10058	5.18583	AHCYL1,AKAP5,ANK3,BRAF,FUS,GABRB3,GRIA1,HNRNPA1,HSPA8,KCNB1,KCNC1,KCNMA1,MAPT,PPP3CA,PTK2B,RASAL1,RYR2,SNCA,STIM1,TIGAR
protein complex oligomerization	GO:0051259	TRUE	0.0351899	1.45358	278	440	16	26944	0.0363636	3.5244	5.123	CPSF7,DNM1L,EHD1,FUS,KCNB1,KCNB2,KCNC1,KCNC3,KCND2,KCTD12,MAPT,NUDT21,PDCD6IP,PRMT1,PRMT8,SNCA
ubiquitin-dependent protein catabolic process	GO:0006511	FALSE	0.013962	1.85505	557	440	25	26944	0.0568182	2.74849	5.0986	ARAF,CCAR2,CHMP4B,CSNK1A1,CSNK1E,CSNK2A2,CUL4B,DVL1,FBXL16,KEAP1,MAP1A,MIB1,OGT,PCBP2,PCNP,PLAA,PTK2B,RBBP6,TRIM3,TRIM9,TRIP12,TTC3,UCHL1,USP7,USP9X
response to hexose	GO:0009746	FALSE	0.0457249	1.33985	253	440	15	26944	0.0340909	3.63061	4.86447	BRSK2,C2CD2L,DYNLL1,GRK2,HCFC1,KCNB1,OGT,PPP3CA,PRKACA,PTK2B,RAB11FIP2,RAB11FIP5,SMARCA4,SMARCB1,VSNL1
positive regulation of neurogenesis	GO:0050769	FALSE	0.035908	1.44481	310	440	17	26944	0.0386364	3.35812	4.85185	AKAP5,ARHGAP32,BIN1,BRAF,CDKL5,DNM1L,EIF4G2,GRM5,HDAC2,KALRN,MAP1B,MAP6,MAPT,NUMBL,RTN4,TNIK,ZNF365
glucose homeostasis	GO:0042593	FALSE	0.0389986	1.40895	312	440	17	26944	0.0386364	3.3366	4.7011	BRSK2,C2CD2L,CACNA1A,DMXL2,DYNLL1,GRK2,HCFC1,KCNB1,NCOR2,OGT,PPP3CA,PRKACA,RAB11FIP2,RAB11FIP5,SMARCA4,SMARCB1,VSNL1
carbohydrate homeostasis	GO:0033500	FALSE	0.0389986	1.40895	312	440	17	26944	0.0386364	3.3366	4.7011	BRSK2,C2CD2L,CACNA1A,DMXL2,DYNLL1,GRK2,HCFC1,KCNB1,NCOR2,OGT,PPP3CA,PRKACA,RAB11FIP2,RAB11FIP5,SMARCA4,SMARCB1,VSNL1
organic cyclic compound catabolic process	GO:1901361	FALSE	0.0169861	1.76991	600	440	26	26944	0.0590909	2.65358	4.69658	AGO2,CNOT1,CNOT2,CNOT3,CNOT9,CSDE1,CYP46A1,DDX5,EDC3,EDC4,ELAVL4,FUS,FXR1,GDA,GIT1,GSPT1,HNRNPA0,OGT,PDE10A,PDE1B,PRKACA,SLC4A4,TARDBP,TIGAR,UPF1,XRN1
proteolysis involved in protein catabolic process	GO:0051603	FALSE	0.0141865	1.84813	706	440	29	26944	0.0659091	2.51537	4.64873	ARAF,BRSK2,CCAR2,CHMP4B,CSNK1A1,CSNK1E,CSNK2A2,CUL4B,DAB2IP,DVL1,FBXL16,KEAP1,MAP1A,MIB1,OGT,PCBP2,PCNP,PDCD6IP,PLAA,PRKACA,PTK2B,RBBP6,TRIM3,TRIM9,TRIP12,TTC3,UCHL1,USP7,USP9X
mitotic cell cycle	GO:0000278	FALSE	0.0112503	1.94883	852	440	33	26944	0.075	2.37183	4.62231	AKAP8,AKAP8L,ANK3,ARID1A,BRSK2,CACNB4,CAMK2D,CHAMP1,CHMP4B,CUL4B,CYLD,DCTN2,DDX3X,DGKZ,EIF4G1,EXOC4,HSPA2,HSPA8,LSM11,MAP4,NFIA,NFIX,PDCD6IP,PLCB1,PPP3CA,RCC2,SMARCA4,SMARCB1,SMARCC2,SMARCD1,SON,TAOK2,ZNF365
intracellular monoatomic cation homeostasis	GO:0030003	FALSE	0.0215858	1.66583	535	440	24	26944	0.0545455	2.74705	4.57612	ATP6AP1,ATP6V0C,CACNA1A,CACNB4,CALB2,CAMK2D,CDK5,CORO1A,DMXL2,GRIA1,GRID2IP,GRM1,GRM5,JPH3,KCNMA1,PLCB1,PTK2B,RYR2,SLC12A5,SLC4A10,SLC4A4,SNCA,STIM1,STIM2
modification-dependent protein catabolic process	GO:0019941	FALSE	0.020722	1.68357	570	440	25	26944	0.0568182	2.68581	4.52174	ARAF,CCAR2,CHMP4B,CSNK1A1,CSNK1E,CSNK2A2,CUL4B,DVL1,FBXL16,KEAP1,MAP1A,MIB1,OGT,PCBP2,PCNP,PLAA,PTK2B,RBBP6,TRIM3,TRIM9,TRIP12,TTC3,UCHL1,USP7,USP9X
monoatomic cation homeostasis	GO:0055080	FALSE	0.02142	1.66918	608	440	26	26944	0.0590909	2.61866	4.37102	ANK1,ANK3,ATP6AP1,ATP6V0C,CACNA1A,CACNB4,CALB2,CAMK2D,CDK5,CORO1A,DMXL2,GRIA1,GRID2IP,GRM1,GRM5,JPH3,KCNMA1,PLCB1,PTK2B,RYR2,SLC12A5,SLC4A10,SLC4A4,SNCA,STIM1,STIM2
cellular response to oxygen-containing compound	GO:1901701	FALSE	0.00707242	2.15043	1497	440	49	26944	0.111364	2.0044	4.31032	AGAP2,AHCYL1,AKAP8,BCR,BRSK2,C2CD2L,CACNA1A,CDK5,DAB2IP,DNM2,DYNLL1,GIT1,GRB2,GRIA1,GRK2,GRM5,HCFC1,HDAC2,HSPA8,KCNB1,KEAP1,MAP1B,MAP2K7,MTDH,NONO,OGT,PIP4K2A,PIP4K2B,PLAA,PLCB1,PPM1E,PPP1R1B,PPP3CA,PRKACA,PRPF8,PTK2B,RAB11FIP2,RAB11FIP5,RAPGEF2,SLC27A4,SMARCA4,SMARCB1,SMARCD1,SSTR3,STIM1,TXN,UPF1,VSNL1,XRN1
aromatic compound catabolic process	GO:0019439	FALSE	0.02475	1.60642	576	440	25	26944	0.0568182	2.65783	4.2696	AGO2,CNOT1,CNOT2,CNOT3,CNOT9,CSDE1,DDX5,EDC3,EDC4,ELAVL4,FUS,FXR1,GDA,GIT1,GSPT1,HNRNPA0,OGT,PDE10A,PDE1B,PRKACA,SLC4A4,TARDBP,TIGAR,UPF1,XRN1
cellular response to hormone stimulus	GO:0032870	FALSE	0.0201607	1.69549	681	440	28	26944	0.0636364	2.51779	4.26891	AHCYL1,AKAP8,ARID1A,CNOT1,CNOT2,CNOT3,CNOT9,CSNK2B,DDX17,DDX5,GRB2,GRIA1,GRK2,MAP1B,NCOR2,NONO,OGT,PAK1,PIP4K2A,PIP4K2B,PLCB1,PPP3CA,PRKACA,SAFB,SLC27A4,SMARCA4,SSTR3,VPS18
organonitrogen compound catabolic process	GO:1901565	FALSE	0.00869663	2.06065	1378	440	46	26944	0.104545	2.04417	4.21233	AGAP2,APOB,ARAF,BRSK2,CCAR2,CHMP4B,CSNK1A1,CSNK1E,CSNK2A1,CSNK2A2,CUL4B,DAB2IP,DVL1,FBXL16,GALC,GDA,GGA3,GIT1,HSPA8,KEAP1,LYPLA2,MAP1A,MIB1,NOS1,OGT,PCBP2,PCNP,PDCD6IP,PDE10A,PDE1B,PLAA,PPP6R2,PRKACA,PTK2B,RBBP6,SF3B3,SLC4A4,SNCA,TIGAR,TRIM3,TRIM9,TRIP12,TTC3,UCHL1,USP7,USP9X
microtubule-based movement	GO:0007018	FALSE	0.0356752	1.44763	444	440	21	26944	0.0477273	2.89631	4.1928	ACTR10,ANK3,AP3B2,AP3D1,APOB,CELSR2,DYNLL1,HSPA8,KIF21A,KIF5C,KTN1,MAP1A,MAP1B,MAP2,MAP4,MAP6,MAPK8IP3,MAPT,PCM1,UCHL1,WASF1
modification-dependent macromolecule catabolic process	GO:0043632	FALSE	0.02702	1.56831	579	440	25	26944	0.0568182	2.64406	4.14671	ARAF,CCAR2,CHMP4B,CSNK1A1,CSNK1E,CSNK2A2,CUL4B,DVL1,FBXL16,KEAP1,MAP1A,MIB1,OGT,PCBP2,PCNP,PLAA,PTK2B,RBBP6,TRIM3,TRIM9,TRIP12,TTC3,UCHL1,USP7,USP9X
regulation of nucleobase-containing compound metabolic process	GO:0019219	FALSE	0.00255421	2.59274	3949	440	102	26944	0.231818	1.58169	4.10093	ACIN1,AGAP2,AGO2,AHCYL1,AHNAK,AKAP8L,AP3D1,ARID1A,BASP1,BIN1,CAMK2D,CAMK4,CCAR2,CCT8,CDK5,CELF2,CELSR2,CHD4,CNOT1,CNOT2,CNOT3,CNOT9,CSDE1,CYLD,DAB2IP,DDX17,DDX3X,DDX5,DNM1L,DVL1,DVL3,ELAVL4,FUS,FXR1,GIT1,GRM5,GTF2I,HABP4,HCFC1,HDAC2,HNRNPA0,HNRNPH1,HNRNPH2,HNRNPL,HSPA8,IGBP1,ILF2,KEAP1,KHDRBS1,MAGED1,MAP2K7,MAPRE3,MARS1,MLF2,MRTFB,MTDH,MYEF2,NACC1,NCOR2,NFIA,NFIX,NONO,NOS1,OGT,OTUD4,PCBP2,PLCB1,P…
intracellular monoatomic ion homeostasis	GO:0006873	FALSE	0.0301645	1.5205	546	440	24	26944	0.0545455	2.69171	4.09275	ATP6AP1,ATP6V0C,CACNA1A,CACNB4,CALB2,CAMK2D,CDK5,CORO1A,DMXL2,GRIA1,GRID2IP,GRM1,GRM5,JPH3,KCNMA1,PLCB1,PTK2B,RYR2,SLC12A5,SLC4A10,SLC4A4,SNCA,STIM1,STIM2
peptide metabolic process	GO:0006518	FALSE	0.0181392	1.74138	912	440	34	26944	0.0772727	2.28293	3.97546	AGO2,BIN1,CNOT1,CNOT2,CNOT3,CNOT9,CSDE1,CSNK1E,DDX3X,EFTUD2,EIF4B,EIF4G1,EIF4G2,ELAVL4,FXR1,GGA3,GRM5,GSPT1,HABP4,KHDRBS1,MARS1,OGT,PRMT1,PTK2B,RPS27,RPS29,RTN1,RTN3,RTN4,SERBP1,TCEAL5,TRIM3,UPF1,XRN1
cell death	GO:0008219	FALSE	0.00678608	2.16838	2125	440	63	26944	0.143182	1.81548	3.93665	ACIN1,AGAP2,AHCYL1,ARAF,ARHGEF7,ATP6V0C,BIN1,BRAF,BRSK2,CACNA1A,CAMK2D,CCAR2,CDK5,CORO1A,CSNK2A1,CSNK2A2,CTTN,CYFIP2,CYLD,DAB2IP,DDX3X,DDX5,DNM1L,DYNLL1,ELMO2,EPB41L3,GRK2,HIP1R,HSPA8,HSPH1,IGBP1,ITSN1,KCNB1,KCNMA1,MADD,MAGED1,MAP2K7,MAPK8IP3,MAPT,MTDH,NF1,NFIX,NONO,NOS1,OGT,PAK2,PDCD6IP,PTK2B,PUF60,RAPGEF2,RBM25,RTN3,RYR2,SERBP1,SLC27A4,SLTM,SMARCA4,SNCA,SNCB,SON,SPATA2,TARDBP,TIGAR
programmed cell death	GO:0012501	FALSE	0.00678608	2.16838	2125	440	63	26944	0.143182	1.81548	3.93665	ACIN1,AGAP2,AHCYL1,ARAF,ARHGEF7,ATP6V0C,BIN1,BRAF,BRSK2,CACNA1A,CAMK2D,CCAR2,CDK5,CORO1A,CSNK2A1,CSNK2A2,CTTN,CYFIP2,CYLD,DAB2IP,DDX3X,DDX5,DNM1L,DYNLL1,ELMO2,EPB41L3,GRK2,HIP1R,HSPA8,HSPH1,IGBP1,ITSN1,KCNB1,KCNMA1,MADD,MAGED1,MAP2K7,MAPK8IP3,MAPT,MTDH,NF1,NFIX,NONO,NOS1,OGT,PAK2,PDCD6IP,PTK2B,PUF60,RAPGEF2,RBM25,RTN3,RYR2,SERBP1,SLC27A4,SLTM,SMARCA4,SNCA,SNCB,SON,SPATA2,TARDBP,TIGAR
monoatomic ion homeostasis	GO:0050801	FALSE	0.0300682	1.52189	620	440	26	26944	0.0590909	2.56798	3.90819	ANK1,ANK3,ATP6AP1,ATP6V0C,CACNA1A,CACNB4,CALB2,CAMK2D,CDK5,CORO1A,DMXL2,GRIA1,GRID2IP,GRM1,GRM5,JPH3,KCNMA1,PLCB1,PTK2B,RYR2,SLC12A5,SLC4A10,SLC4A4,SNCA,STIM1,STIM2
positive regulation of nucleobase-containing compound metabolic process	GO:0045935	FALSE	0.00724276	2.1401	2083	440	62	26944	0.140909	1.82269	3.90072	AGAP2,AGO2,AKAP8L,AP3D1,ARID1A,CAMK2D,CAMK4,CCT8,CHD4,CNOT1,CNOT2,CNOT3,CNOT9,CSDE1,DAB2IP,DDX17,DDX3X,DVL1,DVL3,FUS,FXR1,GTF2I,HABP4,HCFC1,HDAC2,HSPA8,IGBP1,ILF2,MAGED1,MAP2K7,MAPRE3,MARS1,MRTFB,MTDH,NFIA,NFIX,NOS1,OGT,OTUD4,PCBP2,PLCB1,PPP2R5D,PPP3CA,PTK2B,RBM14,RIT2,RPS6KA5,SAFB,SF3B1,SF3B3,SLC4A4,SMARCA2,SMARCA4,SMARCB1,SMARCC2,SMARCD1,TARDBP,TIGAR,UPF1,USP7,USP9X,WASL
heterocycle catabolic process	GO:0046700	FALSE	0.0360492	1.4431	552	440	24	26944	0.0545455	2.66245	3.84219	AGO2,CNOT1,CNOT2,CNOT3,CNOT9,CSDE1,DDX5,EDC3,EDC4,ELAVL4,FUS,FXR1,GDA,GIT1,GSPT1,HNRNPA0,OGT,PDE10A,PRKACA,SLC4A4,TARDBP,TIGAR,UPF1,XRN1
cellular nitrogen compound catabolic process	GO:0044270	FALSE	0.0382304	1.41759	554	440	24	26944	0.0545455	2.65284	3.76064	AGO2,CNOT1,CNOT2,CNOT3,CNOT9,CSDE1,DDX5,EDC3,EDC4,ELAVL4,FUS,FXR1,GDA,GIT1,GSPT1,HNRNPA0,OGT,PDE10A,PRKACA,SLC4A4,TARDBP,TIGAR,UPF1,XRN1
regulation of protein transport	GO:0051223	FALSE	0.0413231	1.38381	520	440	23	26944	0.0522727	2.70853	3.74809	AKAP5,ARHGAP44,BRSK2,C2CD2L,CDK5,DNM1L,DYNLL1,EXOC4,GNAZ,HCFC1,HNRNPM,KCNB1,NF1,NOS1,PCM1,PLCB1,PPP3CA,PRKACA,RAB11FIP5,STIM1,TARDBP,TXN,VSNL1
apoptotic process	GO:0006915	FALSE	0.00886942	2.0521	2050	440	61	26944	0.138636	1.82216	3.73925	ACIN1,AGAP2,AHCYL1,ARAF,ARHGEF7,BIN1,BRAF,BRSK2,CACNA1A,CAMK2D,CCAR2,CDK5,CORO1A,CSNK2A1,CSNK2A2,CTTN,CYFIP2,CYLD,DAB2IP,DDX3X,DDX5,DNM1L,DYNLL1,ELMO2,EPB41L3,GRK2,HIP1R,HSPA8,HSPH1,IGBP1,ITSN1,KCNB1,KCNMA1,MADD,MAGED1,MAP2K7,MAPK8IP3,MAPT,MTDH,NF1,NFIX,NONO,NOS1,OGT,PAK2,PDCD6IP,PTK2B,PUF60,RAPGEF2,RBM25,RTN3,RYR2,SERBP1,SLC27A4,SLTM,SMARCA4,SNCA,SNCB,SON,TARDBP,TIGAR
positive regulation of catabolic process	GO:0009896	FALSE	0.0494687	1.30567	526	440	23	26944	0.0522727	2.67764	3.49611	AGO2,CNOT1,CNOT2,CNOT3,CSDE1,CSNK1A1,CSNK1E,CSNK2A1,CUL4B,DAB2IP,DVL1,FXR1,GGA3,GIT1,MTDH,PIP4K2A,PIP4K2B,PTK2B,RAB3GAP1,SLC4A4,SNCA,TARDBP,UPF1
positive regulation of cell differentiation	GO:0045597	FALSE	0.026713	1.57328	970	440	35	26944	0.0795455	2.20956	3.47625	ACIN1,AKAP5,AP3D1,APOB,ARHGAP32,ARID1A,BIN1,BRAF,CDKL5,CYLD,DNM1L,EIF4G1,EIF4G2,GRM5,HDAC2,KALRN,MAP1B,MAP6,MAPK8IP3,MAPT,NUDT21,NUMBL,PLCB1,PPP3CA,PRMT1,RAPGEF2,RTN4,SMAP1,SMARCA4,SMARCB1,SMARCC2,SMARCD1,SPAG9,TNIK,ZNF365
regulation of multicellular organismal development	GO:2000026	FALSE	0.0181278	1.74165	1550	440	49	26944	0.111364	1.93586	3.3716	ACIN1,AGO2,AKAP5,AP3D1,ARHGAP32,ARID1A,BIN1,BRAF,CDK5,CDKL5,CYLD,DAB2IP,DIP2B,DNM1L,EIF4G2,FGF13,FXR1,GRM5,GTF2I,HDAC2,KALRN,KEAP1,MAP1B,MAP2,MAP6,MAPT,MTDH,NF1,NOS1,NUMBL,PCM1,PLCB1,PPP3CA,PRMT1,PRUNE1,PTK2B,RAPGEF2,RTN4,SMAP1,SMARCA4,SMARCB1,SMARCC2,SMARCD1,STIM1,SYNDIG1,TNIK,TPPP,TRIP12,ZNF365
developmental growth	GO:0048589	FALSE	0.0393023	1.40558	785	440	30	26944	0.0681818	2.34024	3.2894	ARHGAP32,CAMK2D,CDK5,CDKL5,CTTN,CYFIP2,DCLK1,DIP2B,DNM2,DVL1,EIF4G2,FGF13,ITSN2,MAP1B,MAP2,MAPT,NFIX,PLAA,PLCB1,RASAL1,RBBP6,RTN4,SIK3,SLC12A5,SLC4A10,SMARCA4,SPAG9,SPTBN4,USP9X,WASF1
protein-containing complex organization	GO:0043933	FALSE	0.0122755	1.91096	3478	440	90	26944	0.204545	1.58461	3.02813	AGO2,AKAP5,APOB,ARHGEF7,ARID1A,BIN1,CADPS,CAMSAP1,CAMSAP2,CDK5,CELF2,CHD4,CHMP4B,CLINT1,CORO1A,CORO7,CPSF7,CSNK1A1,CTTN,CYFIP2,CYLD,DAB2IP,DDX3X,DHX30,DNAJC6,DNM1L,EHD1,EIF4G1,EML2,EPB41,FGF13,FUS,FXR1,GDA,GIT1,GRB2,GSPT1,HCFC1,HDAC2,HIP1R,HSPA8,KCNB1,KCNB2,KCNC1,KCNC3,KCND2,KCTD12,LSM11,MAP1A,MAP1B,MAP2,MAP4,MAP6D1,MAPRE3,MAPT,MICAL3,NUDT21,OGT,PAK1,PDCD6IP,PRMT1,PRMT8,PRPF8,PRUNE1,PTK2B,PUF60,R…
cellular response to stress	GO:0033554	FALSE	0.0265349	1.57618	1799	440	54	26944	0.122727	1.83811	2.8972	ARID1A,BRAF,BRSK2,CCAR2,CDK5,CHD4,CORO2B,CUL4B,DAB2IP,DDX3X,DDX5,DGKZ,DNM1L,EIF4G1,ELAVL4,FUS,GRB2,HDAC2,HSPA8,KCND2,KEAP1,MAP1B,MAP2K7,MAPK8IP3,MAPT,NF1,NONO,OGT,PAK1,PRKACA,PTK2B,RBBP6,RTCA,RTN4,SEC16A,SF3B3,SMARCA4,SMARCB1,SMARCC2,SMARCD1,SNCA,TAOK2,TARDBP,TIGAR,TNKS1BP1,TRIP12,TXN,UPF1,USP7,VCPIP1,WIPI2,WRNIP1,XAB2,ZNF365
cell migration	GO:0016477	FALSE	0.031509	1.50156	1538	440	48	26944	0.109091	1.91115	2.86971	ABI2,ABR,AGO2,ARHGAP32,ARHGEF7,BCR,BRAF,CAMK2D,CCDC88A,CDK5,CDKL5,CELSR2,CORO1A,CORO1C,CORO7,CSNK2B,CTTN,DAB2IP,DCLK1,DNM1L,DOCK4,DOCK7,ELMO2,FGF13,LRCH1,MAPK8IP3,MAPT,MINK1,MPP1,NF1,NFIX,OGT,PAK1,PCM1,PHACTR1,PLAA,PLCB1,PPP3CA,PRPF40A,PTK2B,RAC3,RAPGEF2,RCC2,RTN4,SMARCA4,SPAG9,USP9X,WASL
animal organ development	GO:0048513	FALSE	0.0179715	1.74542	3260	440	85	26944	0.193182	1.59665	2.78683	ABI2,ABR,AGAP2,AMPD2,ARHGAP32,ARID1A,ATP6AP1,BASP1,BCR,BRAF,CACNA1A,CACNB4,CAMK2D,CDK5,CELSR2,CORO1C,CSNK2A1,DAB2IP,DCLK1,DCLK2,DDX17,DDX5,DMXL2,DNM2,DVL1,DVL3,EIF4G1,EIF4G2,ELAVL4,EXOC4,FGF13,FXR1,GABRB2,GABRB3,GET1,GIT1,GRB2,GRIA1,GRK2,HDAC2,HSPA8,KALRN,KCNC1,KRT71,LUZP1,MAGED1,MAPK8IP3,MIB1,MINK1,MRTFB,NCOR2,NDRG3,NF1,NFIA,NFIX,NUMBL,PCM1,PHACTR1,PLCB1,PLPPR4,PPP3CA,PRMT1,PTK2B,RAB3GAP1,RAC3,R…
regulation of multicellular organismal process	GO:0051239	FALSE	0.0190115	1.72098	3165	440	83	26944	0.188636	1.60588	2.7637	ABR,ACIN1,AGAP2,AGO2,AGPAT1,AKAP5,AKAP8,AP3D1,ARHGAP32,ARID1A,BCR,BIN1,BRAF,CAMK2D,CDK5,CDKL5,CNOT1,CNOT2,CNOT3,CORO1A,CORO1C,CORO2B,CSNK2B,CTTN,CYLD,DAB2IP,DDX3X,DIP2B,DNM1L,DOCK4,DVL1,EIF4G2,EPB41,FGF13,FXR1,GIT1,GRK2,GRM1,GRM5,GTF2I,HDAC2,HIP1R,HSPH1,KALRN,KCND2,KEAP1,MAGED1,MAP1B,MAP2,MAP6,MAPT,MRTFB,MTDH,NF1,NOS1,NOS1AP,NUMBL,OGT,PCM1,PLCB1,PPP3CA,PRMT1,PRUNE1,PTK2B,RAB11FIP5,RAP1GAP,RAPGEF2…
negative regulation of response to stimulus	GO:0048585	FALSE	0.0337684	1.47149	1723	440	52	26944	0.118182	1.84811	2.71947	ABR,AGAP2,AMER2,ARHGAP44,BCR,CCAR2,CNOT1,CNOT2,CNOT3,CNOT9,CSNK1A1,CSNK1E,CTTN,CYLD,DAB2IP,DDX3X,DGKD,DGKG,DGKZ,DNM2,DVL1,FXR1,GIT1,GPRASP1,GRK2,GRM5,HSPA8,IGBP1,MARK3,NCOR2,NF1,NONO,OGT,OTUD4,PCBP2,PDE10A,PIP4K2A,PIP4K2B,PPP3CA,PRKACA,PRMT1,RASAL1,RGS7,RTCA,RTN4,SCYL2,SHANK2,SLC27A4,SMARCA4,SNCA,USP7,VPS18
negative regulation of metabolic process	GO:0009892	FALSE	0.0242525	1.61524	3336	440	86	26944	0.195455	1.57864	2.54988	ACIN1,AGAP2,AGO2,AKAP8,ARID1A,BASP1,BCR,BIN1,CACNA1A,CCAR2,CDK5,CELF2,CHD4,CNOT1,CNOT2,CNOT3,CNOT9,CORO1C,CSDE1,CSNK2A1,CSNK2A2,DAB2IP,DDX17,DDX3X,DDX5,DIP2A,DVL1,DYNLL1,EDC3,EDC4,EIF4G1,EIF4G2,ELAVL4,FUS,FXR1,GGA3,GIT1,GRK2,GSPT1,HCFC1,HDAC2,HNRNPA0,HNRNPL,HSPA8,IGBP1,KEAP1,KHDRBS1,MAGED1,MAP1A,MAPT,MTDH,MYEF2,NACC1,NCOR2,NFIX,NONO,NOS1,OGT,PLAA,PLCB1,PPP2R5D,PPP3CA,PRKACA,RAPGEF2,RPS6KA5,RTN1,R…
positive regulation of cellular biosynthetic process	GO:0031328	FALSE	0.0494902	1.30548	2799	440	74	26944	0.168182	1.61897	2.11353	AGAP2,AGO2,AGPAT1,AKAP8L,ANK3,AP3D1,APOB,ARID1A,BRAF,CAMK2D,CAMK4,CCT8,CHD4,CNOT9,CSDE1,DAB2IP,DDX17,DDX3X,DNM2,DVL1,DVL3,EIF4G1,EIF4G2,ELAVL4,FAM98A,FUS,FXR1,GRIA1,GRK2,GTF2I,HABP4,HCFC1,HDAC2,HNRNPA0,HNRNPA1,HSPA8,HSPH1,IGBP1,ILF2,KHDRBS1,MAGED1,MAP2K7,MAPRE3,MARS1,MRTFB,MTDH,NFIA,NFIX,NOS1,OGT,PCBP2,PLCB1,PPP2R5D,PPP3CA,PRKACA,PRMT1,PTK2B,RAB3GAP1,RBM14,RIT2,RPS6KA5,RTN4,SAFB,SF3B1,SF3B3,SMARC…

## Sheet: GO_Cellular Components
term_name	term_id	highlighted	adjusted_p_value	negative_log10_of_adjusted_p_value	term_size	query_size	intersection_size	effective_domain_size	Gene Ratio	Enrichment Ratio	Normalized -log10Padj	intersections
postsynapse	GO:0098794	FALSE	6.92664e-65	64.1595	847	447	111	26995	0.248322	7.91435	507.781	ABI2,ABR,AGAP2,AKAP5,ANK1,ANK3,AP3D1,ARFGAP1,ARHGAP32,ARHGAP44,ARHGEF7,ARHGEF9,ASAP1,BCR,CAMKV,CDK5,CDKL5,CHMP4B,CNKSR2,CPLX2,CTTN,CTTNBP2,CYP46A1,DAGLA,DCLK1,DGKB,DGKI,DGKZ,DIP2A,DLG3,DNAJC6,DNM2,DVL1,EIF4G1,ELAVL4,EPB41L3,EXOC4,FARP1,FUS,FXR1,GABBR1,GABBR2,GABRA1,GABRA6,GABRB2,GABRB3,GABRD,GABRG2,GIT1,GRIA1,GRIA2,GRID2IP,GRK2,GRM1,GRM5,HIP1R,HNRNPH1,HNRNPH2,HNRNPM,HSPA8,ITSN1,KALRN,KCNB1,KCNC1,…
glutamatergic synapse	GO:0098978	FALSE	1.53256e-48	47.8146	611	447	83	26995	0.185682	8.20376	392.259	ABI2,ABR,AGAP2,AKAP5,AMPH,AP3D1,ARHGAP44,ASAP1,BCR,BIN1,CACNA1A,CACNB4,CADPS,CAMKV,CDK5,CDKL5,CHD4,CHMP4B,CNKSR2,CORO1A,CPLX2,CTTN,CTTNBP2,DGKB,DGKI,DGKZ,DLG3,DNM2,DVL1,DVL3,ELAVL4,FARP1,FXR1,GABBR1,GABBR2,GABRB2,GABRD,GABRG2,GIT1,GRIA1,GRID2IP,GRK2,GRM1,GRM5,HIP1R,HNRNPM,HSPA8,ITSN1,KALRN,KCNC3,KCND2,MAP2,NBEA,NF1,NOS1,NOS1AP,NUMBL,OGT,PAK2,PLCB1,PLPPR4,PPP1R1B,PPP2R2A,PPP3CA,PRKACA,PRKAR2B,PTK2…
postsynaptic specialization	GO:0099572	FALSE	1.3767e-41	40.8612	427	447	66	26995	0.147651	9.33452	381.419	ABR,AKAP5,ARFGAP1,ARHGAP32,ARHGAP44,ARHGEF9,BCR,CDK5,CDKL5,CHMP4B,CNKSR2,DAGLA,DCLK1,DGKB,DGKI,DGKZ,DLG3,DNAJC6,DNM2,DVL1,EPB41L3,EXOC4,FXR1,GABRA1,GABRA6,GABRB2,GABRB3,GABRG2,GIT1,GRIA1,GRID2IP,GRK2,GRM1,GRM5,HIP1R,HNRNPH1,HNRNPH2,HNRNPM,HSPA8,KALRN,KCNB1,KCND2,MAP1A,MAP1B,MAP2,MAP4,MAPT,MINK1,NOS1,PAK2,PCBP2,PLPPR4,PSD,PSD3,PTK2B,RPS27,RTN1,RTN3,RTN4,SCN8A,SH2D5,SHANK2,SHISA9,SYNDIG1,TANC1,TNIK
synapse	GO:0045202	TRUE	2.31437e-69	68.6356	1641	447	151	26995	0.337808	5.55705	381.411	ABI2,ABR,AGAP2,AKAP5,AMPH,ANK1,ANK3,AP3B2,AP3D1,ARFGAP1,ARHGAP32,ARHGAP44,ARHGEF7,ARHGEF9,ASAP1,ATP6AP1,ATP6V0C,ATP6V1E1,BCR,BIN1,BRAF,CACNA1A,CACNB4,CADPS,CALB2,CAMK2D,CAMKV,CBARP,CDK5,CDKL5,CHD4,CHMP4B,CNKSR2,CORO1A,CPLX2,CTTN,CTTNBP2,CYFIP2,CYP46A1,DAGLA,DCLK1,DGKB,DGKI,DGKZ,DIP2A,DLG3,DMXL2,DNAJC6,DNM1L,DNM2,DPYSL2,DTNA,DVL1,DVL3,EIF4G1,ELAVL4,EPB41L3,EXOC4,FARP1,FUS,FXR1,GABBR1,GABBR2,GABRA1…
neuron projection	GO:0043005	TRUE	2.84658e-65	64.5457	1525	447	142	26995	0.317673	5.62334	362.962	ABI2,ABR,ACTR10,AGAP2,AGO2,AKAP5,AMPH,ANK1,ANK3,AP3B2,AP3D1,ARHGAP32,ARHGAP44,ARHGEF7,ASAP1,BASP1,BCR,BIN1,BRAF,BRSK2,CACNA1A,CALB2,CAMK2D,CAMKK2,CBARP,CDK5,CDKL5,CLDN11,CORO1A,CPLX2,CSNK1E,CTTN,CTTNBP2,CYFIP2,CYP46A1,DAB2IP,DAGLA,DCLK1,DCTN2,DGKI,DIP2A,DIP2B,DLG3,DNM2,DOCK4,DPYSL2,DTNA,DVL1,DYNLL1,EIF4B,EIF4G2,ELAVL4,EPB41L3,EXOC4,FARP1,FGF13,FUS,FXR1,GABBR1,GABBR2,GABRA1,GABRA6,GABRB2,GABRB3,GA…
dendritic tree	GO:0097447	FALSE	1.4278e-49	48.8453	785	447	93	26995	0.208054	7.15466	349.472	ABI2,ABR,AGAP2,AGO2,AKAP5,ANK3,ARHGAP32,ARHGAP44,ASAP1,BCR,BIN1,CACNA1A,CALB2,CDK5,CDKL5,CPLX2,CTTN,CTTNBP2,CYP46A1,DAB2IP,DAGLA,DGKI,DIP2A,DIP2B,DLG3,DPYSL2,DVL1,EIF4B,ELAVL4,EXOC4,FARP1,FGF13,FUS,FXR1,GABBR1,GABRA1,GABRA6,GABRD,GABRG2,GIT1,GNAZ,GRIA1,GRID2IP,GRK2,GRM1,GRM5,HCFC1,HIP1R,HSPA8,ITSN1,KCNB1,KCNB2,KCNC1,KCNC3,KCND2,KIF21A,KIF5C,MAP1A,MAP1B,MAP2,MAP6,MAPK8IP3,MAPT,MARK2,MARK3,MINK1,NF…
asymmetric synapse	GO:0032279	FALSE	6.83896e-38	37.165	400	447	61	26995	0.136465	9.2097	342.279	ABR,AKAP5,ARFGAP1,ARHGAP32,ARHGAP44,ARHGEF9,BCR,CDK5,CDKL5,CHD4,CHMP4B,CNKSR2,DAGLA,DCLK1,DGKB,DGKI,DGKZ,DLG3,DNAJC6,DNM2,DVL1,EPB41L3,EXOC4,FXR1,GIT1,GRIA1,GRID2IP,GRK2,GRM1,GRM5,HIP1R,HNRNPH1,HNRNPH2,HNRNPM,HSPA8,KALRN,MAP1A,MAP1B,MAP2,MAP4,MAPT,MINK1,NOS1,OGT,PAK2,PCBP2,PLPPR4,PSD,PSD3,PTK2B,RPS27,RTN1,RTN3,RTN4,SCN8A,SH2D5,SHANK2,SHISA9,SYNDIG1,TANC1,TNIK
postsynaptic density	GO:0014069	FALSE	4.27953e-37	36.3686	379	447	59	26995	0.131991	9.40132	341.913	ABR,AKAP5,ARFGAP1,ARHGAP32,ARHGAP44,ARHGEF9,BCR,CDK5,CDKL5,CHMP4B,CNKSR2,DAGLA,DCLK1,DGKB,DGKI,DGKZ,DLG3,DNAJC6,DNM2,DVL1,EPB41L3,EXOC4,FXR1,GIT1,GRIA1,GRID2IP,GRK2,GRM1,GRM5,HIP1R,HNRNPH1,HNRNPH2,HNRNPM,HSPA8,KALRN,MAP1A,MAP1B,MAP2,MAP4,MAPT,MINK1,NOS1,PAK2,PCBP2,PLPPR4,PSD,PSD3,PTK2B,RPS27,RTN1,RTN3,RTN4,SCN8A,SH2D5,SHANK2,SHISA9,SYNDIG1,TANC1,TNIK
dendrite	GO:0030425	FALSE	1.11901e-48	47.9512	783	447	92	26995	0.205817	7.09581	340.252	ABI2,ABR,AGAP2,AGO2,AKAP5,ANK3,ARHGAP32,ARHGAP44,ASAP1,BCR,BIN1,CACNA1A,CALB2,CDK5,CDKL5,CPLX2,CTTN,CTTNBP2,CYP46A1,DAB2IP,DAGLA,DGKI,DIP2A,DIP2B,DLG3,DPYSL2,DVL1,EIF4B,ELAVL4,EXOC4,FARP1,FGF13,FUS,FXR1,GABBR1,GABRA1,GABRA6,GABRD,GABRG2,GIT1,GNAZ,GRIA1,GRID2IP,GRK2,GRM1,GRM5,HCFC1,HIP1R,HSPA8,ITSN1,KCNB1,KCNB2,KCNC1,KCNC3,KCND2,KIF21A,KIF5C,MAP1A,MAP1B,MAP2,MAP6,MAPK8IP3,MAPT,MARK2,MARK3,MINK1,NF…
somatodendritic compartment	GO:0036477	FALSE	1.1328e-54	53.9458	1103	447	113	26995	0.252796	6.18698	333.762	ABI2,ABR,AGAP2,AGFG1,AGO2,AKAP5,ANK3,APOB,ARHGAP32,ARHGAP44,ARHGEF7,ASAP1,BCR,BIN1,CACNA1A,CALB2,CAMK2D,CDK5,CDKL5,CNKSR2,CPLX2,CSNK1E,CTTN,CTTNBP2,CYP46A1,DAB2IP,DAGLA,DGKI,DIP2A,DIP2B,DLG3,DPYSL2,DVL1,EIF4B,ELAVL4,EXOC4,FARP1,FGF13,FUS,FXR1,GABBR1,GABRA1,GABRA6,GABRD,GABRG2,GIT1,GNAZ,GRIA1,GRID2IP,GRK2,GRM1,GRM5,HCFC1,HIP1R,HSPA8,ITSN1,KALRN,KCNB1,KCNB2,KCNC1,KCNC3,KCND2,KIF21A,KIF5C,MAP1A,MAP1…
neuron to neuron synapse	GO:0098984	FALSE	1.21598e-36	35.9151	437	447	62	26995	0.138702	8.56813	307.725	ABR,AKAP5,ARFGAP1,ARHGAP32,ARHGAP44,ARHGEF9,BCR,CDK5,CDKL5,CHD4,CHMP4B,CNKSR2,DAGLA,DCLK1,DGKB,DGKI,DGKZ,DLG3,DNAJC6,DNM2,DVL1,EPB41L3,EXOC4,FXR1,GABRA6,GIT1,GRIA1,GRID2IP,GRK2,GRM1,GRM5,HIP1R,HNRNPH1,HNRNPH2,HNRNPM,HSPA8,KALRN,MAP1A,MAP1B,MAP2,MAP4,MAPT,MINK1,NOS1,OGT,PAK2,PCBP2,PLPPR4,PSD,PSD3,PTK2B,RPS27,RTN1,RTN3,RTN4,SCN8A,SH2D5,SHANK2,SHISA9,SYNDIG1,TANC1,TNIK
cell junction	GO:0030054	FALSE	4.94726e-67	66.3056	2260	447	171	26995	0.38255	4.56945	302.98	ABI2,ABR,AGAP2,AHNAK,AKAP5,AMPH,ANK1,ANK3,AP3B2,AP3D1,ARFGAP1,ARHGAP26,ARHGAP32,ARHGAP44,ARHGEF7,ARHGEF9,ASAP1,ATP6AP1,ATP6V0C,ATP6V1E1,BASP1,BCR,BIN1,BRAF,CACNA1A,CACNB4,CADPS,CALB2,CAMK2D,CAMKV,CBARP,CDK5,CDKL5,CHD4,CHMP4B,CLDN11,CNKSR2,CORO1A,CORO2B,CPLX2,CTTN,CTTNBP2,CYFIP2,CYP46A1,DAGLA,DCLK1,DCTN4,DGKB,DGKI,DGKZ,DIP2A,DLG3,DMXL2,DNAJC6,DNM1L,DNM2,DPYSL2,DTNA,DVL1,DVL3,EIF4G1,ELAVL4,EPB41,EP…
dendritic spine	GO:0043197	FALSE	1.00247e-25	24.9989	225	447	39	26995	0.0872483	10.4679	261.685	ABI2,ABR,AKAP5,ARHGAP32,ARHGAP44,ASAP1,BCR,CTTN,CTTNBP2,DAGLA,DGKI,DIP2A,DVL1,FARP1,FUS,FXR1,GABBR1,GRIA1,GRID2IP,GRK2,GRM1,GRM5,HIP1R,HSPA8,ITSN1,KCNC3,KCND2,MAP1B,NOS1,PPP1R1B,PPP3CA,PRKACA,PRKAR2B,PSD,PTK2B,SHANK2,SHISA9,STRN,SYNDIG1
axon	GO:0030424	FALSE	3.86647e-41	40.4127	801	447	85	26995	0.190157	6.40859	258.988	ABR,ACTR10,AMPH,ANK1,ANK3,AP3B2,AP3D1,ARHGEF7,BASP1,BCR,BIN1,BRSK2,CALB2,CAMK2D,CBARP,CDK5,CDKL5,CLDN11,CORO1A,CPLX2,CSNK1E,CTTN,DAB2IP,DAGLA,DCLK1,DCTN2,DGKI,DIP2B,DLG3,DNM2,DPYSL2,DTNA,DVL1,DYNLL1,EIF4G2,ELAVL4,EPB41L3,EXOC4,FGF13,FXR1,GABBR1,GABRB3,GABRD,GABRG2,GIT1,GPRIN1,GRIA1,GRK2,GRM1,HCFC1,HSPA8,ITSN1,KCNB1,KCNC1,KCNC3,KIF21A,KIF5C,MAP1A,MAP1B,MAP2,MAP4,MAP6,MAPK8IP3,MAPT,MINK1,NF1,NOS1,P…
neuron spine	GO:0044309	FALSE	2.37691e-25	24.624	230	447	39	26995	0.0872483	10.2403	252.157	ABI2,ABR,AKAP5,ARHGAP32,ARHGAP44,ASAP1,BCR,CTTN,CTTNBP2,DAGLA,DGKI,DIP2A,DVL1,FARP1,FUS,FXR1,GABBR1,GRIA1,GRID2IP,GRK2,GRM1,GRM5,HIP1R,HSPA8,ITSN1,KCNC3,KCND2,MAP1B,NOS1,PPP1R1B,PPP3CA,PRKACA,PRKAR2B,PSD,PTK2B,SHANK2,SHISA9,STRN,SYNDIG1
cell projection	GO:0042995	FALSE	3.31987e-57	56.4789	2564	447	169	26995	0.378076	3.98056	224.818	ABI2,ABR,ACTR10,AGAP2,AGFG1,AGO2,AK1,AKAP5,AMPH,ANK1,ANK3,AP3B2,AP3D1,ARHGAP32,ARHGAP44,ARHGEF7,ASAP1,ATP6V1E1,BASP1,BCR,BIN1,BRAF,BRSK2,CACNA1A,CALB2,CAMK2D,CAMKK2,CAMSAP2,CBARP,CCDC88A,CCT8,CDK5,CDKL5,CEP170,CLDN11,CORO1A,CORO1C,CPLX2,CSNK1A1,CSNK1E,CSNK2B,CTTN,CTTNBP2,CYFIP2,CYLD,CYP46A1,DAB2IP,DAGLA,DCLK1,DCTN2,DDX3X,DGKI,DGKZ,DIP2A,DIP2B,DLG3,DNM2,DOCK4,DPYSL2,DTNA,DVL1,DYNLL1,EHD1,EIF4B,EIF…
plasma membrane bounded cell projection	GO:0120025	FALSE	4.66081e-55	54.3315	2460	447	163	26995	0.364653	4.00155	217.41	ABI2,ABR,ACTR10,AGAP2,AGO2,AK1,AKAP5,AMPH,ANK1,ANK3,AP3B2,AP3D1,ARHGAP32,ARHGAP44,ARHGEF7,ASAP1,ATP6V1E1,BASP1,BCR,BIN1,BRAF,BRSK2,CACNA1A,CALB2,CAMK2D,CAMKK2,CAMSAP2,CBARP,CCDC88A,CCT8,CDK5,CDKL5,CEP170,CLDN11,CORO1A,CORO1C,CPLX2,CSNK1A1,CSNK1E,CTTN,CTTNBP2,CYFIP2,CYLD,CYP46A1,DAB2IP,DAGLA,DCLK1,DCTN2,DDX3X,DGKI,DGKZ,DIP2A,DIP2B,DLG3,DNM2,DOCK4,DPYSL2,DTNA,DVL1,DYNLL1,EHD1,EIF4B,EIF4G2,ELAVL4,EP…
postsynaptic density, intracellular component	GO:0099092	FALSE	1.45505e-11	10.8371	40	447	13	26995	0.0290828	19.6272	212.703	ABR,AKAP5,BCR,CDKL5,DLG3,DNM2,EXOC4,GRID2IP,NOS1,PSD,PTK2B,TANC1,TNIK
distal axon	GO:0150034	FALSE	4.64062e-25	24.3334	390	447	48	26995	0.107383	7.4328	180.865	AMPH,AP3D1,ARHGEF7,BASP1,BIN1,BRSK2,CALB2,CBARP,CDK5,CDKL5,CPLX2,CSNK1E,CTTN,DCLK1,DCTN2,DGKI,DLG3,DNM2,DPYSL2,DVL1,ELAVL4,EXOC4,FGF13,FXR1,GABRB3,GIT1,GPRIN1,HSPA8,ITSN1,KCNC1,KCNC3,KIF5C,MAP1B,MAP2,MAPK8IP3,MAPT,NOS1,PTK2B,RAC3,SEPTIN5,SHANK2,SLC4A10,SNCA,SNCB,STIM1,TANC1,TAOK2,USP9X
cell body	GO:0044297	FALSE	6.95366e-33	32.1578	829	447	77	26995	0.17226	5.60934	180.384	AGFG1,AKAP5,APOB,ARHGEF7,BRAF,CACNA1A,CAMK2D,CCT8,CDK5,CNKSR2,CPLX2,CSNK1E,DAB2IP,DGKI,DIP2B,DLG3,DPYSL2,DVL1,EIF4B,ELAVL4,EXOC4,FUS,FXR1,GABBR1,GABRA6,GABRD,GNAZ,GRIA1,GRM1,HCFC1,HIP1R,HSPA8,ITSN1,KALRN,KCNB1,KCNB2,KCNC1,KCNC3,KCND2,KIF5C,MAP1A,MAP1B,MAP2,MAPK8IP3,MAPT,OGT,PDE10A,PDE1B,PITPNM1,PITPNM2,PITPNM3,PPP1R1B,PRKAR2B,PTK2B,RAC3,RAP1GAP,RAPGEF2,RBFOX3,RIT2,RTN1,RTN4,SCN3A,SHANK2,SLC12A5,S…
protein kinase CK2 complex	GO:0005956	FALSE	0.00138351	2.85902	3	447	3	26995	0.00671141	60.3915	172.66	CSNK2A1,CSNK2A2,CSNK2B
postsynaptic specialization, intracellular component	GO:0099091	FALSE	2.06862e-10	9.68432	48	447	13	26995	0.0290828	16.356	158.397	ABR,AKAP5,BCR,CDKL5,DLG3,DNM2,EXOC4,GRID2IP,NOS1,PSD,PTK2B,TANC1,TNIK
growth cone	GO:0030426	FALSE	1.93861e-18	17.7125	220	447	32	26995	0.0715884	8.78422	155.591	ARHGEF7,BASP1,CBARP,CDK5,CDKL5,CSNK1E,CTTN,DCLK1,DCTN2,DLG3,DNM2,DPYSL2,DVL1,ELAVL4,EXOC4,FGF13,FXR1,GIT1,GPRIN1,KIF5C,MAP1B,MAP2,MAPK8IP3,MAPT,PTK2B,RAC3,SHANK2,SNCA,SNCB,STIM1,TAOK2,USP9X
neuronal cell body	GO:0043025	FALSE	2.51451e-28	27.5995	743	447	68	26995	0.152125	5.52708	152.545	AGFG1,AKAP5,APOB,ARHGEF7,CACNA1A,CAMK2D,CDK5,CNKSR2,CPLX2,CSNK1E,DAB2IP,DGKI,DIP2B,DLG3,DPYSL2,DVL1,EIF4B,ELAVL4,EXOC4,FUS,FXR1,GABBR1,GABRA6,GABRD,GRIA1,GRM1,HCFC1,HIP1R,HSPA8,ITSN1,KALRN,KCNB1,KCNB2,KCNC1,KCNC3,KCND2,KIF5C,MAP1A,MAP1B,MAP2,MAPT,OGT,PDE10A,PDE1B,PPP1R1B,PRKAR2B,PTK2B,RAC3,RAP1GAP,RAPGEF2,RBFOX3,RTN1,RTN4,SCN3A,SHANK2,SLC12A5,SLC4A10,SNCA,SNCB,SNPH,SPTBN4,STRN,TANC1,TMEM266,TXN,U…
GABA receptor complex	GO:1902710	TRUE	2.74445e-07	6.56155	21	447	8	26995	0.0178971	23.0063	150.957	GABBR1,GABBR2,GABRA1,GABRA6,GABRB2,GABRB3,GABRD,GABRG2
site of polarized growth	GO:0030427	FALSE	5.8801e-18	17.2306	228	447	32	26995	0.0715884	8.476	146.047	ARHGEF7,BASP1,CBARP,CDK5,CDKL5,CSNK1E,CTTN,DCLK1,DCTN2,DLG3,DNM2,DPYSL2,DVL1,ELAVL4,EXOC4,FGF13,FXR1,GIT1,GPRIN1,KIF5C,MAP1B,MAP2,MAPK8IP3,MAPT,PTK2B,RAC3,SHANK2,SNCA,SNCB,STIM1,TAOK2,USP9X
axolemma	GO:0030673	FALSE	1.6839e-06	5.77368	17	447	7	26995	0.01566	24.8671	143.575	ANK1,EPB41L3,GABBR1,KCNC1,KCNC3,MAPK8IP3,MAPT
CCR4-NOT core complex	GO:0030015	TRUE	0.000332464	3.47826	6	447	4	26995	0.00894855	40.261	140.038	CNOT1,CNOT2,CNOT3,CNOT9
neuron projection membrane	GO:0032589	FALSE	2.62508e-11	10.5809	75	447	16	26995	0.0357942	12.8835	136.319	AKAP5,ANK1,DAGLA,EPB41L3,GABBR1,GABRA1,GABRA6,GABRG2,GRIA1,KCNB1,KCNC1,KCNC3,MAPK8IP3,MAPT,SHISA9,SLC12A5
presynapse	GO:0098793	FALSE	1.4218e-25	24.8472	751	447	65	26995	0.145414	5.22696	129.875	AMPH,AP3B2,AP3D1,ARHGAP44,ATP6AP1,ATP6V0C,ATP6V1E1,BIN1,BRAF,CACNA1A,CACNB4,CADPS,CALB2,CBARP,CDK5,CPLX2,CTTNBP2,CYP46A1,DGKI,DMXL2,DNAJC6,DNM1L,DNM2,DPYSL2,DVL1,EXOC4,FXR1,GABBR1,GABBR2,GABRA6,GABRB2,GABRB3,GIT1,GRIA1,GRK2,GRM1,HSPA8,ITSN1,KALRN,KCNC1,KCNC3,KCNJ3,NF1,NOS1,NOS1AP,OGT,PRKACA,PTK2B,RGS7,RPS27,RTN3,SCN8A,SEPTIN5,SHANK2,SLC4A10,SNCA,SNCB,SNPH,SYNDIG1,TANC1,TNIK,TRIM9,TRIO,VPS18,WDR7
leading edge membrane	GO:0031256	FALSE	3.73734e-15	14.4274	189	447	27	26995	0.0604027	8.62736	124.471	AKAP5,AMPH,ANK1,ARHGAP44,CDKL5,CORO1C,DAGLA,DNM2,EPB41L3,GABBR1,GABRA1,GABRA6,GABRG2,GRIA1,HIP1R,KCNB1,KCNC1,KCNC3,KSR1,MAP2,MAPK8IP3,MAPT,MTSS2,PSD,PSD3,SHISA9,SLC12A5
main axon	GO:0044304	FALSE	7.67379e-11	10.115	80	447	16	26995	0.0357942	12.0783	122.172	ANK1,ANK3,BIN1,CAMK2D,DAGLA,EPB41L3,GABBR1,KCNC1,KCNC3,MAP1A,MAP1B,MAP2,MAPK8IP3,MAPT,SCN8A,SPTBN4
postsynaptic membrane	GO:0045211	FALSE	1.44561e-16	15.8399	332	447	36	26995	0.0805369	6.54848	103.728	ANK1,ANK3,CNKSR2,DAGLA,DGKB,DGKI,DLG3,DNM2,FARP1,GABBR1,GABBR2,GABRA1,GABRA6,GABRB2,GABRB3,GABRD,GABRG2,GRIA1,GRIA2,GRID2IP,GRM1,GRM5,HSPA8,KCNB1,KCNC1,KCNC3,KCND2,NBEA,PLPPR4,RGS7,RTN4,SCN8A,SHANK2,SHISA9,STRN,SYNDIG1
cell leading edge	GO:0031252	FALSE	8.07107e-18	17.0931	453	447	43	26995	0.0961969	5.73253	97.9865	ABI2,AKAP5,AMPH,ANK1,ARHGAP44,ARHGEF7,CCDC88A,CDK5,CDKL5,CORO1A,CORO1C,CTTN,DAGLA,DDX3X,DGKZ,DNM2,EPB41L3,EXOC4,GABBR1,GABRA1,GABRA6,GABRG2,GIT1,GRIA1,HIP1R,ITSN1,KCNB1,KCNC1,KCNC3,KSR1,MAP2,MAPK8IP3,MAPT,MTSS2,PAK1,PSD,PSD3,PTK2B,RAC3,SHISA9,SLC12A5,WASF1,WASL
cytoplasm	GO:0005737	FALSE	1.27088e-52	51.8959	11561	447	352	26995	0.787472	1.83875	95.4237	ABI2,ABR,ACIN1,ACTR10,ACTR1A,ACTR1B,AGAP1,AGAP2,AGFG1,AGO2,AGPAT1,AHCYL1,AHNAK,AK1,AKAP5,AKAP8,AKAP8L,AMPD2,AMPH,ANK1,ANK3,AP3B2,AP3D1,APOB,ARAF,ARFGAP1,ARFGEF3,ARHGAP26,ARHGAP32,ARHGAP44,ARHGEF7,ARHGEF9,ASAP1,ATP11B,ATP6AP1,ATP6V0C,ATP6V1E1,ATP9A,ATXN2,ATXN2L,BASP1,BCR,BIN1,BRAF,BRSK2,C2CD2L,C2CD4C,CACNA1A,CADPS,CALB2,CAMK2D,CAMKK2,CAMKV,CAMSAP1,CAMSAP2,CBARP,CCAR2,CCDC88A,CCT8,CDK17,CDK5,CDKL5,…
cytoskeleton	GO:0005856	FALSE	4.55805e-30	29.3412	2373	447	125	26995	0.279642	3.18118	93.3397	ABI2,ACTR10,ACTR1A,ACTR1B,AHNAK,AK1,AKAP5,AMPH,ANK1,ANK3,ARHGAP26,ARHGAP32,ARHGEF7,ASAP1,BIN1,BRSK2,CALB2,CAMSAP1,CAMSAP2,CCAR2,CCDC88A,CCT8,CDK5,CDKL5,CEP170,CEP170B,CHAMP1,CHD4,CHMP4B,CLDN11,CORO1A,CORO1C,CORO2B,CSNK1A1,CTTN,CTTNBP2,CYLD,DCLK2,DCTN2,DCTN4,DDX3X,DGKG,DGKH,DNM1L,DNM2,DPYSL2,DTNA,DVL1,DYNLL1,EML2,EPB41,EPB41L1,EPB41L3,EXOC4,FARP1,FGF13,FNBP1L,GIT1,HIP1R,HSPA2,HSPA8,HSPH1,IGBP1,ITS…
synaptic membrane	GO:0097060	FALSE	2.12985e-17	16.6717	488	447	44	26995	0.098434	5.44514	90.7794	AKAP5,ANK1,ANK3,CACNA1A,CNKSR2,DAGLA,DGKB,DGKI,DLG3,DNAJC6,DNM1L,DNM2,FARP1,GABBR1,GABBR2,GABRA1,GABRA6,GABRB2,GABRB3,GABRD,GABRG2,GRIA1,GRIA2,GRID2IP,GRM1,GRM5,HIP1R,HSPA8,ITSN1,KCNB1,KCNC1,KCNC3,KCND2,KCNJ3,NBEA,PLPPR4,RGS7,RTN4,SCN8A,SHANK2,SHISA9,SNPH,STRN,SYNDIG1
basal dendrite	GO:0097441	FALSE	0.00151108	2.82071	8	447	4	26995	0.00894855	30.1957	85.1736	MAP1B,MAP2,SLC4A10,YKT6
dendrite membrane	GO:0032590	FALSE	2.28471e-07	6.64117	52	447	11	26995	0.0246085	12.7751	84.8418	AKAP5,DAGLA,GABRA1,GABRA6,GABRG2,GRIA1,KCNB1,KCNC1,KCNC3,SHISA9,SLC12A5
postsynaptic specialization membrane	GO:0099634	FALSE	6.88768e-11	10.1619	158	447	21	26995	0.0469799	8.02672	81.5669	CNKSR2,DAGLA,DGKB,DGKI,DLG3,GABRA1,GABRA6,GABRB2,GABRB3,GABRG2,GRIA1,GRM1,GRM5,HSPA8,KCNB1,KCND2,PLPPR4,RTN4,SCN8A,SHISA9,SYNDIG1
supramolecular complex	GO:0099080	FALSE	9.28997e-23	22.032	1424	447	85	26995	0.190157	3.60483	79.4216	ABI2,AGO2,AHNAK,AK1,ANK1,ANK3,ATXN2L,BIN1,CAMSAP1,CAMSAP2,CCT8,CDK5,CEP170,CEP170B,CHAMP1,CHMP4B,CLASP2,CLDN11,CNOT1,CNOT2,CNOT3,CNOT9,CORO1A,CSDE1,CSNK1A1,CTTN,CYLD,DCTN2,DCTN4,DDX3X,DHX30,DNM1L,DNM2,DPYSL2,DVL1,DYNLL1,EDC3,EDC4,EIF4G1,EML2,FGF13,FXR1,HABP4,HNRNPL,HSPA8,HSPH1,IGBP1,KEAP1,KIF21A,KIF5C,KRT71,MAP1A,MAP1B,MAP2,MAP4,MAP6,MAP6D1,MAPRE3,MAPT,MARK2,NOS1,NOS1AP,PAK1,PPP3CA,PPP6R2,PRPH,PR…
cytosol	GO:0005829	TRUE	8.72755e-32	31.0591	4105	447	173	26995	0.387025	2.54512	79.0492	ABI2,ABR,ACIN1,AGAP1,AGAP2,AGO2,AHCYL1,AHNAK,AK1,AKAP5,AMPD2,APOB,ARAF,ARHGAP26,ARHGEF7,ARHGEF9,ASAP1,ATP6V1E1,ATXN2,ATXN2L,BCR,BIN1,BRAF,C2CD4C,CALB2,CAMKK2,CAMSAP2,CCDC88A,CCT8,CDK5,CEP170,CHMP4B,CLASP2,CNOT1,CNOT2,CORO1A,CORO7,CPLX2,CSDE1,CSNK1A1,CSNK1E,CSNK2A1,CSNK2A2,CSNK2B,CTTN,CUL4B,CYLD,DCAF7,DCTN2,DDX17,DDX3X,DGKB,DGKD,DGKG,DGKI,DGKZ,DHX30,DNAJC13,DNM1L,DNM2,DOCK3,DOCK4,DPYSL2,DVL1,DVL3,…
npBAF complex	GO:0071564	TRUE	0.000430739	3.36579	13	447	5	26995	0.0111857	23.2275	78.1788	ARID1A,SMARCA4,SMARCB1,SMARCC2,SMARCD1
GABA-A receptor complex	GO:1902711	FALSE	0.000138201	3.85949	19	447	6	26995	0.0134228	19.071	73.6043	GABRA1,GABRA6,GABRB2,GABRB3,GABRD,GABRG2
bBAF complex	GO:0140092	FALSE	0.0026843	2.57117	9	447	4	26995	0.00894855	26.8407	69.0119	ARID1A,SMARCA4,SMARCB1,SMARCC2
extrinsic component of postsynaptic membrane	GO:0098890	FALSE	0.000660922	3.17985	14	447	5	26995	0.0111857	21.5684	68.5842	CNKSR2,DGKB,DGKI,FARP1,NBEA
dendritic shaft	GO:0043198	FALSE	4.22814e-07	6.37385	69	447	12	26995	0.0268456	10.5029	66.9437	AKAP5,DLG3,EXOC4,GABBR1,GRIA1,GRK2,GRM5,HSPA8,MAP1A,MAP2,PRKAR2B,SYNDIG1
axon initial segment	GO:0043194	FALSE	6.66273e-05	4.17635	27	447	7	26995	0.01566	15.6571	65.3893	ANK3,BIN1,CAMK2D,MAP1A,MAP2,SCN8A,SPTBN4
neuronal cell body membrane	GO:0032809	FALSE	2.59031e-05	4.58665	35	447	8	26995	0.0178971	13.8038	63.313	DAB2IP,GABRA6,GRIA1,KCNB1,KCNB2,KCNC1,KCNC3,KCND2
RSC-type complex	GO:0016586	FALSE	0.000977898	3.00971	15	447	5	26995	0.0111857	20.1305	60.5869	SMARCA2,SMARCA4,SMARCB1,SMARCC2,SMARCD1
nBAF complex	GO:0071565	FALSE	0.000977898	3.00971	15	447	5	26995	0.0111857	20.1305	60.5869	ARID1A,SMARCA4,SMARCB1,SMARCC2,SMARCD1
plasma membrane region	GO:0098590	FALSE	4.54278e-18	17.3427	1408	447	77	26995	0.17226	3.30266	57.277	AHCYL1,AKAP5,ANK1,ANK3,ATP6V1E1,C2CD2L,CACNA1A,CDKL5,CNKSR2,CORO1C,DAGLA,DGKB,DGKI,DLG3,DNAJC6,DNM1L,DNM2,EHD1,EPB41,EPB41L3,FARP1,GABBR1,GABBR2,GABRA1,GABRA6,GABRB2,GABRB3,GABRD,GABRG2,GRIA1,GRIA2,GRID2IP,GRK2,GRM1,GRM5,HIP1R,HSPA8,ITSN1,KCNB1,KCNC1,KCNC3,KCND2,KCNJ3,KCNMA1,KSR1,MAP2,MAPK8IP3,MAPT,MTDH,MTSS2,NBEA,NOS1,NOS1AP,PITPNM1,PLPPR4,PRKACA,PRKAR2A,PSD,PSD3,RAPGEF2,RGS7,RTN4,SCN3A,SCN8A,SE…
GABA-ergic synapse	GO:0098982	FALSE	7.03209e-08	7.15292	123	447	16	26995	0.0357942	7.8558	56.1919	ARHGEF7,ARHGEF9,GABBR1,GABBR2,GABRA1,GABRA6,GABRB2,GABRB3,GABRD,GABRG2,GIT1,KCND2,NBEA,OGT,PLCB1,RPS27
cell body membrane	GO:0044298	FALSE	5.15311e-05	4.28793	38	447	8	26995	0.0178971	12.714	54.5167	DAB2IP,GABRA6,GRIA1,KCNB1,KCNB2,KCNC1,KCNC3,KCND2
CCR4-NOT complex	GO:0030014	FALSE	0.00140306	2.85292	16	447	5	26995	0.0111857	18.8723	53.8414	CNOT1,CNOT2,CNOT3,CNOT9,TNKS1BP1
microtubule cytoskeleton	GO:0015630	FALSE	8.66888e-17	16.062	1380	447	74	26995	0.165548	3.23838	52.0151	ACTR10,ACTR1A,ACTR1B,ARHGEF7,BIN1,BRSK2,CAMSAP1,CAMSAP2,CCAR2,CCDC88A,CCT8,CDK5,CDKL5,CEP170,CEP170B,CHAMP1,CHD4,CHMP4B,CSNK1A1,CTTN,CYLD,DCTN2,DCTN4,DDX3X,DNM1L,DNM2,DPYSL2,DVL1,DYNLL1,EML2,EPB41,EXOC4,FGF13,GIT1,HSPA2,HSPA8,HSPH1,IGBP1,ITSN2,KEAP1,KIF21A,KIF5C,LUZP1,MAP1A,MAP1B,MAP2,MAP4,MAP6,MAP6D1,MAP7,MAP7D1,MAP7D2,MAPRE3,MAPT,MIB1,MICAL3,MPP1,NUDT21,PCM1,PDCD6IP,PRKACA,PRKAR2A,PRKAR2B,RAB11…
intracellular anatomical structure	GO:0005622	FALSE	7.78236e-37	36.1089	17412	447	407	26995	0.910515	1.41163	50.9725	ABI2,ABR,ACIN1,ACTR10,ACTR1A,ACTR1B,AGAP1,AGAP2,AGFG1,AGO2,AGPAT1,AHCYL1,AHNAK,AK1,AKAP5,AKAP8,AKAP8L,AMPD2,AMPH,ANK1,ANK3,AP3B2,AP3D1,APOB,ARAF,ARFGAP1,ARFGEF3,ARHGAP26,ARHGAP32,ARHGAP44,ARHGEF7,ARHGEF9,ARID1A,ASAP1,ATP11B,ATP6AP1,ATP6V0C,ATP6V1E1,ATP9A,ATXN2,ATXN2L,BASP1,BCR,BIN1,BRAF,BRSK2,C2CD2L,C2CD4C,CACNA1A,CACNB4,CADPS,CALB2,CAMK2D,CAMK4,CAMKK2,CAMKV,CAMSAP1,CAMSAP2,CBARP,CCAR2,CCDC88A,CC…
neuron projection cytoplasm	GO:0120111	FALSE	6.79878e-07	6.16757	105	447	14	26995	0.0313199	8.0522	49.6625	ACTR10,ANK3,AP3B2,AP3D1,CDKL5,DYNLL1,HIP1R,KIF5C,MAP1A,MAP2,MAP6,MAPK8IP3,UCHL1,WASF1
cerebellar granule cell to Purkinje cell synapse	GO:0150048	TRUE	0.0266595	1.57415	6	447	3	26995	0.00671141	30.1957	47.5326	CHD4,GRID2IP,OGT
G protein-coupled receptor dimeric complex	GO:0038037	TRUE	0.0266595	1.57415	6	447	3	26995	0.00671141	30.1957	47.5326	GABBR1,GABBR2,GRM1
dynactin complex	GO:0005869	FALSE	0.0266595	1.57415	6	447	3	26995	0.00671141	30.1957	47.5326	ACTR10,DCTN2,DCTN4
monoatomic ion channel complex	GO:0034702	FALSE	5.6726e-10	9.24622	329	447	28	26995	0.0626398	5.1397	47.5228	CACNA1A,CACNA1E,CACNB4,CACNG8,CTTN,DLG3,GABRA1,GABRA6,GABRB2,GABRB3,GABRD,GABRG2,GRIA1,HSPA2,KCNB1,KCNB2,KCNC1,KCNC3,KCND2,KCNJ3,KCNMA1,KCNQ2,PTK2B,RYR2,SCN3A,SCN8A,SESTD1,SHISA9
cell cortex	GO:0005938	FALSE	1.16824e-09	8.93247	339	447	28	26995	0.0626398	4.98809	44.5559	ACTR1A,ANK1,ARHGAP32,ARHGEF7,ARHGEF9,C2CD2L,CALB2,CORO1A,CORO1C,CTTN,CTTNBP2,DCTN4,EPB41,EXOC4,FNBP1L,GRB2,HIP1R,KCNC3,MICAL3,MPP1,MTSS2,PTK2B,SEPTIN5,SNCA,SPTB,SPTBN4,STIM1,WASL
nuclear matrix	GO:0016363	FALSE	8.06583e-07	6.09335	125	447	15	26995	0.033557	7.24698	44.1584	AKAP8,AKAP8L,BASP1,CSNK2B,DCAF7,HNRNPM,NCOR2,NONO,PPIG,PRPF40A,SMARCA4,SMARCB1,SMARCC2,SMARCD1,SPTBN4
supramolecular fiber	GO:0099512	FALSE	1.02884e-13	12.9877	1059	447	59	26995	0.131991	3.36459	43.6981	ABI2,AHNAK,AK1,ANK1,ANK3,BIN1,CAMSAP1,CAMSAP2,CCT8,CDK5,CEP170,CEP170B,CHMP4B,CLDN11,CORO1A,CSNK1A1,CTTN,CYLD,DCTN2,DCTN4,DNM1L,DNM2,DPYSL2,DVL1,DYNLL1,EML2,FGF13,FXR1,HABP4,HSPA8,HSPH1,IGBP1,KEAP1,KIF21A,KIF5C,KRT71,MAP1A,MAP1B,MAP2,MAP4,MAP6,MAP6D1,MAPRE3,MAPT,MARK2,NOS1,NOS1AP,PAK1,PPP3CA,PRPH,RAC3,RCC2,RYR2,SHANK2,SNCA,SNPH,STIM1,TPPP,VPS18
axon terminus	GO:0043679	FALSE	9.20108e-08	7.03616	185	447	19	26995	0.0425056	6.20237	43.6409	AMPH,AP3D1,BIN1,CALB2,CPLX2,DGKI,DPYSL2,GABRB3,GIT1,HSPA8,ITSN1,KCNC1,KCNC3,NOS1,SEPTIN5,SLC4A10,SNCA,SNCB,TANC1
dendritic spine membrane	GO:0032591	FALSE	0.00267786	2.57221	18	447	5	26995	0.0111857	16.7754	43.1499	AKAP5,DAGLA,GRIA1,KCNC3,SHISA9
supramolecular polymer	GO:0099081	FALSE	1.38411e-13	12.8588	1066	447	59	26995	0.131991	3.34249	42.9806	ABI2,AHNAK,AK1,ANK1,ANK3,BIN1,CAMSAP1,CAMSAP2,CCT8,CDK5,CEP170,CEP170B,CHMP4B,CLDN11,CORO1A,CSNK1A1,CTTN,CYLD,DCTN2,DCTN4,DNM1L,DNM2,DPYSL2,DVL1,DYNLL1,EML2,FGF13,FXR1,HABP4,HSPA8,HSPH1,IGBP1,KEAP1,KIF21A,KIF5C,KRT71,MAP1A,MAP1B,MAP2,MAP4,MAP6,MAP6D1,MAPRE3,MAPT,MARK2,NOS1,NOS1AP,PAK1,PPP3CA,PRPH,RAC3,RCC2,RYR2,SHANK2,SNCA,SNPH,STIM1,TPPP,VPS18
axon cytoplasm	GO:1904115	FALSE	2.93165e-05	4.53289	64	447	10	26995	0.0223714	9.43617	42.7731	ACTR10,ANK3,AP3B2,AP3D1,DYNLL1,KIF5C,MAP1A,MAP6,MAPK8IP3,UCHL1
nuclear periphery	GO:0034399	FALSE	3.18639e-07	6.4967	156	447	17	26995	0.0380313	6.58112	42.7556	AKAP8,AKAP8L,BASP1,CSNK2B,DCAF7,HNRNPM,MAP2,MAPT,NCOR2,NONO,PPIG,PRPF40A,SMARCA4,SMARCB1,SMARCC2,SMARCD1,SPTBN4
excitatory synapse	GO:0060076	FALSE	7.41747e-06	5.12974	88	447	12	26995	0.0268456	8.2352	42.2445	AKAP5,CALB2,CHD4,DGKI,GIT1,GRIA1,GRID2IP,KCNJ3,OGT,RAB3GAP1,SCN8A,SYNDIG1
microtubule	GO:0005874	FALSE	2.26371e-10	9.64518	469	447	34	26995	0.0760626	4.37806	42.2272	BIN1,CAMSAP1,CAMSAP2,CCT8,CDK5,CEP170,CEP170B,CHMP4B,CYLD,DCTN2,DNM1L,DNM2,DPYSL2,DVL1,DYNLL1,EML2,FGF13,HSPA8,HSPH1,IGBP1,KIF21A,KIF5C,MAP1A,MAP1B,MAP2,MAP4,MAP6,MAP6D1,MAPRE3,MAPT,RCC2,SNPH,STIM1,TPPP
neuron projection terminus	GO:0044306	FALSE	7.86757e-08	7.10416	205	447	20	26995	0.0447427	5.89185	41.8567	AMPH,AP3D1,BIN1,CALB2,CPLX2,DGKI,DPYSL2,GABRB3,GIT1,HSPA8,ITSN1,KCNC1,KCNC3,NOS1,SEPTIN5,SLC4A10,SNCA,SNCB,TANC1,UCHL1
cell projection membrane	GO:0031253	FALSE	1.86366e-09	8.72963	371	447	29	26995	0.064877	4.72063	41.2094	AKAP5,ANK1,CDKL5,CORO1C,DAGLA,DNM2,EHD1,EPB41L3,GABBR1,GABRA1,GABRA6,GABRG2,GRIA1,HIP1R,KCNB1,KCNC1,KCNC3,KSR1,MAP2,MAPK8IP3,MAPT,MTSS2,PSD,PSD3,SHANK2,SHISA9,SLC12A5,SLC27A4,SSTR3
organelle	GO:0043226	FALSE	1.47691e-29	28.8306	16169	447	381	26995	0.852349	1.42304	41.0272	ABI2,ABR,ACIN1,ACTR10,ACTR1A,ACTR1B,AGAP2,AGFG1,AGO2,AGPAT1,AHCYL1,AHNAK,AK1,AKAP5,AKAP8,AKAP8L,AMPH,ANK1,ANK3,AP3B2,AP3D1,APOB,ARAF,ARFGAP1,ARFGEF3,ARHGAP26,ARHGAP32,ARHGAP44,ARHGEF7,ARHGEF9,ARID1A,ASAP1,ATP11B,ATP6AP1,ATP6V0C,ATP6V1E1,ATP9A,ATXN2L,BASP1,BCR,BIN1,BRAF,BRSK2,C2CD2L,CACNA1A,CACNB4,CADPS,CALB2,CAMK2D,CAMK4,CAMKK2,CAMKV,CAMSAP1,CAMSAP2,CBARP,CCAR2,CCDC88A,CCT8,CDK17,CDK5,CDKL5,CELF2…
polymeric cytoskeletal fiber	GO:0099513	FALSE	7.37449e-12	11.1323	809	447	48	26995	0.107383	3.58318	39.8889	ABI2,AK1,BIN1,CAMSAP1,CAMSAP2,CCT8,CDK5,CEP170,CEP170B,CHMP4B,CLDN11,CORO1A,CSNK1A1,CTTN,CYLD,DCTN2,DNM1L,DNM2,DPYSL2,DVL1,DYNLL1,EML2,FGF13,HSPA8,HSPH1,IGBP1,KEAP1,KIF21A,KIF5C,KRT71,MAP1A,MAP1B,MAP2,MAP4,MAP6,MAP6D1,MAPRE3,MAPT,MARK2,PAK1,PRPH,RAC3,RCC2,SHANK2,SNPH,STIM1,TPPP,VPS18
intracellular non-membrane-bounded organelle	GO:0043232	FALSE	3.15449e-21	20.5011	6555	447	205	26995	0.458613	1.88867	38.7198	ABI2,ABR,ACIN1,ACTR10,ACTR1A,ACTR1B,AGO2,AHNAK,AK1,AKAP5,AKAP8,AKAP8L,AMPH,ANK1,ANK3,APOB,ARHGAP26,ARHGAP32,ARHGEF7,ARID1A,ASAP1,ATXN2L,BASP1,BCR,BIN1,BRSK2,CALB2,CAMK4,CAMSAP1,CAMSAP2,CCAR2,CCDC88A,CCT8,CDK5,CDKL5,CEP170,CEP170B,CHAMP1,CHD4,CHMP4B,CLASP2,CLDN11,CNOT1,CNOT2,CNOT3,CNOT9,CORO1A,CORO1C,CORO2B,CSDE1,CSNK1A1,CSNK2A1,CSNK2A2,CSNK2B,CTTN,CTTNBP2,CYLD,DCLK2,DCTN2,DCTN4,DDX17,DDX3X,DDX46,…
non-membrane-bounded organelle	GO:0043228	FALSE	3.21815e-21	20.4924	6556	447	205	26995	0.458613	1.88839	38.6975	ABI2,ABR,ACIN1,ACTR10,ACTR1A,ACTR1B,AGO2,AHNAK,AK1,AKAP5,AKAP8,AKAP8L,AMPH,ANK1,ANK3,APOB,ARHGAP26,ARHGAP32,ARHGEF7,ARID1A,ASAP1,ATXN2L,BASP1,BCR,BIN1,BRSK2,CALB2,CAMK4,CAMSAP1,CAMSAP2,CCAR2,CCDC88A,CCT8,CDK5,CDKL5,CEP170,CEP170B,CHAMP1,CHD4,CHMP4B,CLASP2,CLDN11,CNOT1,CNOT2,CNOT3,CNOT9,CORO1A,CORO1C,CORO2B,CSDE1,CSNK1A1,CSNK2A1,CSNK2A2,CSNK2B,CTTN,CTTNBP2,CYLD,DCLK2,DCTN2,DCTN4,DDX17,DDX3X,DDX46,…
extrinsic component of synaptic membrane	GO:0099243	FALSE	0.00134757	2.87045	27	447	6	26995	0.0134228	13.4203	38.5224	CNKSR2,DGKB,DGKI,DNAJC6,FARP1,NBEA
SWI/SNF complex	GO:0016514	FALSE	0.00134757	2.87045	27	447	6	26995	0.0134228	13.4203	38.5224	ARID1A,SMARCA2,SMARCA4,SMARCB1,SMARCC2,SMARCD1
ribonucleoprotein granule	GO:0035770	FALSE	5.09204e-08	7.29311	269	447	23	26995	0.0514541	5.16359	37.6586	AGO2,ATXN2L,CNOT1,CNOT2,CNOT3,CNOT9,CSDE1,DDX3X,DHX30,EDC3,EDC4,EIF4G1,FXR1,HABP4,HNRNPL,MAPT,PPP6R2,PRRC2C,RBFOX1,TARDBP,UBAP2L,UPF1,XRN1
vesicle	GO:0031982	FALSE	6.0481e-15	14.2184	2228	447	94	26995	0.210291	2.54794	36.2275	ACTR1A,AGAP2,AGFG1,AGO2,AHNAK,AKAP5,AMPH,AP3B2,AP3D1,APOB,ARFGEF3,ARHGAP26,ARHGAP32,ARHGAP44,ATP11B,ATP6AP1,ATP6V0C,ATP6V1E1,ATP9A,BIN1,CADPS,CAMKV,CBARP,CCDC88A,CHMP4B,CLINT1,CORO1A,CORO1C,CORO7,CSNK2A2,CTTNBP2,DAB2IP,DAGLA,DCTN2,DGKD,DGKH,DGKI,DMXL2,DNAJC13,DNAJC6,DNM1L,DNM2,DVL1,DYNLL1,EHD1,EXOC4,FNBP1L,GABBR1,GABRA1,GABRB2,GABRB3,GABRG2,GGA3,GIT1,GRB2,GRIA1,HIP1R,HSPA8,ITSN1,MAP6,MAP6D1,MAPK8…
apical dendrite	GO:0097440	FALSE	0.00169121	2.7718	28	447	6	26995	0.0134228	12.941	35.87	ITSN1,MAP1B,MAP2,PTK2B,SLC4A10,YKT6
extrinsic component of postsynaptic density membrane	GO:0099147	FALSE	0.04608	1.33649	7	447	3	26995	0.00671141	25.8821	34.5911	CNKSR2,DGKB,DGKI
spectrin-associated cytoskeleton	GO:0014731	FALSE	0.04608	1.33649	7	447	3	26995	0.00671141	25.8821	34.5911	ANK1,ANK3,SPTB
brahma complex	GO:0035060	FALSE	0.0144506	1.84011	13	447	4	26995	0.00894855	18.582	34.193	ARID1A,SMARCB1,SMARCC2,SMARCD1
cytoplasmic vesicle	GO:0031410	FALSE	6.32863e-14	13.1987	2077	447	88	26995	0.196868	2.55872	33.7717	ACTR1A,AGAP2,AGFG1,AKAP5,AMPH,AP3B2,AP3D1,ARFGEF3,ARHGAP26,ARHGAP32,ARHGAP44,ATP11B,ATP6AP1,ATP6V0C,ATP6V1E1,ATP9A,BIN1,CADPS,CAMKV,CBARP,CCDC88A,CHMP4B,CLINT1,CORO1A,CORO1C,CORO7,CSNK2A2,CTTNBP2,DAB2IP,DAGLA,DGKD,DGKH,DGKI,DMXL2,DNAJC13,DNM1L,DNM2,DVL1,DYNLL1,EHD1,EXOC4,FNBP1L,GABBR1,GABRA1,GABRB2,GABRB3,GABRG2,GGA3,GIT1,GRB2,GRIA1,HIP1R,HSPA8,ITSN1,MAP6,MAP6D1,MAPK8IP3,MIB1,NOS1,OGT,OSBPL6,PAK2…
intracellular vesicle	GO:0097708	FALSE	7.1066e-14	13.1483	2081	447	88	26995	0.196868	2.5538	33.5782	ACTR1A,AGAP2,AGFG1,AKAP5,AMPH,AP3B2,AP3D1,ARFGEF3,ARHGAP26,ARHGAP32,ARHGAP44,ATP11B,ATP6AP1,ATP6V0C,ATP6V1E1,ATP9A,BIN1,CADPS,CAMKV,CBARP,CCDC88A,CHMP4B,CLINT1,CORO1A,CORO1C,CORO7,CSNK2A2,CTTNBP2,DAB2IP,DAGLA,DGKD,DGKH,DGKI,DMXL2,DNAJC13,DNM1L,DNM2,DVL1,DYNLL1,EHD1,EXOC4,FNBP1L,GABBR1,GABRA1,GABRB2,GABRB3,GABRG2,GGA3,GIT1,GRB2,GRIA1,HIP1R,HSPA8,ITSN1,MAP6,MAP6D1,MAPK8IP3,MIB1,NOS1,OGT,OSBPL6,PAK2…
nuclear speck	GO:0016607	FALSE	7.08604e-09	8.1496	474	447	32	26995	0.0715884	4.07706	33.2264	ACIN1,AKAP8L,ATXN2L,BASP1,CACNB4,CSNK1A1,DDX17,DDX46,DDX5,DGKZ,DHX15,EFTUD2,FYTTD1,HABP4,MAPT,NONO,PLCB1,PPIG,PRKACA,PRPF4,PRPF40A,PRPF4B,PRPF8,RBBP6,RBM14,RBM25,SF3B1,SON,SRRM2,SRSF11,TARDBP,TRIP12
intracellular organelle	GO:0043229	FALSE	9.67334e-24	23.0144	15836	447	366	26995	0.818792	1.39576	32.1227	ABI2,ABR,ACIN1,ACTR10,ACTR1A,ACTR1B,AGAP2,AGFG1,AGO2,AGPAT1,AHCYL1,AHNAK,AK1,AKAP5,AKAP8,AKAP8L,AMPH,ANK1,ANK3,AP3B2,AP3D1,APOB,ARAF,ARFGAP1,ARFGEF3,ARHGAP26,ARHGAP32,ARHGAP44,ARHGEF7,ARID1A,ASAP1,ATP11B,ATP6AP1,ATP6V0C,ATP6V1E1,ATP9A,ATXN2L,BASP1,BCR,BIN1,BRAF,BRSK2,C2CD2L,CACNA1A,CACNB4,CADPS,CALB2,CAMK2D,CAMK4,CAMKK2,CAMKV,CAMSAP1,CAMSAP2,CBARP,CCAR2,CCDC88A,CCT8,CDK17,CDK5,CDKL5,CELF2,CEP170,…
cytoplasmic ribonucleoprotein granule	GO:0036464	FALSE	5.09876e-07	6.29254	252	447	21	26995	0.0469799	5.03262	31.668	AGO2,ATXN2L,CNOT1,CNOT2,CNOT3,CNOT9,CSDE1,DDX3X,EDC3,EDC4,EIF4G1,FXR1,HABP4,MAPT,PPP6R2,PRRC2C,RBFOX1,TARDBP,UBAP2L,UPF1,XRN1
transmembrane transporter complex	GO:1902495	FALSE	3.69777e-08	7.43206	420	447	29	26995	0.064877	4.16989	30.9909	ATP6V0C,CACNA1A,CACNA1E,CACNB4,CACNG8,CTTN,DLG3,GABRA1,GABRA6,GABRB2,GABRB3,GABRD,GABRG2,GRIA1,HSPA2,KCNB1,KCNB2,KCNC1,KCNC3,KCND2,KCNJ3,KCNMA1,KCNQ2,PTK2B,RYR2,SCN3A,SCN8A,SESTD1,SHISA9
spliceosomal complex	GO:0005681	FALSE	1.57966e-06	5.80144	219	447	19	26995	0.0425056	5.23945	30.3963	DDX5,DHX15,EFTUD2,HNRNPA1,HNRNPH1,HNRNPM,HSPA8,PRPF4,PRPF40A,PRPF4B,PRPF8,RBM17,SF1,SF3B1,SF3B3,SNRNP200,SRRM2,UPF1,XAB2
transporter complex	GO:1990351	FALSE	3.3199e-08	7.47888	446	447	30	26995	0.0671141	4.06221	30.3808	ATP11B,ATP6V0C,CACNA1A,CACNA1E,CACNB4,CACNG8,CTTN,DLG3,GABRA1,GABRA6,GABRB2,GABRB3,GABRD,GABRG2,GRIA1,HSPA2,KCNB1,KCNB2,KCNC1,KCNC3,KCND2,KCNJ3,KCNMA1,KCNQ2,PTK2B,RYR2,SCN3A,SCN8A,SESTD1,SHISA9
Schaffer collateral - CA1 synapse	GO:0098685	FALSE	1.63779e-05	4.78574	134	447	14	26995	0.0313199	6.30956	30.1959	ABR,BCR,CDK5,DGKB,DGKI,DGKZ,DVL1,EXOC4,GABBR1,GRM1,GRM5,PPP3CA,PTK2B,TRIO
postsynaptic density membrane	GO:0098839	FALSE	2.88745e-05	4.53948	119	447	13	26995	0.0290828	6.59739	29.9488	CNKSR2,DAGLA,DGKB,DGKI,DLG3,GRIA1,GRM1,GRM5,PLPPR4,RTN4,SCN8A,SHISA9,SYNDIG1
calyx of Held	GO:0044305	FALSE	0.00316912	2.49906	31	447	6	26995	0.0134228	11.6887	29.2107	CPLX2,GIT1,ITSN1,KCNC1,NOS1,SEPTIN5
vesicle membrane	GO:0012506	FALSE	1.08671e-09	8.96389	928	447	48	26995	0.107383	3.1237	28.0005	AKAP5,AMPH,AP3B2,AP3D1,ARFGEF3,ARHGAP26,ARHGAP32,ATP11B,ATP6AP1,ATP6V0C,ATP6V1E1,ATP9A,BIN1,CADPS,CAMKV,CBARP,CHMP4B,CORO1A,CORO1C,DAGLA,DGKI,DMXL2,DNAJC13,DNM1L,DNM2,EHD1,GABRA1,GABRB3,GABRG2,GGA3,GRB2,GRIA1,HIP1R,MAP6,OSBPL6,PRAF2,RAB11FIP2,RAB11FIP5,RCC2,SCYL1,SCYL2,SEC16A,SNCA,SYNDIG1,SYNRG,TAOK2,VPS18,YKT6
perinuclear region of cytoplasm	GO:0048471	FALSE	2.67208e-09	8.57315	819	447	44	26995	0.098434	3.24448	27.8154	AK1,AKAP5,ATP9A,BRSK2,CAMK2D,CDKL5,CYFIP2,CYLD,DGKI,DNM1L,DNM2,EHD1,FUS,FXR1,HIP1R,HNRNPL,HSPA8,KALRN,KCNB1,KCND2,MAP1B,MAP6,MAPK8IP3,MAPRE3,MTDH,NOS1,OSBPL6,PAK2,PRKACA,PRKAR2B,PTK2B,RAC3,RANBP2,RAPGEF2,SBF1,SEC16A,SERBP1,SNCA,SPAG9,SYNRG,TNIK,TPPP,UPF1,WRNIP1
catalytic step 2 spliceosome	GO:0071013	FALSE	7.4747e-05	4.12641	108	447	12	26995	0.0268456	6.71017	27.6889	DDX5,EFTUD2,HNRNPA1,HNRNPH1,HNRNPM,PRPF4B,PRPF8,SF3B1,SF3B3,SNRNP200,SRRM2,XAB2
cytoplasmic vesicle membrane	GO:0030659	FALSE	2.27328e-09	8.64335	914	447	47	26995	0.105145	3.10547	26.8417	AKAP5,AMPH,AP3B2,AP3D1,ARFGEF3,ARHGAP26,ARHGAP32,ATP11B,ATP6AP1,ATP6V0C,ATP6V1E1,ATP9A,BIN1,CADPS,CAMKV,CBARP,CHMP4B,CORO1A,CORO1C,DAGLA,DGKI,DMXL2,DNAJC13,DNM1L,DNM2,EHD1,GABRA1,GABRB3,GABRG2,GGA3,GRIA1,HIP1R,MAP6,OSBPL6,PRAF2,RAB11FIP2,RAB11FIP5,RCC2,SCYL1,SCYL2,SEC16A,SNCA,SYNDIG1,SYNRG,TAOK2,VPS18,YKT6
cation channel complex	GO:0034703	FALSE	9.45229e-06	5.02446	195	447	17	26995	0.0380313	5.2649	26.4533	CACNA1A,CACNA1E,CACNB4,CTTN,HSPA2,KCNB1,KCNB2,KCNC1,KCNC3,KCND2,KCNJ3,KCNMA1,KCNQ2,RYR2,SCN3A,SCN8A,SESTD1
nuclear body	GO:0016604	TRUE	2.57046e-09	8.58999	951	447	48	26995	0.107383	3.04815	26.1836	ACIN1,AKAP8L,ATXN2L,BASP1,CACNB4,CHAMP1,CSNK1A1,CSNK2A1,CSNK2B,DCAF7,DDX17,DDX46,DDX5,DGKZ,DHX15,EFTUD2,EPB41,FYTTD1,HABP4,HNRNPM,LSM11,MAPT,MTDH,NCOR2,NONO,NUDT21,PCNP,PLCB1,PPIG,PRKACA,PRPF4,PRPF40A,PRPF4B,PRPF8,RBBP6,RBM14,RBM25,SBF1,SF1,SF3B1,SLTM,SON,SPTBN4,SRRM2,SRSF11,TARDBP,TRIP12,USP7
nucleoplasm	GO:0005654	FALSE	1.68272e-13	12.774	3883	447	130	26995	0.290828	2.02186	25.8273	ABI2,ACIN1,AGAP2,AKAP8,AKAP8L,ARHGAP32,ARID1A,ATXN2L,BASP1,CACNB4,CAMK4,CCAR2,CCT8,CDK5,CDKL5,CELF2,CHAMP1,CHD4,CLINT1,CMTR1,CNOT2,CSNK1A1,CSNK1E,CSNK2A1,CSNK2B,CUL4B,DCAF7,DDX17,DDX3X,DDX46,DDX5,DGKZ,DHX15,DTNA,EDC4,EFTUD2,EPB41,FUS,FYTTD1,GRB2,GTF2I,HABP4,HCFC1,HDAC2,HNRNPA0,HNRNPA1,HNRNPH1,HNRNPH2,HNRNPL,HNRNPM,HSPA2,HSPH1,ILF2,KALRN,KEAP1,KHDRBS1,LSM11,LYPLA2,MAPT,MARK2,MICAL3,MTDH,NACC1,NBEA…
cellular anatomical entity	GO:0110165	FALSE	1.08304e-22	21.9654	22653	447	440	26995	0.98434	1.17301	25.7656	ABI2,ABR,ACIN1,ACTR10,ACTR1A,ACTR1B,AGAP1,AGAP2,AGFG1,AGO2,AGPAT1,AHCYL1,AHNAK,AK1,AKAP5,AKAP8,AKAP8L,AMER2,AMPD2,AMPH,ANK1,ANK3,AP3B2,AP3D1,APOB,ARAF,ARFGAP1,ARFGEF3,ARHGAP26,ARHGAP32,ARHGAP44,ARHGEF7,ARHGEF9,ARID1A,ASAP1,ATP11B,ATP6AP1,ATP6V0C,ATP6V1E1,ATP9A,ATXN2,ATXN2L,BASP1,BCR,BIN1,BRAF,BRSK2,BTBD17,C2CD2L,C2CD4C,CACNA1A,CACNA1E,CACNB4,CACNG8,CADPS,CALB2,CAMK2D,CAMK4,CAMKK2,CAMKV,CAMSAP1,CA…
actin cytoskeleton	GO:0015629	FALSE	1.39603e-07	6.8551	503	447	31	26995	0.0693512	3.72194	25.5143	ABI2,ACTR10,AHNAK,ARHGAP32,ASAP1,CALB2,CORO1A,CORO1C,CORO2B,CTTN,CTTNBP2,DCTN2,DCTN4,DGKH,EPB41,ITSN1,KEAP1,MAP2,MARK2,MTSS2,NOS1AP,PAK1,PDCD6IP,RAC3,SEPTIN5,SNCA,SPTB,SPTBN4,TAOK2,VPS18,WASL
postsynaptic actin cytoskeleton	GO:0098871	FALSE	0.0268714	1.57071	15	447	4	26995	0.00894855	16.1044	25.2953	ABI2,CTTN,CTTNBP2,ITSN1
lamellipodium	GO:0030027	FALSE	2.7998e-05	4.55287	210	447	17	26995	0.0380313	4.88884	22.2582	ABI2,ARHGEF7,CCDC88A,CDK5,CORO1A,CORO1C,CTTN,DDX3X,DGKZ,DNM2,GIT1,ITSN1,MTSS2,PTK2B,RAC3,WASF1,WASL
perikaryon	GO:0043204	FALSE	2.99948e-05	4.52295	211	447	17	26995	0.0380313	4.86567	22.0072	CACNA1A,CDK5,CPLX2,DIP2B,ELAVL4,FUS,HSPA8,KCNB1,KCNB2,KCNC3,KCND2,MAP1B,PDE10A,RBFOX3,SLC12A5,SLC4A10,TMEM266
synaptic vesicle	GO:0008021	FALSE	1.97204e-05	4.70508	256	447	19	26995	0.0425056	4.48218	21.089	AMPH,ATP6AP1,ATP6V0C,ATP6V1E1,BIN1,CBARP,CTTNBP2,DGKI,DMXL2,DNM1L,EXOC4,GABBR1,GRIA1,HSPA8,SEPTIN5,SNCA,SYNDIG1,TRIM9,WDR7
protein-containing complex	GO:0032991	FALSE	4.236e-13	12.373	7427	447	201	26995	0.449664	1.6344	20.2225	ABI2,ACIN1,ACTR10,AGO2,AHNAK,AKAP5,AKAP8,AKAP8L,ANK1,AP3B2,AP3D1,APOB,ARHGEF7,ARID1A,ATP11B,ATP6AP1,ATP6V0C,ATP6V1E1,BASP1,BCR,BIN1,CACNA1A,CACNA1E,CACNB4,CACNG8,CAMK2D,CCAR2,CCT8,CDK5,CELF2,CEP170,CHD4,CHMP4B,CNOT1,CNOT2,CNOT3,CNOT9,CORO1A,CORO1C,CPLX2,CPSF7,CSDE1,CSNK1A1,CSNK1E,CSNK2A1,CSNK2A2,CSNK2B,CTTN,CUL4B,CYFIP2,DAB2IP,DCAF7,DCTN2,DCTN4,DDX17,DDX3X,DDX5,DGKH,DGKI,DHX15,DLG3,DMXL2,DNAJC13,…
cytoplasmic stress granule	GO:0010494	FALSE	0.00102012	2.99135	93	447	10	26995	0.0223714	6.49371	19.425	ATXN2L,CSDE1,DDX3X,EIF4G1,FXR1,HABP4,PRRC2C,RBFOX1,TARDBP,UBAP2L
transport vesicle membrane	GO:0030658	FALSE	6.64637e-05	4.17742	223	447	17	26995	0.0380313	4.60384	19.2321	AMPH,ARFGEF3,ATP6AP1,ATP6V0C,ATP6V1E1,BIN1,CBARP,DGKI,DMXL2,DNM1L,GRIA1,MAP6,RAB11FIP5,SEC16A,SNCA,SYNDIG1,SYNRG
transport vesicle	GO:0030133	FALSE	7.11892e-06	5.14759	406	447	25	26995	0.0559284	3.71869	19.1423	AMPH,ARFGEF3,ATP6AP1,ATP6V0C,ATP6V1E1,BIN1,CBARP,CCDC88A,CTTNBP2,DGKI,DMXL2,DNM1L,EXOC4,GABBR1,GRIA1,HSPA8,MAP6,RAB11FIP5,SEC16A,SEPTIN5,SNCA,SYNDIG1,SYNRG,TRIM9,WDR7
presynaptic endocytic zone	GO:0098833	FALSE	0.0456378	1.34068	17	447	4	26995	0.00894855	14.2098	19.0507	AMPH,DNAJC6,DNM1L,ITSN1
node of Ranvier	GO:0033268	FALSE	0.0456378	1.34068	17	447	4	26995	0.00894855	14.2098	19.0507	ANK3,BIN1,SCN8A,SPTBN4
centrosome	GO:0005813	FALSE	9.89512e-07	6.00458	708	447	36	26995	0.0805369	3.07075	18.4386	ACTR1A,ACTR1B,ARHGEF7,BRSK2,CAMSAP2,CCDC88A,CCT8,CDKL5,CEP170,CHD4,CSNK1A1,CYLD,DCTN2,DCTN4,DDX3X,DNM2,DYNLL1,EXOC4,GIT1,ITSN2,KEAP1,LUZP1,MIB1,MPP1,NUDT21,PCM1,PDCD6IP,PRKACA,PRKAR2A,PRKAR2B,RAB11FIP5,RAP1GAP2,RBBP6,SCYL1,SPAG9,ZNF365
voltage-gated potassium channel complex	GO:0008076	FALSE	0.00217234	2.66307	80	447	9	26995	0.0201342	6.79404	18.093	CTTN,KCNB1,KCNB2,KCNC1,KCNC3,KCND2,KCNJ3,KCNMA1,KCNQ2
exocytic vesicle	GO:0070382	FALSE	6.04966e-05	4.21827	275	447	19	26995	0.0425056	4.1725	17.6007	AMPH,ATP6AP1,ATP6V0C,ATP6V1E1,BIN1,CBARP,CTTNBP2,DGKI,DMXL2,DNM1L,EXOC4,GABBR1,GRIA1,HSPA8,SEPTIN5,SNCA,SYNDIG1,TRIM9,WDR7
P-body	GO:0000932	FALSE	0.00149723	2.82471	97	447	10	26995	0.0223714	6.22593	17.5864	AGO2,CNOT1,CNOT2,CNOT3,CNOT9,CSDE1,EDC3,EDC4,UPF1,XRN1
endomembrane system	GO:0012505	FALSE	3.14162e-10	9.50285	4287	447	130	26995	0.290828	1.83133	17.4028	AGAP2,AGPAT1,AHCYL1,AKAP5,AMPH,ANK1,ANK3,AP3B2,AP3D1,APOB,ARFGAP1,ARFGEF3,ARHGAP26,ARHGAP32,ARHGAP44,ASAP1,ATP11B,ATP6AP1,ATP6V0C,ATP6V1E1,ATP9A,BIN1,BRSK2,C2CD2L,CADPS,CAMK2D,CAMSAP2,CBARP,CCDC88A,CHMP4B,CLASP2,CLINT1,CORO1A,CORO1C,CORO7,CSDE1,CSNK2A2,CTTN,CTTNBP2,CYP46A1,DAGLA,DGKD,DGKH,DGKI,DMXL2,DNAJC13,DNM1L,DNM2,DOCK4,DVL1,DYNLL1,EHD1,ELAVL4,EPS15L1,EXOC4,FXR1,GABBR1,GET1,GGA3,GIT1,GRB2,GRI…
anchoring junction	GO:0070161	FALSE	2.11669e-06	5.67434	729	447	36	26995	0.0805369	2.9823	16.9226	ABI2,AHNAK,ANK3,ARHGAP26,ARHGEF7,CALB2,CAMK2D,CLDN11,CORO1A,CORO2B,CTTN,DCTN4,DLG3,DNM2,EPB41L3,FGF13,GIT1,GRB2,GRIA1,KCND2,KEAP1,MPP1,MTDH,NOS1AP,PAK1,PAK2,PDCD6IP,PPP3CA,PRUNE1,PTK2B,RAPGEF2,RTN4,SPTBN4,STRN,TNKS1BP1,WASF1
membrane-bounded organelle	GO:0043227	FALSE	2.08289e-13	12.6813	14934	447	329	26995	0.736018	1.33044	16.8718	ABI2,ACIN1,ACTR1A,AGAP2,AGFG1,AGO2,AGPAT1,AHCYL1,AHNAK,AK1,AKAP5,AKAP8,AKAP8L,AMPH,ANK1,ANK3,AP3B2,AP3D1,APOB,ARAF,ARFGAP1,ARFGEF3,ARHGAP26,ARHGAP32,ARHGAP44,ARHGEF7,ARID1A,ASAP1,ATP11B,ATP6AP1,ATP6V0C,ATP6V1E1,ATP9A,ATXN2L,BASP1,BIN1,BRAF,BRSK2,C2CD2L,CACNA1A,CACNB4,CADPS,CALB2,CAMK2D,CAMK4,CAMKK2,CAMKV,CAMSAP2,CBARP,CCAR2,CCDC88A,CCT8,CDK17,CDK5,CDKL5,CELF2,CEP170,CHAMP1,CHD4,CHMP4B,CLASP2,CLIN…
terminal bouton	GO:0043195	FALSE	0.00294731	2.53057	83	447	9	26995	0.0201342	6.54848	16.5714	AP3D1,CALB2,CPLX2,DPYSL2,GABRB3,HSPA8,SEPTIN5,SNCA,SNCB
sarcolemma	GO:0042383	FALSE	0.000440266	3.35628	175	447	14	26995	0.0313199	4.83132	16.2153	AHNAK,ANK1,ANK3,BIN1,CAMK2D,DTNA,FGF13,KCNB1,KCND2,KCNJ3,NOS1,NOS1AP,PPP3CA,RYR2
plasma membrane	GO:0005886	FALSE	3.10033e-10	9.50859	6367	447	172	26995	0.384787	1.63143	15.5126	ABR,ACIN1,AGAP2,AHCYL1,AHNAK,AKAP5,AMER2,AMPH,ANK1,ANK3,ARHGAP44,ARHGEF7,ARHGEF9,ATP11B,ATP6V1E1,ATP9A,BASP1,BCR,BIN1,BRAF,C2CD2L,CACNA1A,CACNA1E,CACNB4,CAMK2D,CAMKV,CBARP,CCDC88A,CDK5,CDKL5,CELSR2,CHMP4B,CLDN11,CNKSR2,CNOT2,CORO1A,CORO1C,CSDE1,CSNK2B,CTTN,CYLD,DAB2IP,DAGLA,DDX3X,DGKB,DGKD,DGKG,DGKH,DGKI,DGKZ,DIP2A,DLG3,DNAJC6,DNM1L,DNM2,DOCK4,DPYSL2,DTNA,DVL1,EHD1,EPB41,EPB41L3,EPS15L1,EXOC4,FAR…
extrinsic component of membrane	GO:0019898	FALSE	0.000300534	3.52211	221	447	16	26995	0.0357942	4.37224	15.3995	AMPH,ATP6V1E1,BIN1,CADPS,CNKSR2,DGKB,DGKI,DNAJC6,DTNA,FARP1,GNAZ,KALRN,NBEA,RYR2,TRIO,WIPI2
microtubule organizing center	GO:0005815	FALSE	3.43383e-06	5.46422	848	447	39	26995	0.0872483	2.77744	15.1765	ACTR1A,ACTR1B,ARHGEF7,BRSK2,CAMSAP2,CCDC88A,CCT8,CDKL5,CEP170,CHD4,CSNK1A1,CYLD,DCTN2,DCTN4,DDX3X,DNM2,DYNLL1,EXOC4,GIT1,ITSN2,KEAP1,LUZP1,MAP4,MAPRE3,MIB1,MPP1,NUDT21,PCM1,PDCD6IP,PRKACA,PRKAR2A,PRKAR2B,RAB11FIP5,RAP1GAP2,RBBP6,SCYL1,SPAG9,TPPP,ZNF365
membrane protein complex	GO:0098796	FALSE	7.98418e-07	6.09777	1242	447	51	26995	0.114094	2.47984	15.1215	AHNAK,ANK1,AP3B2,AP3D1,ATP6AP1,ATP6V0C,ATP6V1E1,CACNA1A,CACNA1E,CACNB4,CACNG8,CHMP4B,CORO1C,CPLX2,CTTN,DLG3,DTNA,EPS15L1,GABBR1,GABBR2,GABRA1,GABRA6,GABRB2,GABRB3,GABRD,GABRG2,GNAZ,GRB2,GRIA1,GRM1,HSPA2,KCNB1,KCNB2,KCNC1,KCNC3,KCND2,KCNJ3,KCNMA1,KCNQ2,KHDRBS1,PIGU,PTK2B,RYR2,SCN3A,SCN8A,SCYL1,SESTD1,SHISA9,SYNRG,VPS18,YKT6
cell periphery	GO:0071944	FALSE	4.49632e-10	9.34714	6862	447	181	26995	0.404922	1.59296	14.8896	ABR,ACIN1,ACTR1A,AGAP2,AHCYL1,AHNAK,AKAP5,AMER2,AMPH,ANK1,ANK3,ARHGAP32,ARHGAP44,ARHGEF7,ARHGEF9,ATP11B,ATP6V1E1,ATP9A,BASP1,BCR,BIN1,BRAF,C2CD2L,CACNA1A,CACNA1E,CACNB4,CALB2,CAMK2D,CAMKV,CBARP,CCDC88A,CDK5,CDKL5,CELSR2,CHMP4B,CLDN11,CNKSR2,CNOT2,CORO1A,CORO1C,CSDE1,CSNK2B,CTTN,CTTNBP2,CYLD,DAB2IP,DAGLA,DCTN4,DDX3X,DGKB,DGKD,DGKG,DGKH,DGKI,DGKZ,DIP2A,DLG3,DNAJC6,DNM1L,DNM2,DOCK4,DPYSL2,DTNA,DVL1,…
membrane	GO:0016020	FALSE	7.7459e-11	10.1109	10191	447	244	26995	0.545861	1.44594	14.6197	ABR,ACIN1,AGAP2,AGPAT1,AHCYL1,AHNAK,AKAP5,AMER2,AMPH,ANK1,ANK3,AP3B2,AP3D1,ARFGAP1,ARFGEF3,ARHGAP26,ARHGAP32,ARHGAP44,ARHGEF7,ARHGEF9,ASAP1,ATP11B,ATP6AP1,ATP6V0C,ATP6V1E1,ATP9A,ATXN2L,BASP1,BCR,BIN1,BRAF,BRSK2,C2CD2L,CACNA1A,CACNA1E,CACNB4,CACNG8,CADPS,CAMK2D,CAMKV,CBARP,CCDC88A,CDK5,CDKL5,CELSR2,CHMP4B,CLDN11,CNKSR2,CNOT2,CORO1A,CORO1C,CORO7,CPLX2,CSDE1,CSNK1E,CSNK2B,CTTN,CYLD,CYP46A1,D430041D0…
presynaptic membrane	GO:0042734	FALSE	0.000480069	3.3187	229	447	16	26995	0.0357942	4.21949	14.0032	CACNA1A,DGKI,DNAJC6,DNM1L,GABBR1,GABBR2,GABRA6,GABRB2,GRIA1,GRM1,ITSN1,KCNC1,KCNC3,KCNJ3,SCN8A,SNPH
SWI/SNF superfamily-type complex	GO:0070603	FALSE	0.0052225	2.28212	89	447	9	26995	0.0201342	6.10701	13.9369	ARID1A,CHD4,HDAC2,SF3B1,SMARCA2,SMARCA4,SMARCB1,SMARCC2,SMARCD1
intracellular membrane-bounded organelle	GO:0043231	FALSE	3.13167e-11	10.5042	14435	447	315	26995	0.704698	1.31786	13.8431	ABI2,ACIN1,ACTR1A,AGAP2,AGFG1,AGO2,AGPAT1,AHCYL1,AHNAK,AKAP5,AKAP8,AKAP8L,AMPH,ANK1,ANK3,AP3B2,AP3D1,APOB,ARAF,ARFGAP1,ARFGEF3,ARHGAP26,ARHGAP32,ARHGAP44,ARHGEF7,ARID1A,ASAP1,ATP11B,ATP6AP1,ATP6V0C,ATP6V1E1,ATP9A,ATXN2L,BASP1,BIN1,BRAF,BRSK2,C2CD2L,CACNA1A,CACNB4,CADPS,CALB2,CAMK2D,CAMK4,CAMKK2,CAMKV,CAMSAP2,CBARP,CCAR2,CCDC88A,CCT8,CDK17,CDK5,CDKL5,CELF2,CHAMP1,CHD4,CHMP4B,CLASP2,CLINT1,CMTR1,CN…
endosome	GO:0005768	FALSE	5.59311e-06	5.25235	973	447	42	26995	0.0939597	2.60683	13.692	AGAP2,AKAP5,AP3B2,AP3D1,ARHGAP26,ARHGAP32,ARHGAP44,ATP11B,ATP6AP1,ATP6V1E1,ATP9A,BIN1,CHMP4B,CORO1A,CORO1C,DAGLA,DGKH,DNAJC13,DNM2,EHD1,EXOC4,GGA3,GIT1,GRB2,GRIA1,HSPA8,ITSN1,OSBPL6,PDCD6IP,PRAF2,RAB11FIP2,RAB11FIP5,RAP1GAP,RAPGEF2,RCC2,SCYL2,SYNDIG1,TNIK,TRIM3,TRIO,VPS18,YKT6
ATPase complex	GO:1904949	FALSE	0.00187451	2.72711	146	447	12	26995	0.0268456	4.96368	13.5365	ARID1A,ATP6AP1,ATP6V0C,ATP6V1E1,CHD4,HDAC2,SF3B1,SMARCA2,SMARCA4,SMARCB1,SMARCC2,SMARCD1
U2-type precatalytic spliceosome	GO:0071005	FALSE	0.0144977	1.8387	58	447	7	26995	0.01566	7.28863	13.4016	EFTUD2,PRPF4,PRPF8,SF3B1,SF3B3,SNRNP200,SRRM2
U2-type spliceosomal complex	GO:0005684	FALSE	0.00425547	2.37105	109	447	10	26995	0.0223714	5.5405	13.1368	DHX15,EFTUD2,PRPF4,PRPF40A,PRPF8,SF3B1,SF3B3,SNRNP200,SRRM2,XAB2
plasma membrane protein complex	GO:0098797	FALSE	6.40235e-05	4.19366	587	447	29	26995	0.064877	2.98357	12.5121	AHNAK,CACNA1A,CACNA1E,CACNB4,CORO1C,CTTN,DLG3,DTNA,EPS15L1,GABBR1,GABBR2,GNAZ,GRB2,GRIA1,GRM1,HSPA2,KCNB1,KCNB2,KCNC1,KCNC3,KCND2,KCNJ3,KCNMA1,KCNQ2,KHDRBS1,PTK2B,SCN3A,SCN8A,SHISA9
potassium channel complex	GO:0034705	FALSE	0.00745571	2.12751	93	447	9	26995	0.0201342	5.84434	12.4339	CTTN,KCNB1,KCNB2,KCNC1,KCNC3,KCND2,KCNJ3,KCNMA1,KCNQ2
cytosolic region	GO:0099522	FALSE	0.0288259	1.54022	45	447	6	26995	0.0134228	8.0522	12.4021	HSPA8,KIF5C,OGT,PLCB1,SNCB,TRIM9
plasma membrane bounded cell projection cytoplasm	GO:0032838	FALSE	0.000539002	3.26841	288	447	18	26995	0.0402685	3.77447	12.3365	ACTR10,ANK3,AP3B2,AP3D1,CDKL5,DYNLL1,HIP1R,KIF5C,MAP1A,MAP2,MAP4,MAP6,MAPK8IP3,MAPT,PRKACA,PRKAR2A,UCHL1,WASF1
precatalytic spliceosome	GO:0071011	FALSE	0.0181	1.74232	60	447	7	26995	0.01566	7.04567	12.2758	EFTUD2,PRPF4,PRPF8,SF3B1,SF3B3,SNRNP200,SRRM2
coated vesicle	GO:0030135	FALSE	0.00093244	3.03038	241	447	16	26995	0.0357942	4.00939	12.15	ACTR1A,AP3B2,ATP6AP1,ATP6V0C,ATP6V1E1,CCDC88A,CLINT1,DNM2,DVL1,HIP1R,SCYL1,SCYL2,SEC16A,SNAP91,SYNRG,VPS18
cortical cytoskeleton	GO:0030863	FALSE	0.00584402	2.23329	113	447	10	26995	0.0223714	5.34438	11.9355	ANK1,CALB2,CORO1A,CTTN,EPB41,MPP1,MTSS2,SPTB,SPTBN4,WASL
synaptic vesicle membrane	GO:0030672	FALSE	0.00302885	2.51872	153	447	12	26995	0.0268456	4.73659	11.9302	AMPH,ATP6AP1,ATP6V0C,ATP6V1E1,BIN1,CBARP,DGKI,DMXL2,DNM1L,GRIA1,SNCA,SYNDIG1
exocytic vesicle membrane	GO:0099501	FALSE	0.00302885	2.51872	153	447	12	26995	0.0268456	4.73659	11.9302	AMPH,ATP6AP1,ATP6V0C,ATP6V1E1,BIN1,CBARP,DGKI,DMXL2,DNM1L,GRIA1,SNCA,SYNDIG1
cytoplasmic side of plasma membrane	GO:0009898	FALSE	0.00235193	2.62857	175	447	13	26995	0.0290828	4.48623	11.7924	AKAP5,ANK1,C2CD2L,CHMP4B,CYLD,DTNA,EPB41,FARP1,GNAZ,MAPT,PPP3CA,PRMT8,RYR2
clathrin-coated vesicle	GO:0030136	FALSE	0.00323641	2.48994	154	447	12	26995	0.0268456	4.70583	11.7172	AP3B2,ATP6AP1,ATP6V0C,ATP6V1E1,CLINT1,DNM2,DVL1,HIP1R,SCYL2,SNAP91,SYNRG,VPS18
ruffle membrane	GO:0032587	FALSE	0.00962099	2.01678	96	447	9	26995	0.0201342	5.6617	11.4184	CDKL5,CORO1C,DNM2,HIP1R,KSR1,MAP2,MTSS2,PSD,PSD3
bounding membrane of organelle	GO:0098588	FALSE	5.56481e-06	5.25455	1767	447	62	26995	0.138702	2.119	11.1344	AKAP5,AMPH,AP3B2,AP3D1,ARFGAP1,ARFGEF3,ARHGAP26,ARHGAP32,ASAP1,ATP11B,ATP6AP1,ATP6V0C,ATP6V1E1,ATP9A,BIN1,CADPS,CAMK2D,CBARP,CHMP4B,CORO1A,CORO1C,CORO7,DAGLA,DGKI,DMXL2,DNAJC13,DNM1L,DNM2,EHD1,GGA3,GRIA1,HIP1R,HSPA8,MAP6,MAPK8IP3,NOS1,NOS1AP,OSBPL6,PRAF2,RAB11FIP2,RAB11FIP5,RAP1GAP,RCC2,RPS29,RTN1,RTN3,RYR2,SCYL1,SCYL2,SEC16A,SHANK2,SNCA,SPAG9,SSTR3,STIM1,SYNDIG1,SYNRG,TIGAR,VPS18,WASF1,WASL,YKT6
sarcoplasm	GO:0016528	FALSE	0.0113426	1.94529	98	447	9	26995	0.0201342	5.54616	10.7889	ANK1,ANK3,CAMK2D,JPH3,NOS1,NOS1AP,RYR2,SCN3A,STIM1
cytoplasmic side of membrane	GO:0098562	FALSE	0.00408088	2.38925	212	447	14	26995	0.0313199	3.98812	9.5286	AKAP5,ANK1,C2CD2L,CHMP4B,CYLD,DTNA,EPB41,FARP1,GNAZ,MAPT,PPP3CA,PRMT8,RPS29,RYR2
T-tubule	GO:0030315	FALSE	0.0405575	1.39193	68	447	7	26995	0.01566	6.21677	8.6533	ANK3,BIN1,CAMK2D,KCND2,KCNJ3,NOS1,NOS1AP
clathrin-coated pit	GO:0005905	FALSE	0.0405575	1.39193	68	447	7	26995	0.01566	6.21677	8.6533	CTTN,DGKD,DNM1L,DNM2,EPS15L1,HIP1R,ITSN1
cytoplasmic region	GO:0099568	FALSE	0.00301477	2.52075	326	447	18	26995	0.0402685	3.3345	8.40543	ACTR10,ANK3,AP3B2,AP3D1,CDKL5,DYNLL1,HIP1R,KIF5C,MAP1A,MAP2,MAP4,MAP6,MAPK8IP3,MAPT,PRKACA,PRKAR2A,UCHL1,WASF1
actin-based cell projection	GO:0098858	FALSE	0.00660837	2.17991	251	447	15	26995	0.033557	3.60905	7.8674	ABI2,AKAP5,ATP6V1E1,CALB2,CDK5,CORO1A,DOCK4,EXOC4,FARP1,FGF13,FXR1,MAP2,MPP1,NOS1AP,SLC27A4
lateral plasma membrane	GO:0016328	FALSE	0.0449996	1.34679	92	447	8	26995	0.0178971	5.25143	7.07259	ANK3,CORO1C,DVL1,FGF13,KCNB1,MARK2,SLC4A10,SLC4A4
ruffle	GO:0001726	FALSE	0.0169988	1.76958	182	447	12	26995	0.0268456	3.98186	7.04622	ARHGEF7,CDKL5,CORO1C,CTTN,DNM2,HIP1R,KSR1,MAP2,MTSS2,PAK1,PSD,PSD3
endosome membrane	GO:0010008	FALSE	0.00554012	2.25648	477	447	22	26995	0.049217	2.78535	6.28509	AKAP5,AP3D1,ARHGAP26,ARHGAP32,ATP11B,ATP6AP1,ATP9A,CHMP4B,CORO1C,DAGLA,DNAJC13,EHD1,GGA3,GRIA1,OSBPL6,PRAF2,RAB11FIP2,RAB11FIP5,RCC2,SCYL2,SYNDIG1,VPS18
secretory vesicle	GO:0099503	FALSE	0.00308639	2.51055	714	447	29	26995	0.064877	2.45288	6.15806	AMPH,ATP6AP1,ATP6V0C,ATP6V1E1,BIN1,CADPS,CBARP,CSNK2A2,CTTNBP2,DGKI,DMXL2,DNM1L,DVL1,DYNLL1,EXOC4,GABBR1,GRIA1,HSPA8,MAP6,NOS1,OGT,PAK2,PRKACA,RAB11FIP5,SEPTIN5,SNCA,SYNDIG1,TRIM9,WDR7
kinetochore	GO:0000776	FALSE	0.0347781	1.45869	167	447	11	26995	0.0246085	3.97788	5.80252	CHAMP1,CHMP4B,CLASP2,CSNK1A1,DCTN2,DCTN4,DYNLL1,SMARCA4,SMARCB1,SMARCC2,SMARCD1
spindle	GO:0005819	FALSE	0.00935131	2.02913	423	447	20	26995	0.0447427	2.85539	5.79395	ARHGEF7,CCAR2,CEP170,CHAMP1,CHMP4B,CSNK1A1,CTTN,CYLD,DCTN4,DYNLL1,EML2,EPB41,GIT1,HSPA2,MAP4,MAP7D1,MAPRE3,MICAL3,RCC2,TPPP
catalytic complex	GO:1902494	FALSE	0.000971508	3.01255	1783	447	56	26995	0.12528	1.89676	5.71409	AGO2,AKAP5,ARID1A,ATP6AP1,ATP6V0C,ATP6V1E1,CAMK2D,CDK5,CHD4,CSNK1A1,CSNK2A1,CSNK2A2,CSNK2B,CUL4B,DCAF7,DCTN2,DCTN4,DDX5,DYNLL1,EFTUD2,FAM98A,FBXL16,GNAZ,GUCY1A2,HCFC1,HDAC2,HNRNPA1,HNRNPH1,HNRNPM,KEAP1,LSM11,MARS1,NCOR2,OGT,PIGU,PPP1CB,PPP2R2A,PPP2R5D,PPP3CA,PRKACA,PRKAR2A,PRKAR2B,PRMT1,PRPF4B,PRPF8,RANBP2,SF3B1,SF3B3,SMARCA2,SMARCA4,SMARCB1,SMARCC2,SMARCD1,SNRNP200,SRRM2,XAB2
midbody	GO:0030496	FALSE	0.0259373	1.58608	220	447	13	26995	0.0290828	3.56859	5.66005	AGAP2,CELF2,CHMP4B,CYLD,DNM2,EXOC4,KEAP1,MAPRE3,MICAL3,PDCD6IP,PITPNM1,RCC2,SAFB
organelle membrane	GO:0031090	FALSE	0.000422969	3.37369	3365	447	91	26995	0.203579	1.63317	5.50982	AKAP5,AMPH,AP3B2,AP3D1,ARFGAP1,ARFGEF3,ARHGAP26,ARHGAP32,ASAP1,ATP11B,ATP6AP1,ATP6V0C,ATP6V1E1,ATP9A,BIN1,C2CD2L,CADPS,CAMK2D,CAMKV,CBARP,CHMP4B,CORO1A,CORO1C,CORO7,CSDE1,CYP46A1,DAGLA,DGKI,DMXL2,DNAJC13,DNM1L,DNM2,EHD1,GABBR1,GABRA1,GABRB3,GABRG2,GET1,GGA3,GRB2,GRIA1,HABP4,HIP1R,HSPA8,JPH3,KSR1,KTN1,MAP6,MAPK8IP3,MTDH,NOS1,NOS1AP,OGT,OSBPL6,PCM1,PIGU,PIP4K2B,PITPNM1,PLCB1,PRAF2,RAB11FIP2,RAB11FI…
cell-cell junction	GO:0005911	FALSE	0.0120911	1.91753	539	447	23	26995	0.0514541	2.577	4.94149	ABI2,AHNAK,ANK3,CALB2,CAMK2D,CLDN11,CORO1A,DLG3,EPB41L3,FGF13,GRB2,GRIA1,KEAP1,MPP1,MTDH,PAK1,PAK2,PDCD6IP,PPP3CA,RAPGEF2,SPTBN4,STRN,TNKS1BP1
nuclear lumen	GO:0031981	FALSE	0.00433671	2.36284	5909	447	136	26995	0.304251	1.38995	3.28424	ABI2,ACIN1,AGAP2,AKAP8,AKAP8L,ARHGAP32,ARID1A,ATXN2L,BASP1,CACNB4,CAMK4,CCAR2,CCT8,CDK5,CDKL5,CELF2,CHAMP1,CHD4,CLINT1,CMTR1,CNOT2,CSNK1A1,CSNK1E,CSNK2A1,CSNK2B,CUL4B,DCAF7,DDX17,DDX3X,DDX46,DDX5,DGKZ,DHX15,DOCK4,DTNA,EDC4,EFTUD2,EPB41,FUS,FYTTD1,GRB2,GTF2I,HABP4,HCFC1,HDAC2,HNRNPA0,HNRNPA1,HNRNPH1,HNRNPH2,HNRNPL,HNRNPM,HSPA2,HSPA8,HSPH1,ILF2,KALRN,KEAP1,KHDRBS1,LSM11,LYPLA2,MAP2,MAPT,MARK2,MARS1…
nucleus	GO:0005634	FALSE	0.00289384	2.53852	10059	447	211	26995	0.472036	1.26679	3.21577	ABI2,ACIN1,AGAP2,AGFG1,AGO2,AHNAK,AKAP8,AKAP8L,ARHGAP32,ARID1A,ATXN2L,BASP1,BIN1,BRAF,CACNA1A,CACNB4,CALB2,CAMK2D,CAMK4,CAMKK2,CCAR2,CCT8,CDK17,CDK5,CDKL5,CELF2,CHAMP1,CHD4,CHMP4B,CLINT1,CMTR1,CNOT1,CNOT2,CNOT3,CNOT9,CPLX2,CPSF7,CSNK1A1,CSNK1E,CSNK2A1,CSNK2A2,CSNK2B,CUL4B,CYFIP2,DCAF7,DDX17,DDX3X,DDX46,DDX5,DGKI,DGKZ,DHX15,DHX30,DIP2B,DOCK4,DOCK7,DTNA,DYNLL1,EDC4,EFTUD2,EIF4G1,ELAVL4,EPB41,EPS15L…
intracellular protein-containing complex	GO:0140535	FALSE	0.0427952	1.3686	953	447	32	26995	0.0715884	2.02784	2.77531	AGO2,CAMK2D,CCAR2,CCT8,CEP170,CNOT1,CNOT2,CNOT3,CNOT9,CSDE1,CSNK1A1,CSNK2A1,CSNK2A2,CSNK2B,CUL4B,DCAF7,DGKI,EIF4G1,EIF4G2,FAM98A,FBXL16,HCFC1,HSPA8,KEAP1,MARS1,OGT,PPP3CA,PRKACA,PRKAR2A,PRKAR2B,SF3B3,TNKS1BP1
chromosome	GO:0005694	FALSE	0.038193	1.41802	1429	447	43	26995	0.0961969	1.81724	2.57687	AKAP8,AKAP8L,ARID1A,BASP1,CCAR2,CHAMP1,CHD4,CHMP4B,CLASP2,CSNK1A1,CSNK2A1,CSNK2A2,CSNK2B,DCTN2,DCTN4,DVL3,DYNLL1,HCFC1,HDAC2,HNRNPL,HSPA2,MAGED1,NCOR2,NONO,OGT,PLCB1,PPP1CB,PRPF4B,RBBP6,RCC2,SF3B1,SF3B3,SMARCA2,SMARCA4,SMARCB1,SMARCC2,SMARCD1,SURF6,TARDBP,TNKS1BP1,UBAP2L,UPF1,WRNIP1

## Sheet: GO_Molecular Functions
term_name	term_id	highlighted	adjusted_p_value	negative_log10_of_adjusted_p_value	term_size	query_size	intersection_size	effective_domain_size	Gene Ratio	Enrichment Ratio	Normalized -log10Padj	intersections
protein binding	GO:0005515	TRUE	4.53642e-51	50.3433	10460	438	340	25063	0.776256	1.85997	93.6371	ABI2,ACTR10,AGAP1,AGAP2,AGO2,AHCYL1,AHNAK,AKAP5,AKAP8,AKAP8L,AMER2,AMPD2,AMPH,ANK1,ANK3,AP3D1,APOB,ARAF,ARFGAP1,ARHGAP26,ARHGAP32,ARHGAP44,ARHGEF7,ARHGEF9,ARID1A,ASAP1,ATP6AP1,ATP6V0C,ATP6V1E1,ATP9A,BASP1,BCR,BIN1,BRAF,BRSK2,BTBD17,C2CD2L,CACNA1A,CACNB4,CADPS,CAMK2D,CAMKK2,CAMKV,CAMSAP1,CAMSAP2,CBARP,CCAR2,CCDC88A,CCT8,CDK5,CDKL5,CELSR2,CEP170,CEP170B,CHD4,CHMP4B,CLDN11,CLINT1,CMTR1,CNKSR2,CNOT1,…
binding	GO:0005488	FALSE	3.63549e-34	33.4394	16378	438	399	25063	0.910959	1.39403	46.6155	ABI2,ACIN1,ACTR10,ACTR1A,ACTR1B,AGAP1,AGAP2,AGFG1,AGO2,AHCYL1,AHNAK,AK1,AKAP5,AKAP8,AKAP8L,AMER2,AMPD2,AMPH,ANK1,ANK3,AP3D1,APOB,ARAF,ARFGAP1,ARHGAP26,ARHGAP32,ARHGAP44,ARHGEF7,ARHGEF9,ARID1A,ASAP1,ATP11B,ATP6AP1,ATP6V0C,ATP6V1E1,ATP9A,ATXN2,ATXN2L,BASP1,BCR,BIN1,BRAF,BRSK2,BTBD17,C2CD2L,CACNA1A,CACNA1E,CACNB4,CADPS,CALB2,CAMK2D,CAMK4,CAMKK2,CAMKV,CAMSAP1,CAMSAP2,CBARP,CCAR2,CCDC88A,CCT8,CDK17,CD…
enzyme binding	GO:0019899	FALSE	1.65842e-28	27.7803	2330	438	125	25063	0.285388	3.06982	85.2806	ABI2,AGAP2,AGO2,AKAP5,AKAP8,AKAP8L,AMPH,ANK1,APOB,ARHGAP44,ARHGEF7,ATP6AP1,ATP6V0C,ATP6V1E1,ATP9A,BCR,BIN1,BRAF,BRSK2,CACNB4,CADPS,CAMK2D,CCAR2,CCDC88A,CDK5,CDKL5,CHD4,CNKSR2,CNOT9,CORO1C,CUL4B,CYFIP2,CYLD,DAB2IP,DCTN2,DDX5,DGKD,DGKH,DGKI,DLG3,DMXL2,DNM1L,DNM2,DOCK4,DOCK7,DPYSL2,DTNA,DVL1,DVL3,DYNLL1,EHD1,ELMO2,FARP1,FNBP1L,GGA3,GIT1,GRB2,GRIA1,GRK2,GRM5,HDAC2,HNRNPA0,HNRNPH1,HSPA2,HSPA8,IGBP1,KA…
cytoskeletal protein binding	GO:0008092	FALSE	6.57678e-20	19.182	1005	438	69	25063	0.157534	3.92864	75.3591	AKAP5,ANK1,ANK3,ARHGEF7,BIN1,CAMK2D,CAMSAP1,CAMSAP2,CCDC88A,CDK5,CORO1A,CORO1C,CORO2B,CORO7,CTTN,DCLK1,DCLK2,DCTN2,DDX3X,DIP2B,DNM1L,DNM2,DPYSL4,EML2,EPB41,EPB41L1,EPB41L3,FARP1,FGF13,FUS,GIT1,GRIA1,HIP1R,HSPA2,HSPH1,KCNC1,KCNMA1,KCNQ2,KIF21A,KIF5C,KTN1,MAP1A,MAP1B,MAP2,MAP4,MAP6,MAP6D1,MAPK8IP3,MAPRE3,MAPT,MICAL3,MTSS2,NF1,PAK1,PHACTR1,PPP2R2A,PRUNE1,RAB11FIP5,RCC2,SNCA,SNCB,SPAG9,SPTB,SPTBN4,ST…
GTPase regulator activity	GO:0030695	TRUE	9.4705e-20	19.0236	441	438	46	25063	0.105023	5.96868	113.546	ABR,AGAP1,AGAP2,AGFG1,ARFGAP1,ARFGEF3,ARHGAP26,ARHGAP32,ARHGAP44,ARHGEF33,ARHGEF7,ARHGEF9,ASAP1,BCR,CCDC88A,DAB2IP,DGKI,DOCK3,DOCK4,DOCK7,DOCK9,FARP1,GIT1,GRB2,ITSN1,ITSN2,KALRN,MADD,MTSS2,NF1,PLCB1,PSD,PSD3,RAB3GAP1,RALGAPB,RANBP2,RAP1GAP,RAP1GAP2,RAPGEF2,RASAL1,RCC2,RGS7,SBF1,SMAP1,TBC1D8,TRIO
nucleoside-triphosphatase regulator activity	GO:0060589	FALSE	9.4705e-20	19.0236	441	438	46	25063	0.105023	5.96868	113.546	ABR,AGAP1,AGAP2,AGFG1,ARFGAP1,ARFGEF3,ARHGAP26,ARHGAP32,ARHGAP44,ARHGEF33,ARHGEF7,ARHGEF9,ASAP1,BCR,CCDC88A,DAB2IP,DGKI,DOCK3,DOCK4,DOCK7,DOCK9,FARP1,GIT1,GRB2,ITSN1,ITSN2,KALRN,MADD,MTSS2,NF1,PLCB1,PSD,PSD3,RAB3GAP1,RALGAPB,RANBP2,RAP1GAP,RAP1GAP2,RAPGEF2,RASAL1,RCC2,RGS7,SBF1,SMAP1,TBC1D8,TRIO
ribonucleotide binding	GO:0032553	FALSE	1.14413e-15	14.9415	1940	438	91	25063	0.207763	2.6841	40.1045	ACTR1A,ACTR1B,AGAP1,AGAP2,AK1,ARAF,ATP11B,ATP9A,BCR,BRAF,BRSK2,CAMK2D,CAMK4,CAMKK2,CAMKV,CCT8,CDK17,CDK5,CDKL5,CHD4,CSNK1A1,CSNK1E,CSNK2A1,CSNK2A2,DCLK1,DCLK2,DDX17,DDX3X,DDX46,DDX5,DGKB,DGKD,DGKG,DGKH,DGKI,DGKZ,DHX15,DHX30,DNM1L,DNM2,EFTUD2,EHD1,EIF4G1,GNAZ,GRK2,GSPT1,GUCY1A2,HSPA2,HSPA4L,HSPA8,HSPH1,KALRN,KIF21A,KIF5C,KSR1,LMTK3,MAP2K7,MARK2,MARK3,MARS1,MAST3,MINK1,NOS1,PAK1,PAK2,PDE10A,PIP4K2A…
adenyl ribonucleotide binding	GO:0032559	FALSE	1.1924e-15	14.9236	1560	438	80	25063	0.182648	2.93443	43.7923	ACTR1A,ACTR1B,AGAP2,AK1,ARAF,ATP11B,ATP9A,BCR,BRAF,BRSK2,CAMK2D,CAMK4,CAMKK2,CAMKV,CCT8,CDK17,CDK5,CDKL5,CHD4,CSNK1A1,CSNK1E,CSNK2A1,CSNK2A2,DCLK1,DCLK2,DDX17,DDX3X,DDX46,DDX5,DGKB,DGKD,DGKG,DGKH,DGKI,DGKZ,DHX15,DHX30,EHD1,EIF4G1,GRK2,HSPA2,HSPA4L,HSPA8,HSPH1,KALRN,KIF21A,KIF5C,KSR1,LMTK3,MAP2K7,MARK2,MARK3,MARS1,MAST3,MINK1,PAK1,PAK2,PDE10A,PIP4K2A,PIP4K2B,PRKACA,PRKAR2A,PRKAR2B,PRPF4B,PTK2B,RAP…
purine ribonucleotide binding	GO:0032555	FALSE	1.98644e-15	14.7019	1921	438	90	25063	0.205479	2.68086	39.4138	ACTR1A,ACTR1B,AGAP1,AGAP2,AK1,ARAF,ATP11B,ATP9A,BCR,BRAF,BRSK2,CAMK2D,CAMK4,CAMKK2,CAMKV,CCT8,CDK17,CDK5,CDKL5,CHD4,CSNK1A1,CSNK1E,CSNK2A1,CSNK2A2,DCLK1,DCLK2,DDX17,DDX3X,DDX46,DDX5,DGKB,DGKD,DGKG,DGKH,DGKI,DGKZ,DHX15,DHX30,DNM1L,DNM2,EFTUD2,EHD1,EIF4G1,GNAZ,GRK2,GSPT1,GUCY1A2,HSPA2,HSPA4L,HSPA8,HSPH1,KALRN,KIF21A,KIF5C,KSR1,LMTK3,MAP2K7,MARK2,MARK3,MARS1,MAST3,MINK1,PAK1,PAK2,PDE10A,PIP4K2A,PIP4…
kinase activity	GO:0016301	TRUE	2.50463e-15	14.6013	777	438	54	25063	0.123288	3.97678	58.066	ABR,AK1,AKAP8,AKAP8L,ARAF,BCR,BRAF,BRSK2,CAMK2D,CAMK4,CAMKK2,CAMKV,CDK17,CDK5,CDKL5,CSNK1A1,CSNK1E,CSNK2A1,CSNK2A2,CSNK2B,DCLK1,DCLK2,DGKB,DGKD,DGKG,DGKH,DGKI,DGKZ,GRK2,KALRN,KSR1,LMTK3,MAP2K7,MARK2,MARK3,MAST3,MINK1,PAK1,PAK2,PIP4K2A,PIP4K2B,PRKACA,PRKAR2A,PRPF4B,PTK2B,RPS6KA5,SCYL1,SCYL2,SIK3,SNRK,TAOK2,TNIK,TRIO,XAB2
kinase binding	GO:0019900	FALSE	4.52148e-15	14.3447	872	438	57	25063	0.130137	3.74039	53.6549	AGAP2,AKAP5,ARHGEF7,BRAF,BRSK2,CACNB4,CADPS,CCDC88A,CDK5,CNKSR2,CNOT9,CYLD,DAB2IP,DCTN2,DGKD,DGKH,DLG3,DNM1L,DNM2,DOCK4,DPYSL2,DVL1,ELMO2,GIT1,GRB2,GRIA1,GRM5,HNRNPA0,IGBP1,KHDRBS1,KSR1,MAP2,MAP2K7,MAPK8IP3,MAPRE3,MAPT,NBEA,NOS1AP,PAK2,PITPNM1,PITPNM2,PITPNM3,PPP1CB,PRKACA,PRKAR2A,PRKAR2B,PRMT1,PTK2B,RAB11FIP2,RAC3,RAPGEF2,RBBP6,RCC2,RYR2,SLC12A5,SPAG9,TAOK2
anion binding	GO:0043168	FALSE	7.43409e-15	14.1288	2483	438	104	25063	0.237443	2.39671	33.8626	ACTR1A,ACTR1B,AGAP1,AGAP2,AK1,AMER2,ARAF,ASAP1,ATP11B,ATP9A,BCR,BRAF,BRSK2,CADPS,CAMK2D,CAMK4,CAMKK2,CAMKV,CCT8,CDK17,CDK5,CDKL5,CHD4,CSNK1A1,CSNK1E,CSNK2A1,CSNK2A2,DCLK1,DCLK2,DDX17,DDX3X,DDX46,DDX5,DGKB,DGKD,DGKG,DGKH,DGKI,DGKZ,DHX15,DHX30,DNM1L,DNM2,EFTUD2,EHD1,EIF4G1,GNAZ,GRK2,GSPT1,GUCY1A2,HIP1R,HSPA2,HSPA4L,HSPA8,HSPH1,KALRN,KIF21A,KIF5C,KSR1,LMTK3,MAP2K7,MARK2,MARK3,MARS1,MAST3,MICAL3,MINK…
ATP binding	GO:0005524	FALSE	1.3224e-14	13.8786	1490	438	76	25063	0.173516	2.91868	40.5073	ACTR1A,ACTR1B,AGAP2,AK1,ARAF,ATP11B,ATP9A,BCR,BRAF,BRSK2,CAMK2D,CAMK4,CAMKK2,CAMKV,CCT8,CDK17,CDK5,CDKL5,CHD4,CSNK1A1,CSNK1E,CSNK2A1,CSNK2A2,DCLK1,DCLK2,DDX17,DDX3X,DDX46,DDX5,DGKB,DGKD,DGKG,DGKH,DGKI,DGKZ,DHX15,DHX30,EHD1,EIF4G1,GRK2,HSPA2,HSPA4L,HSPA8,HSPH1,KALRN,KIF21A,KIF5C,KSR1,LMTK3,MAP2K7,MARK2,MARK3,MARS1,MAST3,MINK1,PAK1,PAK2,PIP4K2A,PIP4K2B,PRKACA,PRPF4B,PTK2B,RPS6KA5,RTCA,SCYL1,SCYL2,S…
protein kinase binding	GO:0019901	FALSE	1.45276e-14	13.8378	781	438	53	25063	0.121005	3.88315	53.7342	AGAP2,AKAP5,ARHGEF7,BRAF,BRSK2,CACNB4,CADPS,CCDC88A,CDK5,CNKSR2,CYLD,DAB2IP,DCTN2,DNM1L,DNM2,DOCK4,DPYSL2,DVL1,ELMO2,GIT1,GRB2,GRIA1,GRM5,HNRNPA0,IGBP1,KHDRBS1,KSR1,MAP2,MAP2K7,MAPK8IP3,MAPRE3,MAPT,NBEA,NOS1AP,PAK2,PITPNM1,PITPNM2,PITPNM3,PPP1CB,PRKACA,PRKAR2A,PRKAR2B,PRMT1,PTK2B,RAB11FIP2,RAC3,RAPGEF2,RBBP6,RCC2,RYR2,SLC12A5,SPAG9,TAOK2
purine ribonucleoside triphosphate binding	GO:0035639	FALSE	1.55894e-14	13.8072	1841	438	86	25063	0.196347	2.67303	36.907	ACTR1A,ACTR1B,AGAP1,AGAP2,AK1,ARAF,ATP11B,ATP9A,BCR,BRAF,BRSK2,CAMK2D,CAMK4,CAMKK2,CAMKV,CCT8,CDK17,CDK5,CDKL5,CHD4,CSNK1A1,CSNK1E,CSNK2A1,CSNK2A2,DCLK1,DCLK2,DDX17,DDX3X,DDX46,DDX5,DGKB,DGKD,DGKG,DGKH,DGKI,DGKZ,DHX15,DHX30,DNM1L,DNM2,EFTUD2,EHD1,EIF4G1,GNAZ,GRK2,GSPT1,GUCY1A2,HSPA2,HSPA4L,HSPA8,HSPH1,KALRN,KIF21A,KIF5C,KSR1,LMTK3,MAP2K7,MARK2,MARK3,MARS1,MAST3,MINK1,PAK1,PAK2,PIP4K2A,PIP4K2B,PRK…
phosphotransferase activity, alcohol group as acceptor	GO:0016773	FALSE	1.64736e-14	13.7832	701	438	50	25063	0.114155	4.08142	56.255	ABR,ARAF,BCR,BRAF,BRSK2,CAMK2D,CAMK4,CAMKK2,CAMKV,CDK17,CDK5,CDKL5,CSNK1A1,CSNK1E,CSNK2A1,CSNK2A2,CSNK2B,DCLK1,DCLK2,DGKB,DGKD,DGKG,DGKH,DGKI,DGKZ,GRK2,KALRN,KSR1,LMTK3,MAP2K7,MARK2,MARK3,MAST3,MINK1,PAK1,PAK2,PIP4K2A,PIP4K2B,PRKACA,PRPF4B,PTK2B,RPS6KA5,SCYL1,SCYL2,SIK3,SNRK,TAOK2,TNIK,TRIO,XAB2
adenyl nucleotide binding	GO:0030554	FALSE	2.41865e-14	13.6164	1678	438	81	25063	0.184932	2.76218	37.611	ACTR1A,ACTR1B,AGAP2,AK1,ARAF,ATP11B,ATP9A,BCR,BRAF,BRSK2,CAMK2D,CAMK4,CAMKK2,CAMKV,CCT8,CDK17,CDK5,CDKL5,CHD4,CSNK1A1,CSNK1E,CSNK2A1,CSNK2A2,DCLK1,DCLK2,DDX17,DDX3X,DDX46,DDX5,DGKB,DGKD,DGKG,DGKH,DGKI,DGKZ,DHX15,DHX30,EHD1,EIF4G1,GRK2,HSPA2,HSPA4L,HSPA8,HSPH1,KALRN,KIF21A,KIF5C,KSR1,LMTK3,MAP2K7,MARK2,MARK3,MARS1,MAST3,MINK1,NOS1,PAK1,PAK2,PDE10A,PIP4K2A,PIP4K2B,PRKACA,PRKAR2A,PRKAR2B,PRPF4B,PTK2…
purine nucleotide binding	GO:0017076	FALSE	2.78175e-14	13.5557	2040	438	91	25063	0.207763	2.55253	34.6012	ACTR1A,ACTR1B,AGAP1,AGAP2,AK1,ARAF,ATP11B,ATP9A,BCR,BRAF,BRSK2,CAMK2D,CAMK4,CAMKK2,CAMKV,CCT8,CDK17,CDK5,CDKL5,CHD4,CSNK1A1,CSNK1E,CSNK2A1,CSNK2A2,DCLK1,DCLK2,DDX17,DDX3X,DDX46,DDX5,DGKB,DGKD,DGKG,DGKH,DGKI,DGKZ,DHX15,DHX30,DNM1L,DNM2,EFTUD2,EHD1,EIF4G1,GNAZ,GRK2,GSPT1,GUCY1A2,HSPA2,HSPA4L,HSPA8,HSPH1,KALRN,KIF21A,KIF5C,KSR1,LMTK3,MAP2K7,MARK2,MARK3,MARS1,MAST3,MINK1,NOS1,PAK1,PAK2,PDE10A,PIP4K2A…
nucleotide binding	GO:0000166	FALSE	3.94978e-14	13.4034	2200	438	95	25063	0.216895	2.47093	33.1189	ACTR1A,ACTR1B,AGAP1,AGAP2,AK1,ARAF,ATP11B,ATP9A,BCR,BRAF,BRSK2,CAMK2D,CAMK4,CAMKK2,CAMKV,CCT8,CDK17,CDK5,CDKL5,CHD4,CSNK1A1,CSNK1E,CSNK2A1,CSNK2A2,DCLK1,DCLK2,DDX17,DDX3X,DDX46,DDX5,DGKB,DGKD,DGKG,DGKH,DGKI,DGKZ,DHX15,DHX30,DNM1L,DNM2,EFTUD2,EHD1,EIF4G1,GFOD1,GNAZ,GRK2,GSPT1,GUCY1A2,HSPA2,HSPA4L,HSPA8,HSPH1,KALRN,KIF21A,KIF5C,KSR1,LMTK3,MAP2K7,MARK2,MARK3,MARS1,MAST3,MICAL3,MINK1,NOS1,PAK1,PAK2,P…
nucleoside phosphate binding	GO:1901265	FALSE	3.94978e-14	13.4034	2200	438	95	25063	0.216895	2.47093	33.1189	ACTR1A,ACTR1B,AGAP1,AGAP2,AK1,ARAF,ATP11B,ATP9A,BCR,BRAF,BRSK2,CAMK2D,CAMK4,CAMKK2,CAMKV,CCT8,CDK17,CDK5,CDKL5,CHD4,CSNK1A1,CSNK1E,CSNK2A1,CSNK2A2,DCLK1,DCLK2,DDX17,DDX3X,DDX46,DDX5,DGKB,DGKD,DGKG,DGKH,DGKI,DGKZ,DHX15,DHX30,DNM1L,DNM2,EFTUD2,EHD1,EIF4G1,GFOD1,GNAZ,GRK2,GSPT1,GUCY1A2,HSPA2,HSPA4L,HSPA8,HSPH1,KALRN,KIF21A,KIF5C,KSR1,LMTK3,MAP2K7,MARK2,MARK3,MARS1,MAST3,MICAL3,MINK1,NOS1,PAK1,PAK2,P…
protein serine/threonine kinase activity	GO:0004674	FALSE	4.18293e-14	13.3785	438	438	39	25063	0.0890411	5.09506	68.1644	ABR,ARAF,BCR,BRAF,BRSK2,CAMK2D,CAMK4,CAMKK2,CAMKV,CDK17,CDK5,CDKL5,CSNK1A1,CSNK1E,CSNK2A1,CSNK2A2,CSNK2B,DCLK1,DCLK2,DGKG,GRK2,KALRN,KSR1,MAP2K7,MARK2,MARK3,MAST3,MINK1,PAK1,PAK2,PRKACA,PRPF4B,PTK2B,RPS6KA5,SIK3,SNRK,TAOK2,TNIK,TRIO
enzyme regulator activity	GO:0030234	FALSE	5.71818e-14	13.2427	1264	438	68	25063	0.155251	3.07837	40.7661	ABR,AGAP1,AGAP2,AGFG1,AHCYL1,ARFGAP1,ARFGEF3,ARHGAP26,ARHGAP32,ARHGAP44,ARHGEF33,ARHGEF7,ARHGEF9,ASAP1,BCR,BIN1,CCAR2,CCDC88A,CSNK2A1,CSNK2B,DAB2IP,DDX3X,DGKI,DGKZ,DOCK3,DOCK4,DOCK7,DOCK9,DYNLL1,FARP1,FGF13,GIT1,GNAZ,GRB2,IGBP1,ITSN1,ITSN2,KALRN,MADD,MTSS2,NF1,PAK2,PHACTR1,PLAA,PLCB1,PPP1R1B,PPP2R2A,PPP2R5D,PRKAR2A,PRKAR2B,PSD,PSD3,RAB3GAP1,RALGAPB,RANBP2,RAP1GAP,RAP1GAP2,RAPGEF2,RASAL1,RCC2,RGS7…
GTPase binding	GO:0051020	FALSE	3.08832e-13	12.5103	328	438	33	25063	0.0753425	5.75704	72.0221	ABI2,ARHGAP44,ARHGEF7,ATP6AP1,BIN1,BRAF,CDKL5,CORO1C,CYFIP2,DGKI,DMXL2,DNM1L,DOCK4,DOCK7,DVL1,DVL3,EHD1,FARP1,FNBP1L,GGA3,GIT1,GRIA1,MTSS2,PAK1,PAK2,PRKACA,RAB11FIP2,RAB11FIP5,RAB3GAP1,RANBP2,RAP1GAP,RCC2,WASF1
small GTPase binding	GO:0031267	FALSE	4.03734e-13	12.3939	289	438	31	25063	0.0707763	6.13794	76.0731	ABI2,ARHGAP44,ARHGEF7,ATP6AP1,BRAF,CDKL5,CORO1C,CYFIP2,DGKI,DMXL2,DNM1L,DOCK4,DOCK7,DVL1,DVL3,EHD1,FARP1,GGA3,GIT1,GRIA1,MTSS2,PAK1,PAK2,PRKACA,RAB11FIP2,RAB11FIP5,RAB3GAP1,RANBP2,RAP1GAP,RCC2,WASF1
heterocyclic compound binding	GO:1901363	FALSE	7.52348e-13	12.1236	2343	438	96	25063	0.219178	2.34454	28.4242	ACTR1A,ACTR1B,AGAP1,AGAP2,AK1,ARAF,ATP11B,ATP9A,BCR,BRAF,BRSK2,CAMK2D,CAMK4,CAMKK2,CAMKV,CCT8,CDK17,CDK5,CDKL5,CHD4,CSNK1A1,CSNK1E,CSNK2A1,CSNK2A2,DCLK1,DCLK2,DDX17,DDX3X,DDX46,DDX5,DGKB,DGKD,DGKG,DGKH,DGKI,DGKZ,DHX15,DHX30,DNM1L,DNM2,EFTUD2,EHD1,EIF4G1,GABRA6,GFOD1,GNAZ,GRK2,GSPT1,GUCY1A2,HSPA2,HSPA4L,HSPA8,HSPH1,KALRN,KIF21A,KIF5C,KSR1,LMTK3,MAP2K7,MARK2,MARK3,MARS1,MAST3,MICAL3,MINK1,NOS1,PAK1…
carbohydrate derivative binding	GO:0097367	FALSE	1.22389e-12	11.9123	2284	438	94	25063	0.214612	2.355	28.0534	ACTR1A,ACTR1B,AGAP1,AGAP2,AK1,APOB,ARAF,ATP11B,ATP9A,BCR,BRAF,BRSK2,CAMK2D,CAMK4,CAMKK2,CAMKV,CCT8,CDK17,CDK5,CDKL5,CHD4,CSNK1A1,CSNK1E,CSNK2A1,CSNK2A2,DCLK1,DCLK2,DDX17,DDX3X,DDX46,DDX5,DGKB,DGKD,DGKG,DGKH,DGKI,DGKZ,DHX15,DHX30,DNM1L,DNM2,EFTUD2,EHD1,EIF4G1,GNAZ,GRK2,GSPT1,GUCY1A2,HSPA2,HSPA4L,HSPA8,HSPH1,KALRN,KIF21A,KIF5C,KSR1,LMTK3,MAP2K7,MARK2,MARK3,MARS1,MAST3,MINK1,NF1,NOS1,PAK1,PAK2,PDE10…
protein kinase activity	GO:0004672	FALSE	2.08924e-12	11.68	596	438	43	25063	0.0981735	4.12839	48.2197	ABR,ARAF,BCR,BRAF,BRSK2,CAMK2D,CAMK4,CAMKK2,CAMKV,CDK17,CDK5,CDKL5,CSNK1A1,CSNK1E,CSNK2A1,CSNK2A2,CSNK2B,DCLK1,DCLK2,DGKG,GRK2,KALRN,KSR1,LMTK3,MAP2K7,MARK2,MARK3,MAST3,MINK1,PAK1,PAK2,PRKACA,PRPF4B,PTK2B,RPS6KA5,SCYL1,SCYL2,SIK3,SNRK,TAOK2,TNIK,TRIO,XAB2
GTPase activator activity	GO:0005096	FALSE	3.67183e-12	11.4351	231	438	27	25063	0.0616438	6.68822	76.4806	ABR,AGAP1,AGAP2,AGFG1,ARFGAP1,ARHGAP26,ARHGAP32,ARHGAP44,ASAP1,BCR,DAB2IP,DOCK3,DOCK4,GIT1,MTSS2,NF1,PLCB1,RAB3GAP1,RALGAPB,RANBP2,RAP1GAP,RAP1GAP2,RAPGEF2,RASAL1,RGS7,SMAP1,TBC1D8
[truncated: 81 more rows]
