# Supplementary material for: FGF13 is not secreted from mouse neurons
Source: JCI Insight. 2025 Nov 25;11(1):e195998. doi: 10.1172/jci.insight.195998 (PMC12890474; doi:10.1172/jci.insight.195998)
Supplement: Supporting data values [file jciinsight-11-195998-s144.xlsx]

## Sheet: Sheet1
Data availability subsection added. This manuscript consists of whole datasets provided as supplemental files and western blots, thus there are no data for a “Supporting data values” file.
